# Supplementary material for: Promoter reinforcement supports transcriptional resilience in drug-resistant cancer
Source: Nat Struct Mol Biol. 2026 Jul 6;33(7):1051–61. doi: 10.1038/s41594-026-01829-0 (PMC13372675; doi:10.1038/s41594-026-01829-0)
Supplement: Supplementary file 4 — Statistical source data. [file 41594_2026_1829_MOESM4_ESM.xls]

## Sheet: Soruce Data
RNA-seq clusters from H226 Fig1b
Cluster 1	H226_DMSO	H226_DMSO	H226_DMSO	H226_G7883	H226_G7883	H226_G7883	G7883_CL3_G7883	G7883_CL3_G7883	G7883_CL3_G7883	Cluster 2	H226_DMSO	H226_DMSO	H226_DMSO	H226_G7883	H226_G7883	H226_G7883	G7883_CL3_G7883	G7883_CL3_G7883	G7883_CL3_G7883	Cluster 3	H226_DMSO	H226_DMSO	H226_DMSO	H226_G7883	H226_G7883	H226_G7883	G7883_CL3_G7883	G7883_CL3_G7883	G7883_CL3_G7883	Cluster 4	H226_DMSO	H226_DMSO	H226_DMSO	H226_G7883	H226_G7883	H226_G7883	G7883_CL3_G7883	G7883_CL3_G7883	G7883_CL3_G7883	Cluster 5	H226_DMSO	H226_DMSO	H226_DMSO	H226_G7883	H226_G7883	H226_G7883	G7883_CL3_G7883	G7883_CL3_G7883	G7883_CL3_G7883
FIRRM	0.662702	0.491326	0.433001	-1.30412	-1.27317	-1.38694	0.797855	0.827663	0.751687	CFH	-1.35491	-1.09308	-1.09702	1.0062	1.13756	1.1881	0.120856	0.166597	-0.0743063	CASP10	-0.439366	-0.0155029	-0.183781	1.20957	1.29363	1.20325	-1.19875	-0.884943	-0.984109	PRKAR2B	-0.873565	-1.1446	-1.36352	-0.170507	-0.229903	0.482257	1.09416	0.854431	1.35124	DBF4	0.714165	0.547739	0.60854	-1.4348	-1.37198	-1.17115	0.835331	0.628892	0.643259
ANLN	0.474759	0.49602	0.505123	-1.32495	-1.3122	-1.31954	0.814967	0.872959	0.792865	ICA1	-0.78081	-0.847126	-0.765847	1.23484	1.34172	1.387	-0.625915	-0.480528	-0.46334	TMEM132A	-0.713011	-0.540214	-0.321888	1.44646	1.04115	1.42015	-0.786905	-0.984128	-0.561606	MCF2L2	-0.712764	-1.28222	-1.50623	1.03951	0.388331	0.315019	-0.0650195	1.45111	0.372257	IFRD1	0.23745	0.85498	0.785693	-1.40165	-1.42184	-1.10024	0.731285	0.657816	0.656515
TACC3	0.3823	0.366199	0.443047	-1.28275	-1.43097	-1.17793	0.919878	0.812455	0.967764	RHBDD2	-0.662838	-1.08503	-0.961221	1.33597	1.32166	1.20425	-0.406054	-0.503526	-0.243218	ADAM22	-0.454476	0.0554418	-0.67328	1.14658	1.43809	1.17478	-1.17341	-0.596151	-0.917576	SLC6A16	-2.02637	-0.580299	-0.891752	0.894362	0.509066	0.840979	0.940861	-0.0185359	0.331689	E2F2	1.04283	1.00444	1.09672	-1.20386	-1.31339	-1.14694	0.170383	-0.0708981	0.420723
POLA2	0.528372	0.590569	0.515381	-1.19687	-1.64709	-1.09012	0.738781	0.714967	0.846	PDK2	-1.40304	-1.28268	-1.11207	1.11291	0.891054	0.849762	0.287157	0.108617	0.548293	MRC2	-0.558487	-0.495085	-0.1879	1.28496	1.08639	1.48492	-0.805271	-1.11175	-0.697774	ST3GAL6	-1.18659	-1.28755	-1.32174	0.340676	0.330318	0.156233	0.990952	0.990983	0.986718	CYTH3	0.927788	0.95889	1.07887	-1.28379	-1.32493	-1.19159	0.279081	0.28345	0.272234
SPDL1	0.475761	0.600707	0.664491	-1.23704	-1.38288	-1.35823	0.809892	0.781861	0.645443	CACNA1G	-0.49949	-1.40058	-0.545769	1.29558	0.438741	1.5812	-0.672684	-0.667669	0.470671	DCN	0.152061	-0.339769	0.00708227	1.28509	1.05692	1.13301	-0.879679	-0.962522	-1.45219	RORA	-0.911274	-1.10705	-1.71383	1.03394	-0.0720765	0.735126	0.765896	0.638716	0.630562	AASS	0.364055	0.721358	0.805311	-1.49383	-1.25651	-1.20798	0.647544	0.736546	0.683513
ADAMTS6	0.167821	0.26571	0.247261	-1.09724	-1.36128	-1.28575	0.993203	1.01975	1.05052	GAS7	-1.38013	-1.09603	-1.24236	0.989798	1.10228	1.01379	0.161122	0.21812	0.233408	CALCOCO1	-0.706783	-0.578886	-0.428532	1.30578	1.23049	1.42847	-0.616918	-0.876309	-0.757308	MECOM	-1.32357	-0.988726	-1.49076	0.420634	0.629254	0.0837001	0.940158	1.07578	0.653533	CRY1	0.782765	0.910882	0.833354	-1.29108	-1.35688	-1.29703	0.478658	0.505265	0.43406
RFC2	0.600581	0.535012	0.59777	-1.20277	-1.42827	-1.34974	0.773641	0.774304	0.699472	TRAPPC6A	-0.518798	-1.06397	-0.909463	1.44636	1.17449	1.26855	-0.533321	-0.561441	-0.302402	DPEP1	0.424112	-1.98286	-0.698854	1.15695	1.20392	0.381087	0.347451	-0.408158	-0.423645	SMOX	-1.45927	-1.3062	-0.976104	0.503179	0.419392	0.090573	1.12984	0.467633	1.13096	NCAPD2	0.684657	0.697813	0.665228	-1.40252	-1.2255	-1.36682	0.653949	0.667325	0.625864
POLQ	0.374575	0.664056	0.56109	-1.42146	-1.26051	-1.27592	0.701774	0.861379	0.795011	PLEKHG6	-0.522799	-1.48698	-1.12122	1.19265	0.0979327	1.65018	-0.145645	0.281331	0.0545483	PLEKHB1	-0.192839	-0.634257	-0.671536	1.36228	1.40793	1.12005	-0.65186	-1.06821	-0.671554	EBF4	-1.39425	-1.29903	-1.19136	0.301974	0.330264	0.746643	1.05867	0.614807	0.832288	FYN	1.21554	1.20324	1.28271	-1.19057	-1.01625	-0.934155	-0.163296	-0.219666	-0.177562
POLD1	0.274662	0.422434	0.585046	-1.18013	-1.49409	-1.21869	0.829832	0.792675	0.98826	MAPK8IP2	-0.653483	-1.11611	-0.827336	1.47908	1.265	1.10673	-0.341406	-0.676621	-0.23586	BIRC3	-0.636288	-0.606817	-0.653865	1.42199	1.25668	1.31203	-0.665501	-0.630907	-0.79732	PCSK5	-0.775016	-1.59058	-1.19299	0.118595	1.17291	-0.162634	0.707888	1.01335	0.708483	DPF1	0.524383	0.558529	0.149653	-1.44338	-1.37314	-1.04607	0.929463	0.756241	0.944321
MCM10	0.365796	0.466621	0.458578	-1.31469	-1.47384	-1.11836	0.90454	0.901636	0.809728	MASP2	-2.03021	0.0364834	-0.384323	0.371	1.83406	-0.153133	0.444123	-0.067073	-0.0509228	CCDC28A	-0.518433	-0.333036	-0.606946	1.31194	1.30969	1.31589	-0.843193	-0.685942	-0.949959	CYTH4	-1.32153	-0.407265	-1.64539	-0.495695	1.04124	0.767253	0.709567	0.52656	0.825264	BRCA1	0.206403	0.446041	0.497019	-1.42196	-1.22484	-1.22795	0.921052	0.953924	0.850316
DGKA	0.0963052	0.101675	0.121975	-1.29799	-1.13967	-1.17204	1.11306	1.10049	1.0762	BID	-0.752476	-0.811103	-0.906412	1.54931	1.07534	1.29728	-0.520422	-0.395207	-0.536309	IFNGR1	-0.242287	-0.329317	-0.3605	1.37044	1.20994	1.23733	-0.899575	-0.837379	-1.14865	SH3BP1	-1.79931	-1.40618	-0.370431	0.826892	0.933899	0.343437	0.799448	0.102711	0.569539	CYP24A1	1.1823	1.2435	1.28026	-0.986946	-1.08249	-1.07942	-0.204871	-0.146426	-0.205909
PFKP	0.376327	0.355623	0.436416	-1.33575	-1.39271	-1.15614	0.869489	0.82411	1.02263	CD74	-0.802805	-0.796872	-0.621464	1.27969	1.45501	1.24176	-0.587967	-0.656512	-0.510834	ATP6V0A1	-0.409134	-0.395062	-0.463552	1.08933	1.53113	1.27365	-0.840898	-0.953699	-0.831762	RAB36	-1.19478	-1.14789	-1.34166	0.122821	0.276741	0.123185	1.12542	0.953398	1.08277	NRXN3	1.26173	1.26035	1.2841	-0.964987	-1.0297	-0.971468	-0.275039	-0.291549	-0.273442
TCOF1	0.0702676	0.490172	0.538649	-1.447	-1.35896	-1.01798	0.926254	0.820644	0.977951	TYMP	-1.33458	-1.04932	-1.21431	1.131	1.18056	0.904173	-0.0666945	0.0703937	0.378773	ATOSA	-0.513461	-0.197525	-0.538336	1.07967	1.38612	1.40046	-0.79583	-0.72656	-1.09454	RASD2	-0.716704	-1.7954	-1.08893	0.680471	0.511783	-0.105026	0.742093	1.2182	0.553525	DEPDC1	0.67979	0.605364	0.529956	-1.24904	-1.30052	-1.43491	0.675716	0.810235	0.683416
LMCD1	-0.320357	-0.0691069	-0.107969	-0.876569	-1.0999	-1.18927	1.29104	1.12241	1.24972	TNFRSF1B	-0.905551	-1.2142	-1.14982	1.10603	1.13854	1.3467	-0.192779	-0.0146697	-0.11425	H6PD	-0.39229	-0.299598	-0.17665	1.2028	1.26187	1.34214	-1.00268	-1.02313	-0.912464	DOK5	-1.45821	-1.10758	-1.26117	0.277219	0.29521	0.413592	1.01298	0.803383	1.02457	TOMM34	0.606949	0.559227	0.592237	-1.3876	-1.17965	-1.41504	0.730397	0.73957	0.753901
TRIP13	0.554315	0.516588	0.549786	-1.31152	-1.32148	-1.34288	0.748759	0.841432	0.765003	MUSK	-1.0729	-1.0729	-1.0729	0.994764	1.42758	1.11381	0.208169	-0.0425036	-0.4831	TNFRSF9	-0.339389	-0.31307	-0.328377	1.29768	1.27491	1.26945	-0.931696	-0.845327	-1.08418	SIRPB1	-0.936779	-1.23132	-1.18328	-0.213033	-0.121815	0.299607	0.882311	1.5185	0.985818	CENPQ	0.606811	0.712052	0.652299	-1.15112	-1.55646	-1.25682	0.634851	0.831496	0.52689
HMMR	0.399426	0.5143	0.467812	-1.26873	-1.38284	-1.2834	0.907299	0.893749	0.752385	GRN	-0.831141	-0.908613	-0.890651	1.37939	1.2638	1.26068	-0.424519	-0.598546	-0.250392	TNIP3	-0.701312	-0.738895	-0.685595	1.3732	1.33426	1.28049	-0.613341	-0.500708	-0.748103	CORO2B	-1.25795	-1.33864	-1.2011	0.177008	0.268939	0.38861	1.00426	0.955066	1.0038	DEPDC1B	0.599012	0.63967	0.510626	-1.28058	-1.31578	-1.38904	0.76645	0.775447	0.694196
MGLL	0.469521	0.449172	0.502986	-1.36671	-1.26611	-1.31331	0.834475	0.796443	0.893536	FUT8	-1.11392	-1.34035	-1.46271	0.891258	0.89206	0.742093	0.495978	0.580613	0.314975	CCDC85A	-0.720916	-0.271613	-0.0302243	1.21357	1.11753	1.23251	-0.383903	-1.66638	-0.490586	KCNN1	-1.40185	-0.921385	-1.27133	0.690593	0.00983429	0.103938	1.49899	0.621127	0.670086	TLL1	1.06403	0.924472	0.777522	-1.35172	-1.4314	-0.960508	-0.077924	0.680867	0.374663
GTSE1	0.289472	0.378353	0.329256	-1.28914	-1.41618	-1.13828	0.933309	0.96783	0.945383	SOX30	-1.10734	-1.10389	-0.732787	0.802229	1.61272	0.273807	0.921377	-0.89344	0.227317	TRAF3IP2	-0.574094	-0.664317	-0.580081	1.32848	1.38914	1.27114	-0.662142	-0.811498	-0.696625	ANXA10	-0.81767	-1.53042	-0.674917	-0.196084	-0.123885	-0.281337	1.21708	1.30868	1.09856	DNAH5	0.34746	0.95457	0.45479	-1.41342	-1.55117	-0.860382	0.573841	0.454486	1.03983
WDR62	0.287844	0.38511	0.490263	-1.29486	-1.42272	-1.16266	0.926245	0.810138	0.980639	RAB27B	-0.922061	-1.32381	-1.32179	1.24017	1.12493	0.86952	0.00411975	0.299625	0.0293021	GUCY1B1	0.0428213	-0.299535	-0.243326	1.45507	1.00791	1.12758	-0.713033	-0.954147	-1.42334	VDR	-1.03952	-1.07539	-1.08981	-0.118793	-0.175039	-0.172176	1.26426	1.14431	1.26216	MYO16	0.914538	0.0820885	0.89469	-0.994156	-0.808463	-1.85304	0.809799	0.186286	0.768258
SPAG5	0.479706	0.544696	0.564142	-1.45771	-1.2824	-1.2253	0.783065	0.816847	0.776958	BARX2	-0.946983	-1.12259	-1.26934	1.256	1.16603	1.09801	0.161712	-0.216634	-0.126202	DGAT2	-1.51647	-0.226043	-1.09311	0.962356	1.04772	1.3951	0.173638	-0.669818	-0.0733716	SATB2	-1.6139	-1.63904	-0.494298	0.583665	0.788219	0.344419	0.6897	0.736969	0.60427	NOP16	0.532078	0.717447	0.744604	-1.43075	-1.38992	-1.1581	0.74392	0.66769	0.573037
UBE2T	0.439828	0.61029	0.514129	-1.31334	-1.42415	-1.22316	0.8071	0.850449	0.738855	LTBP1	-0.910222	-1.16616	-1.43402	1.04684	1.01601	1.2552	-0.0786748	0.200971	0.0700523	CA11	-0.535379	-0.377537	-0.383094	1.3165	1.20189	1.39342	-0.745878	-0.927208	-0.94271	EGR1	-1.40028	-0.963128	-1.44444	0.988121	0.354028	0.0980913	0.838344	0.620259	0.90901	LIMA1	0.539495	0.631644	0.647006	-1.33579	-1.39537	-1.25836	0.732923	0.767755	0.670705
AMPH	0.195222	0.319867	0.300496	-1.46424	-1.15769	-1.16095	0.959742	1.02587	0.981681	FOXN3	-0.780657	-0.94124	-0.746877	1.19833	1.38682	1.35461	-0.494675	-0.613281	-0.363024	CHI3L2	-0.591176	-0.537786	-0.467486	1.32951	1.30963	1.32925	-0.717311	-0.757693	-0.896936	SOX9	-1.39649	-1.20672	-1.12174	0.214756	0.210719	0.214898	0.937783	0.987275	1.15952	RAD51	0.560087	0.597449	0.576059	-1.25995	-1.23835	-1.47373	0.634476	0.890705	0.713255
MOK	0.361202	0.45948	0.460369	-1.36427	-1.24299	-1.31168	0.866746	0.886638	0.884502	ENTPD2	-0.811239	-1.13265	-0.970428	1.22975	1.33708	1.23919	-0.206876	-0.388831	-0.295992	PDK3	0.191402	-0.154723	-0.844845	1.13488	0.468938	1.18472	-2.0682	0.172277	-0.0844411	RTN2	-1.00259	-1.37026	-1.39257	0.81126	-0.0461475	0.666642	1.1797	0.488302	0.665673	MPHOSPH9	0.652042	1.01753	0.896724	-1.56961	-1.17043	-1.11875	0.39309	0.663219	0.236187
RBL1	0.346934	0.461614	0.452891	-1.25758	-1.59431	-1.02427	0.86935	0.943656	0.801711	HHAT	-1.44647	-1.07036	-0.907039	1.03973	1.2475	1.12332	0.0288128	0.132284	-0.147786	PYGM	-0.217411	-0.0838607	-0.636972	1.04363	1.376	1.26752	-0.602876	-0.695753	-1.45027	APOBEC3F	-1.60814	-1.46151	-0.752034	0.370188	0.939158	0.512851	0.890236	0.448515	0.660734	MRTO4	0.858337	0.996817	0.95037	-1.2262	-1.37839	-1.2601	0.375571	0.354408	0.329191
ATP8B1	0.331507	0.284021	0.268319	-1.27731	-1.31194	-1.22978	0.977711	0.995757	0.961721	ATP9A	-0.8743	-1.07221	-1.23106	1.187	1.30887	1.16466	-0.257527	-0.10276	-0.122676	BCL3	-0.937898	-0.668174	-0.629188	1.45023	1.20202	1.27874	-0.722603	-0.709235	-0.263896	PLPPR3	-1.43217	-1.40986	-0.767043	0.448969	0.380088	0.930871	-0.104258	0.629201	1.3242	NOP58	0.620524	0.70934	0.652197	-1.36618	-1.45157	-1.16172	0.711285	0.766264	0.519855
MPP4	0.380217	-0.0741314	0.294824	-1.25633	-1.14883	-1.28568	1.14299	0.902194	1.04475	ATP2B4	-1.1196	-1.43554	-1.3948	0.481347	0.791356	0.44458	0.717701	0.862352	0.652611	ST6GALNAC1	-0.569751	-0.351887	-0.85022	1.32063	1.34237	1.29122	-0.774486	-0.593153	-0.814719	LRRC4B	-0.43728	-1.19283	-1.843	0.553387	0.654813	0.0494072	0.166358	0.774892	1.27425	PKP2	1.05636	1.04414	1.01342	-1.15591	-1.35187	-1.21601	0.185843	0.212608	0.21142
RAD54L	0.528523	0.522492	0.571591	-1.2408	-1.28182	-1.44867	0.759983	0.799712	0.788998	SEZ6	-0.287934	-1.12222	-1.4412	0.005965	1.47188	1.51268	0.017909	-0.316582	0.159506	TMEM38A	-0.582175	-0.517421	-1.08097	1.56171	0.372389	1.46392	-0.907107	0.407479	-0.717828	SNAP25	-0.884899	-0.905062	-1.83467	0.312127	0.614745	-0.0394439	1.10608	0.791152	0.839974	NDC1	0.879231	0.673749	0.634986	-1.36385	-1.2953	-1.31418	0.548084	0.758315	0.478966
LAT2	0.577046	0.433699	0.634768	-1.019	-1.71558	-1.17545	0.742452	0.721168	0.800893	CTSA	-0.83858	-0.819543	-0.667014	1.306	1.38737	1.27655	-0.553645	-0.641405	-0.449743	PTGS2	-0.577463	-0.777747	-0.720746	1.44287	1.27927	1.25986	-0.765648	-0.565531	-0.574867	TBX3	-1.29995	-1.2571	-1.15388	0.0906301	0.274142	0.216818	1.09282	1.01661	1.01992	STYK1	0.771915	0.561811	0.661931	-0.879986	-0.798106	-2.00491	0.256439	0.970238	0.46067
CASS4	0.175213	-0.127994	-0.023393	-1.24441	-1.33094	-0.85212	1.25894	0.968674	1.17603	SNCAIP	-1.42062	-0.853529	-1.47791	0.495797	0.909619	1.08725	0.850829	0.14768	0.260886	ST6GAL1	-0.35134	-0.634088	-0.740487	1.23733	1.41265	1.30038	-0.846204	-0.542901	-0.835345	IL33	-1.51338	-1.32953	-0.984423	0.536728	0.37076	0.179596	0.975767	0.938662	0.825811	SNX24	0.903606	0.748653	0.633245	-1.3385	-1.39538	-1.23312	0.543306	0.668647	0.469551
TPX2	0.502734	0.459839	0.48826	-1.38721	-1.26783	-1.29574	0.843058	0.869157	0.787737	GSTO2	-1.52211	-0.607965	-1.20646	0.139367	1.44609	-0.168027	0.741034	0.101118	1.07696	CA12	-0.197223	-0.402306	-0.602197	1.11786	1.41035	1.34196	-0.78291	-0.885702	-0.999828	ITGA11	-1.09718	-1.09314	-1.22778	-0.0754339	0.00566658	-0.0107638	1.16822	1.10277	1.22764	DDX20	1.32104	1.14147	1.08728	-1.19902	-1.03489	-1.09103	-0.108137	0.103232	-0.219944
BIRC5	0.62063	0.523861	0.451892	-1.28554	-1.32491	-1.35993	0.787801	0.800986	0.785213	MAST4	-1.16728	-1.01325	-1.22285	1.09443	1.26914	1.139	-0.0703434	-0.0603251	0.0314735	CTTNBP2	-0.137206	0.389816	-0.175224	0.671663	1.19599	1.39615	-1.51323	-0.973829	-0.85413	ETFBKMT	-1.74982	-0.826505	-0.878121	0.390811	0.284532	1.59717	0.706113	0.0287824	0.447041	PMS1	0.773149	0.887315	0.737409	-1.42667	-1.3171	-1.21178	0.563103	0.59958	0.394991
KIF4A	0.451921	0.521627	0.53942	-1.40686	-1.32249	-1.22854	0.81651	0.850023	0.778398	DAPP1	-0.967888	-0.489106	-1.60277	0.44652	1.51762	0.885436	0.448262	0.488943	-0.72701	TP53INP2	-0.596958	-0.663604	-0.842342	1.18286	1.48194	1.30974	-0.681961	-0.666497	-0.523178	BCL2A1	-1.75794	-1.29133	-0.671047	0.271667	1.04636	0.361741	0.666952	0.458649	0.914942	ERBB3	0.866673	0.909892	1.00553	-1.35115	-1.32578	-1.19516	0.381219	0.325663	0.383114
PUS7	0.473957	0.565545	0.515439	-1.35178	-1.33288	-1.28035	0.805685	0.874775	0.729605	VASH1	-0.991128	-1.5671	-0.758653	1.01715	0.75329	1.18628	0.119078	-0.562751	0.803842	RUNX1T1	-1.70532	0.27118	0.190991	0.733625	0.957542	1.28947	0.0470143	-0.525085	-1.25941	TM4SF5	-0.92934	-1.59295	-1.32715	0.630326	0.156622	0.987353	0.639077	0.693242	0.742825	MTHFD2	0.589871	0.590883	0.519269	-1.29872	-1.37125	-1.31313	0.731209	0.815704	0.736159
ITGA6	0.472593	0.274682	0.294361	-1.32288	-1.34234	-1.19062	0.935905	0.989865	0.888441	TRIB2	-1.11988	-1.39101	-1.23989	0.939032	1.04268	1.05636	0.284232	0.124294	0.304187	MOXD1	-0.0216576	-0.195407	-0.3643	1.06469	1.1838	1.30208	-1.60992	-0.882886	-0.476393	DUSP10	-1.19111	-1.05042	-1.18585	-0.0871084	-0.138302	0.199441	1.07453	1.29226	1.08655	ASPM	0.672769	0.890823	0.921743	-1.44069	-1.31405	-1.18096	0.512974	0.517423	0.419963
ORC6	0.448424	0.503282	0.522851	-1.17581	-1.44841	-1.32076	0.823667	0.904154	0.742613	PANX2	-0.799663	-1.13594	-1.10676	1.54626	0.856822	0.986808	-0.37295	-0.538197	0.563623	SCTR	-0.674048	-0.499849	-0.0575656	1.24694	1.19566	1.29681	-1.02206	-1.23172	-0.254157	PLEKHA6	-1.05089	-1.43802	-1.04988	0.119634	-0.00509869	0.107379	1.06935	1.00044	1.24708	CACNB1	0.51236	0.590791	0.738161	-1.22693	-1.19223	-1.54549	0.735581	0.583731	0.804023
WDR76	0.435944	0.348355	0.340075	-1.44196	-1.19502	-1.23961	0.967726	0.905315	0.879164	TEAD2	-0.81789	-1.62379	-1.44735	0.673025	0.627147	0.484288	0.823282	0.540425	0.740864	CXCL2	-0.537702	-0.306694	-0.526429	1.56438	1.18312	1.15803	-0.926369	-0.799364	-0.808976	GDF7	-0.689623	-1.10662	-1.68458	-0.179648	0.117974	0.842443	1.08408	1.14352	0.472463	RRP15	0.669964	0.572904	0.618906	-1.13429	-1.60896	-1.2173	0.641359	0.797039	0.660373
TGFB2	0.0523897	0.701302	0.564012	-1.34022	-1.23732	-1.26577	1.10993	0.598361	0.817319	SCARF1	-2.06453	-1.10604	-0.129746	0.986457	0.137017	0.932085	0.183501	0.389047	0.672211	MEF2C	-0.188876	-0.572993	-0.190749	1.4039	1.12669	1.25055	-0.905066	-0.710298	-1.21315	MYH15	-1.26799	-1.40896	-0.989407	0.0299456	0.036225	0.542252	1.07486	0.9201	1.06298	PRR11	0.26235	0.483134	0.45963	-1.46006	-1.21758	-1.21164	0.86586	0.934729	0.883578
CDC45	0.342747	0.438514	0.406396	-1.22858	-1.33456	-1.33549	0.929323	0.878909	0.902745	KIFAP3	-0.938947	-1.3857	-1.57094	0.80399	0.55025	0.892997	0.5951	0.720214	0.33303	PCDHGA2	0.159562	-0.244811	-0.466512	1.15638	1.07851	1.35923	-1.27046	-0.598586	-1.17332	GPC3	-1.87998	-0.749531	-0.907215	0.195999	0.592434	-0.0508163	0.845462	1.15808	0.795562	GAL	0.450736	0.325008	0.680784	-1.48292	-1.21949	-1.22408	0.751524	0.82841	0.890019
IL11	0.176324	0.3095	0.317315	-1.31362	-1.23165	-1.24395	0.921734	0.999937	1.06441	PAG1	-1.17826	-1.47877	-1.29873	0.798192	0.751264	0.547592	0.856555	0.478496	0.523664	MAPRE3	-0.737076	-0.688627	-0.340101	1.3781	1.37609	1.19815	-0.878609	-0.728826	-0.5791	WDR31	-1.87285	-0.39531	-1.12201	0.796238	0.914182	1.14385	0.401649	0.32089	-0.186637	FSTL3	0.830869	0.859714	1.03193	-1.32671	-1.35429	-1.20646	0.396494	0.343152	0.425306
HNRNPH3	0.499669	0.564652	0.728391	-1.44722	-1.32739	-1.2029	0.735283	0.781327	0.668182	GPR137B	-0.822431	-1.20924	-0.989934	1.2226	1.33258	1.18932	-0.15137	-0.214574	-0.356958	AKR1B1	-0.200844	-0.424707	-0.255027	1.34179	1.19026	1.27515	-0.944658	-1.07657	-0.905396	HTR7	-1.28076	-1.67705	-0.719714	0.22472	0.103673	0.50724	0.861	1.05102	0.929873	NDST1	0.694922	0.729459	0.703621	-1.38548	-1.3074	-1.30104	0.612874	0.564658	0.688388
RANBP1	0.376301	0.361816	0.420111	-1.09273	-1.5151	-1.26542	0.940058	0.863342	0.91162	SYNJ2	-0.988779	-1.17754	-1.05871	1.14068	1.31355	1.19208	-0.0818715	-0.208	-0.131411	MGST2	-0.978155	-0.508015	0.0105992	2.01881	0.479089	0.869518	-1.01017	-0.0441537	-0.837523	VEGFC	-1.31224	-1.21249	-1.34734	0.263028	0.44954	0.39427	0.94532	0.819938	0.999968	CNGB1	1.01031	0.959268	1.10484	-0.976659	-1.24679	-1.48162	0.203428	0.246921	0.180308
CENPM	0.463551	0.331786	0.340077	-1.15118	-1.27605	-1.44836	0.934608	0.854765	0.950797	LXN	-1.02419	-0.660673	-0.826623	1.27089	1.3357	1.31901	-0.353212	-0.482137	-0.578765	B4GALT1	-0.562154	-0.696487	-0.792227	1.32629	1.41982	1.24102	-0.642345	-0.589958	-0.703956	ABTB3	-1.0307	-1.12603	-0.951984	-0.251286	-0.194909	-0.171526	1.24444	1.19571	1.28629	RAD18	0.67317	0.648265	0.651964	-1.32644	-1.3749	-1.29373	0.672661	0.762837	0.586177
SLC5A4	0.155759	0.0304454	-0.23556	-1.08435	-1.4608	-0.829538	1.09874	1.23569	1.08962	CDC14A	-1.12375	-0.753385	-1.62372	1.13126	0.950492	1.14257	0.14552	0.151303	-0.0202896	ANKRD10	-0.335547	-0.129979	-0.13326	1.26078	1.16997	1.28581	-1.05509	-1.01526	-1.04742	CCDC74B	-1.36765	-1.45136	-0.846075	0.517505	-0.145866	1.09202	0.794181	0.383664	1.02358	ARHGAP10	0.69767	0.817106	0.861874	-1.28134	-1.38617	-1.30113	0.545441	0.549701	0.496846
TIMP3	0.173999	-0.00902584	0.0794929	-1.22522	-1.20077	-1.14957	1.10334	1.11786	1.10988	CEACAM1	-1.50127	-1.42211	-0.895883	0.72726	1.07523	0.889867	0.370656	0.480511	0.275739	CRLS1	-0.118299	-0.172137	-0.119254	1.15422	1.21622	1.25894	-1.03229	-0.884176	-1.30323	PRDM8	-0.978852	-1.07105	-1.33513	0.0890264	-0.386107	0.299892	1.30084	1.09968	0.981697	LIMS2	0.778876	1.20964	0.854387	-1.14161	-1.61886	-0.99623	0.249742	0.352371	0.311679
MCM5	0.18889	0.285989	0.271754	-1.29744	-1.26761	-1.20812	0.996211	0.963333	1.067	SLC4A4	-0.781068	-0.987511	-0.757825	1.56512	1.0914	1.21638	-0.711312	-0.238797	-0.396389	YPEL3	-0.79337	-0.775871	-0.490165	1.41573	1.25314	1.30331	-0.692521	-0.734606	-0.48564	LGI4	-1.57715	-1.12424	-0.952567	-0.161364	0.962969	1.00275	0.960153	0.264479	0.624968	PVR	0.576302	0.651169	0.70783	-1.35272	-1.32084	-1.32228	0.664143	0.654359	0.742049
RANGAP1	0.221585	0.190903	0.318624	-1.26961	-1.29969	-1.19625	1.04095	0.925121	1.06837	COL16A1	-1.07867	-0.777242	-0.697345	1.27584	1.14643	1.47626	-0.338189	-0.543378	-0.463701	SEL1L3	-0.603586	-0.75189	-0.701798	1.26621	1.33899	1.38301	-0.625765	-0.539341	-0.765821	JPH3	-1.43956	-1.36457	-0.57962	0.220221	-0.277413	1.04908	0.875721	0.216139	1.3	MCM2	0.691059	0.612532	0.685979	-1.23366	-1.45138	-1.30714	0.64095	0.651294	0.710372
POLE2	0.512994	0.382662	0.342147	-1.25327	-1.31003	-1.33701	0.960418	0.969283	0.732798	CD82	-1.12376	-0.977165	-0.746518	1.33259	1.15393	1.33493	-0.268336	-0.438436	-0.267226	RGS17	-0.312945	-0.855286	-0.257851	1.5361	1.092	1.18976	-0.521285	-1.1754	-0.69509	GBP5	-0.802507	-1.47555	-0.995596	-0.28961	0.479769	0.00110795	1.46837	1.26244	0.35159	IGF2BP2	0.566617	0.583966	0.651864	-1.54301	-1.31909	-1.10718	0.693881	0.738229	0.734724
GNPNAT1	0.590953	0.443087	0.579792	-1.24866	-1.38245	-1.33647	0.813193	0.853488	0.687076	PILRA	-0.950032	-0.582368	-0.721165	1.27918	1.38316	1.29775	-0.438213	-0.569802	-0.698509	SEMA6A	-0.262915	-0.510188	-0.230331	1.00162	1.42657	1.37877	-0.74383	-1.07323	-0.986458	PIP4P2	-1.46569	-1.27938	-1.01956	0.776437	-0.0857206	0.407667	0.959384	0.748754	0.958113	TIPIN	0.607713	0.756086	0.576213	-1.55588	-1.20858	-1.19857	0.660016	0.830678	0.532319
CDKN3	0.53547	0.452256	0.297189	-1.23377	-1.30189	-1.37586	0.832803	0.959701	0.834103	ADAMTS2	-0.974804	-0.882154	-0.820279	1.36704	1.26157	1.27323	-0.511714	-0.381622	-0.331269	VNN3P	-0.265792	-0.17844	-0.294397	1.13582	1.10846	1.44816	-1.15836	-0.550419	-1.24504	GOLGA7B	-1.60741	-1.48638	-0.749199	0.807508	0.825512	0.617974	0.305737	0.574357	0.711904	ADD2	0.452811	0.43166	0.540348	-1.45299	-1.22097	-1.26496	0.773814	0.897591	0.842693
GALNT16	0.0704169	-0.0683544	-0.00767865	-1.26684	-0.935466	-1.2413	1.15952	1.18751	1.10219	MMP2	-1.20473	-1.25754	-1.39696	0.929142	0.956702	0.93789	0.351481	0.346399	0.337611	MYO3A	-0.213027	-0.107859	-0.175873	1.22112	1.25237	1.20808	-1.12259	-1.08778	-0.974454	PTGIR	-1.2015	-1.24628	-0.910168	0.030134	-0.00416009	-0.18309	1.28851	1.13856	1.08801	RASAL2	0.513804	0.713179	0.670839	-1.39404	-1.28702	-1.30928	0.672053	0.672799	0.74768
CEP128	0.165099	0.290217	0.341142	-1.37086	-1.02335	-1.37625	0.970175	1.03824	0.965589	OAS1	-0.679578	-1.56482	-1.29648	0.932113	1.19715	1.01176	0.215857	-0.00660163	0.190603	SH3GLB1	-0.377742	-0.442909	-0.554727	1.32082	1.25755	1.34804	-0.834972	-0.715511	-1.00054	KALRN	-1.76822	-0.96433	-0.991711	1.16317	0.203562	0.674762	0.893871	0.400533	0.388361	DLG1	1.03224	1.02308	1.07706	-1.26379	-1.2288	-1.21763	0.212017	0.297206	0.0686142
MTHFD1	0.326951	0.336308	0.288564	-1.35582	-1.21278	-1.26843	0.977145	0.996352	0.911707	ARHGAP4	-1.64305	-0.932141	-0.681939	1.28902	0.675069	1.18682	0.363123	-0.499776	0.242877	GGT5	-0.346263	-0.334904	-0.442102	1.28694	1.29264	1.30395	-0.965534	-0.931319	-0.863404	CYP3A7	-0.473585	-0.775335	-1.92513	0.779422	-0.242409	0.821281	-0.123101	1.31073	0.628127	MCM6	0.728835	0.669124	0.590713	-1.34465	-1.26053	-1.3857	0.646015	0.772944	0.583247
GINS1	0.592454	0.522465	0.457935	-1.21607	-1.3737	-1.371	0.722319	0.910157	0.755436	SLC7A8	-0.970686	-0.89083	-1.11395	1.249	1.35707	1.18023	-0.250435	-0.347188	-0.213213	BIK	-0.311198	-0.200011	-0.110733	1.37665	1.15441	1.17466	-1.2343	-0.993502	-0.855974	SLC25A45	-1.40626	-1.62435	-0.809942	0.583309	0.225576	0.609549	0.87496	0.811073	0.736089	MCAM	0.67048	0.844024	0.986437	-1.29558	-1.51249	-1.10419	0.520417	0.368148	0.522753
TRIB3	0.701616	0.489527	0.39105	-1.30509	-1.36326	-1.28686	0.830397	0.676365	0.866256	OCEL1	-0.643809	-1.01165	-1.01911	1.41976	0.844722	1.48218	0.0118459	-0.611918	-0.472015	HMOX1	-0.377726	-0.555761	-0.514964	1.37146	1.32245	1.25179	-0.894306	-0.833329	-0.769611	FCMR	-0.845259	-1.06702	-1.8216	0.378091	1.15298	0.249626	0.749257	0.538525	0.6654	POLD3	0.345085	0.548263	0.383873	-1.37919	-1.31663	-1.21573	0.818965	0.927928	0.887434
NOP56	0.421727	0.649796	0.694437	-1.32097	-1.2829	-1.37444	0.788253	0.746741	0.677359	HCN2	-1.2033	-1.37015	-1.35158	0.779276	0.604382	0.676496	0.910233	0.218867	0.735776	CSF2RB	-0.653014	-1.31335	0.360721	1.33392	0.909233	1.23484	-0.331799	-0.388839	-1.1517	ADAMTS9	-1.61479	-0.714349	-1.37772	0.12719	0.175622	0.693712	0.962973	0.843186	0.904172	SLC1A3	0.795949	0.653547	0.7659	-1.34187	-1.38229	-1.26086	0.615874	0.635053	0.518693
E2F1	0.434462	0.364575	0.444532	-1.16564	-1.51739	-1.21097	0.91545	0.796999	0.937986	P2RX6	-0.788321	-1.00205	-0.695312	1.31344	1.1741	1.44255	-0.564682	-0.456787	-0.422943	PAPLN	-0.734847	-0.7477	-0.417295	1.41567	1.19913	1.35329	-0.8227	-0.643918	-0.60162	BAP1	-2.10273	-0.89829	-0.477608	0.601737	0.227189	0.147194	0.921055	0.85888	0.722572	OPHN1	1.18792	1.09014	1.26316	-1.25591	-1.16749	-0.889671	0.03759	0.00183891	-0.267575
FAM83D	0.577654	0.520484	0.514668	-1.23698	-1.40045	-1.334	0.770705	0.843237	0.744683	PIK3IP1	-0.968453	-0.878824	-0.848481	1.31421	1.271	1.31337	-0.36733	-0.513538	-0.321958	NFKBIA	-0.412369	-0.33857	-0.259418	1.38513	1.19258	1.27177	-0.930888	-0.989931	-0.918302	FRAT1	-1.72108	-1.23085	-0.782764	0.358425	0.970228	0.74184	1.02058	0.4655	0.178122	KIF22	0.421608	0.590989	0.58619	-1.29363	-1.46957	-1.19588	0.811454	0.710315	0.838522
POLA1	0.413769	0.425509	0.363756	-1.33409	-1.30397	-1.26051	0.906556	1.00487	0.7841	ARSA	-0.9698	-0.818503	-0.572453	1.41037	0.904589	1.54346	-0.666619	-0.618545	-0.212503	WFDC2	-0.469239	-0.253502	-0.667462	1.49083	1.12499	1.2367	-0.593743	-0.656656	-1.21191	ENGASE	-1.99185	-1.00774	-0.678948	0.483922	0.772776	0.958661	0.604465	0.240209	0.618504	EPB41L2	0.617477	0.828195	0.91411	-1.51739	-1.2995	-1.12517	0.573367	0.538866	0.470037
SUV39H1	0.314582	0.397804	0.261773	-1.24857	-1.28173	-1.31266	0.956462	0.901093	1.01125	IL2RB	-1.21251	-0.804985	-1.56181	0.947713	0.83058	0.897121	-0.0342758	-0.082497	1.02066	RNF125	-1.4063	-0.560306	-0.596773	0.872963	1.22655	1.55883	-0.70219	0.0104476	-0.40323	MIR31HG	-0.796403	-1.33305	-1.46797	0.385481	0.0546351	0.0200219	1.05843	1.02021	1.05864	PUM3	0.689764	0.775997	0.818095	-1.41421	-1.39993	-1.15826	0.539216	0.585052	0.564267
SMS	0.285897	0.327318	0.319425	-1.2361	-1.32692	-1.27008	0.927005	1.00597	0.967485	SUSD6	-1.12611	-1.24576	-1.18579	1.12438	1.14462	1.082	0.156828	0.0631358	-0.0132905	MXRA5	-0.656809	-0.587896	-0.675198	1.26756	1.41516	1.29836	-0.855522	-0.521454	-0.684201	SCG2	-1.33857	-1.26849	-1.12301	0.0678843	0.348133	0.252636	0.988083	1.14325	0.930082	NDC80	0.605695	0.657797	0.652403	-1.32978	-1.42944	-1.23201	0.731953	0.731782	0.611607
CENPI	0.424498	0.474141	0.474128	-1.3067	-1.32016	-1.31175	0.896963	0.86642	0.802471	MMP9	-1.27311	-1.23306	-1.11593	1.14464	0.985079	1.12938	0.180998	0.0275167	0.154477	KCND1	-0.539339	-0.269424	-0.12264	1.10265	1.36793	1.28615	-1.26828	-0.606041	-0.95101	MACROD2	-1.78876	-0.647477	-0.733566	0.215287	1.38272	1.01211	0.719026	0.326954	-0.486292	COL4A4	0.837769	0.755806	0.901208	-1.1943	-1.38335	-1.36646	0.513613	0.413605	0.522118
NALCN	0.711629	0.573497	0.505615	-1.24931	-1.43771	-1.28971	0.855727	0.644744	0.685519	RNF24	-1.30905	-1.27056	-1.26657	0.791824	1.06902	0.958701	0.247129	0.473721	0.305782	FMR1	-0.400211	-0.397377	-0.339848	1.28954	1.2282	1.35747	-0.939189	-0.736796	-1.06178	CFAP53	-0.115488	-1.51096	-1.85283	0.431389	0.601699	0.72949	0.204515	0.705197	0.806994	OXCT1	0.628417	0.719783	0.665592	-1.29814	-1.42198	-1.26873	0.677897	0.763243	0.533909
FGF9	-0.114267	0.209519	0.794117	-1.65397	-1.26796	-0.696311	0.945946	0.888067	0.894856	JAG1	-0.990583	-1.75872	-0.640615	1.0421	0.678204	1.38785	0.1849	0.00201953	0.0948483	KLHL4	-0.510437	-0.610657	-0.536584	1.39067	1.23302	1.34991	-0.770181	-0.688482	-0.857257	DELEC1	-1.31603	-1.29487	-0.766835	-0.113933	0.0618747	0.0281701	1.04472	1.4201	0.936801	CAD	0.822049	0.757904	0.724999	-1.34705	-1.2582	-1.36973	0.576507	0.446364	0.647159
NUP93	0.555837	0.436292	0.474043	-1.26815	-1.30425	-1.37845	0.902388	0.776092	0.806199	GPR143	-0.692798	-0.831561	-0.94816	1.40601	1.34864	1.17032	-0.614945	-0.285914	-0.5516	TNFSF13B	-0.676208	-0.732769	-0.84279	1.51244	1.2186	1.18413	-0.854563	-0.582631	-0.226198	ADCY5	-1.62765	-1.26523	-0.49167	-0.453481	0.903306	0.785143	0.25978	1.03711	0.852691	SEH1L	1.19206	1.06392	1.01125	-1.00205	-1.28633	-1.3091	0.0518765	0.21168	0.0666937
EHD4	0.538709	0.405975	0.479117	-1.4244	-1.336	-1.17923	0.844867	0.859827	0.811132	ABCD1	-0.611925	-1.4898	-0.704513	1.22098	1.2204	1.11398	-0.017122	-0.824468	0.0924609	CLN5	-0.146796	-0.510355	-0.799812	1.35342	1.22179	1.32358	-0.732039	-0.80837	-0.901421	MST1	-2.03477	-0.661057	-0.652416	-0.0950274	0.488442	0.754601	0.168273	0.807076	1.22488	ABCB1	0.240071	1.23346	1.25424	-1.12267	-0.38394	-1.73239	0.155969	-0.24156	0.596814
POP1	0.458922	0.545687	0.666182	-1.38703	-1.37298	-1.21251	0.805155	0.765043	0.731533	TIMP1	-1.20256	-1.30022	-1.41483	0.420432	0.556761	0.344527	0.894807	0.785069	0.916013	LYRM1	-0.520608	-0.621973	-0.616317	1.34439	1.29167	1.34639	-0.678852	-0.672742	-0.871952	SCN4B	-0.837396	-1.00416	-1.69447	-0.0221701	0.535393	1.13196	0.195691	1.28099	0.414157	ORC1	0.738888	0.749083	0.809308	-1.29743	-1.34549	-1.33725	0.571125	0.632826	0.478939
MCM4	0.336609	0.429662	0.462637	-1.31633	-1.35061	-1.24005	0.86458	0.934958	0.878537	TSC22D1	-1.23706	-1.34481	-1.33535	0.98561	0.833431	0.783113	0.428519	0.548395	0.338151	SMPD3	-0.335174	-0.510509	0.0915351	1.38955	0.990203	1.30852	-0.887483	-1.26114	-0.785499	ACTG1P1	-1.37491	-1.46876	-0.796961	0.456378	0.743084	1.11616	-0.151514	0.42368	1.05284	DIMT1	0.81215	0.854601	0.712215	-1.15376	-1.43873	-1.3478	0.534607	0.703447	0.323271
PPP1R13L	0.290766	0.264217	0.271286	-1.28418	-1.42049	-1.07099	0.898466	0.871045	1.17989	NDRG4	-0.953146	-0.881448	-0.830322	1.27485	1.28484	1.35029	-0.349124	-0.483691	-0.412247	MEFV	-0.824177	-0.761563	-0.280712	0.962597	1.35381	1.58479	-0.752093	-0.604342	-0.678316	ZSCAN4	-1.94137	-0.837005	-0.856388	0.427988	0.0562359	0.501665	0.920471	0.768993	0.959413	SRRT	0.410724	0.533376	0.696788	-1.37363	-1.39006	-1.1904	0.789798	0.618565	0.904837
ASF1B	0.542198	0.52134	0.510699	-1.32231	-1.3967	-1.2488	0.815855	0.742058	0.835669	HAS3	-1.33086	-1.16754	-1.48169	0.622808	0.764288	0.710835	0.716881	0.575802	0.589474	AQP9	-0.858511	-0.162127	-0.510516	1.24646	1.36232	1.29129	-0.858511	-0.651891	-0.858511	NXPH3	-1.3847	-1.38207	-0.793583	0.0732766	0.893171	-0.220726	1.11661	0.814156	0.883863	AURKA	0.563828	0.571581	0.547665	-1.31676	-1.37766	-1.28784	0.749182	0.810994	0.739011
FSD1	0.240474	0.235081	0.265591	-1.21163	-1.31411	-1.24711	1.01439	0.974266	1.04306	CRISPLD2	-0.979028	-0.936648	-1.42875	1.47794	1.16354	0.495121	0.0665516	0.473856	-0.332582	DMXL2	-1.0388	-0.501674	-0.73505	1.20352	1.36131	1.35591	-0.583206	-0.325218	-0.736801	NOG	-1.90746	-0.87501	-0.643651	0.357587	0.0757903	-0.00152277	1.01966	0.815786	1.15881	TMEM40	0.763435	0.91269	0.880908	-1.22205	-1.34836	-1.3628	0.503336	0.487359	0.385482
LIG1	0.184453	0.442686	0.471443	-1.35807	-1.26912	-1.23717	0.94966	0.833413	0.982705	CLCN7	-0.986322	-0.990136	-0.750938	1.34719	1.22066	1.27432	-0.41537	-0.611376	-0.0880303	TRPA1	-0.522139	-0.869296	-0.376284	1.31905	1.26575	1.26974	-0.352233	-1.21898	-0.515611	KCND2	-1.36582	-1.55732	-0.906273	0.452033	0.221319	0.499352	0.959609	0.738188	0.958913	TFAP4	0.670122	0.576408	0.72544	-1.53207	-1.26514	-1.16786	0.567291	0.567257	0.858552
DNAH11	-0.26451	0.0246249	0.117073	-1.26519	-0.867282	-1.22721	1.22254	1.19523	1.06472	FAH	-0.802452	-0.998622	-1.07037	1.2511	1.4371	1.1324	-0.318211	-0.31524	-0.315705	IL7	-0.102705	0.00703529	-0.0318728	1.22298	1.02997	1.2438	-1.38235	-0.984752	-1.0021	TAFA3	-0.881428	-0.878651	-1.88349	-0.073113	0.729522	0.49681	0.909961	0.644731	0.935658	CCDC80	0.718682	0.971922	1.06198	-1.39715	-1.32227	-1.14083	0.377317	0.361178	0.369177
CAV1	0.319256	0.274009	0.253315	-1.20332	-1.31245	-1.29093	0.987922	1.00885	0.963346	BMF	-1.36943	-1.0819	-0.579804	1.14364	1.27933	1.21983	-0.401861	-0.135653	-0.0741613	TRPS1	-0.606746	-0.998254	-0.603053	1.29243	1.34838	1.31611	-0.663365	-0.647174	-0.43833	KRBA2	-1.63436	-0.741421	-1.07748	-0.343081	0.238231	1.30534	0.929966	0.667807	0.654995	GEMIN2	0.869056	0.601128	0.45697	-1.07159	-1.67238	-1.17587	0.689435	0.756955	0.546293
PTPRZ1	0.608575	0.288747	0.452711	-1.35374	-1.09723	-1.42629	0.568912	1.10019	0.85813	RP1	-1.24287	-1.01257	-1.59257	0.811216	1.12226	0.5406	0.637537	0.424454	0.311945	SLC39A14	-0.554208	-0.722913	-0.681048	1.39216	1.32661	1.27468	-0.663844	-0.650424	-0.721016	NT5C1B	-1.41167	-0.655448	-1.48807	0.453641	0.840659	0.331837	-0.19151	1.22695	0.893604	TGM1	1.23849	1.23017	1.36361	-0.98521	-1.03905	-0.858765	-0.289883	-0.375709	-0.283661
IMPDH1	0.497443	0.405699	0.410973	-1.18681	-1.49517	-1.23029	0.865011	0.791596	0.941551	CPQ	-1.09638	-1.30672	-1.23604	1.38389	0.799703	0.854002	0.516886	0.105117	-0.0204516	RELB	-0.541073	-0.380867	-0.716944	1.48691	0.93661	1.4899	-0.772515	-0.83875	-0.663275	SIGLEC15	-1.38952	-0.830657	-1.43526	-0.103174	0.65583	0.377638	1.23603	0.521601	0.967512	PHGDH	1.22314	1.07297	1.1162	-1.09986	-1.29499	-1.09461	0.0485515	-0.0835524	0.112159
EZH2	0.513323	0.538927	0.661806	-1.45737	-1.16997	-1.34182	0.763601	0.844425	0.647074	ASAH1	-0.826546	-0.921514	-0.867411	1.55436	1.02509	1.28957	-0.405038	-0.249082	-0.599426	DBP	-0.143411	-0.438256	-0.1735	1.13542	1.34457	1.23508	-1.36393	-0.776118	-0.819852	SERPINA1	-1.41724	-1.31699	-1.04935	0.158916	0.397116	0.314761	1.04622	0.796898	1.06966	CLSPN	0.523812	0.672127	0.783697	-1.55874	-1.28007	-1.12699	0.666127	0.716423	0.603613
GATA3	0.377024	0.327083	0.27122	-1.29086	-1.10887	-1.42845	0.887505	0.877832	1.08751	TBC1D17	-0.635467	-1.25515	-0.977856	1.1488	1.23657	1.37475	-0.246106	-0.491355	-0.154188	TMEM205	-0.575459	-0.643861	-0.70673	1.42008	1.2973	1.2192	-0.635727	-1.01874	-0.356059	CFAP43	-1.31951	-0.959677	-1.54319	0.470919	0.879604	0.214311	0.532829	1.13056	0.594147	UNC13D	1.233	1.30547	1.26746	-1.08708	-1.07947	-0.662791	-0.236955	-0.532644	-0.206982
NEURL1	0.111229	0.161681	0.193713	-1.21174	-1.40923	-1.02425	0.909323	1.03729	1.23199	IL4I1	-1.11617	-1.28173	-1.35346	0.983465	1.05747	1.01241	0.219623	0.182642	0.295751	PLEKHA4	-0.7196	-0.412745	-0.174491	1.17352	0.98928	1.60826	-0.52358	-1.27187	-0.668774	ZNF358	-1.23546	-1.11857	-1.39657	0.844854	-0.184003	0.682715	1.02732	0.530041	0.849678	CDC6	0.646559	0.59534	0.588388	-1.39282	-1.34174	-1.25713	0.735378	0.753021	0.673001
DKK1	0.134808	0.127436	0.0523649	-1.13496	-1.24598	-1.22657	1.09215	1.14124	1.05951	DYRK1B	-1.20914	-0.996936	-1.0259	1.25787	1.08208	1.27158	-0.221636	-0.252147	0.0942444	JAK3	-1.18012	-0.424267	-1.33246	1.3657	1.23639	1.00844	-0.184776	-0.0353067	-0.453603	INSYN1	-1.22231	-1.11761	-1.27839	0.158245	-0.0934795	0.40311	1.10133	0.785793	1.26331	TBC1D2	0.856738	1.06049	1.09034	-1.23677	-1.33804	-1.18025	0.18739	0.125761	0.434339
UBE2S	0.400276	0.543048	0.605312	-1.0717	-1.35493	-1.49082	0.768829	0.575872	1.02412	PLA2G4C	-0.927268	-1.01195	-0.75481	1.26021	1.28372	1.34788	-0.301671	-0.425383	-0.470733	CRTC1	-0.600661	-0.539144	-0.734039	1.37418	1.2767	1.32252	-0.90187	-0.675356	-0.522336	TMEM200C	-1.436	-1.02061	-1.3015	0.767522	-0.0581807	0.868805	0.524052	0.504398	1.15152	CDC7	0.708701	0.669716	0.733106	-1.41745	-1.09309	-1.46447	0.634379	0.665933	0.563183
RAD51C	0.330391	0.314312	0.34758	-1.24129	-1.35058	-1.25321	0.829717	1.03351	0.989576	ARRDC2	-0.921497	-0.639978	-0.826725	1.41129	1.06458	1.45936	-0.502492	-0.472391	-0.572144	CFAP69	-0.446078	-0.89044	-0.62178	1.37229	1.24735	1.10466	-1.35664	-0.0669407	-0.342414	ANXA2R-AS1	-2.06017	-1.12596	-0.259307	0.160088	0.798396	0.92185	0.758061	0.464755	0.342283	SYDE2	1.11576	1.0299	0.921355	-1.32037	-1.21632	-1.20749	0.225383	0.302614	0.149175
CBX1	0.539733	0.532634	0.657559	-1.46377	-1.30829	-1.20136	0.774651	0.824512	0.644338	HPN	-0.505864	-0.86509	-0.752386	1.34152	0.864813	1.4585	-0.850099	-0.975442	0.28405	ITGB8	-0.242967	-0.253465	-0.219437	1.3082	1.16349	1.2905	-0.992189	-1.07145	-0.982672	BTBD19	-1.61071	-1.42265	-0.779654	0.565723	0.352695	1.07265	0.676438	0.3923	0.753215	MISP	0.884103	0.895434	0.923852	-1.29805	-1.35536	-1.24496	0.385126	0.318597	0.491268
SMURF2	0.151105	0.16631	0.205268	-1.24031	-1.29118	-1.16091	1.05851	1.10615	1.00505	NAMPT	-0.764473	-0.833538	-0.940048	1.40234	1.20059	1.32762	-0.450619	-0.371051	-0.570817	HBP1	-0.486528	-0.754005	-0.771644	1.42933	1.29007	1.25364	-0.645952	-0.518369	-0.796545	SLC9A3-AS1	-1.85856	-1.16336	-0.787951	0.67098	0.339997	0.708363	0.637403	0.581992	0.871139	GADD45B	0.903563	1.02381	1.0558	-1.26522	-1.37403	-1.14159	0.206038	0.22085	0.370777
MYH3	0.0038333	0.555213	0.092055	-0.909306	-0.905391	-1.73812	0.849041	0.71972	1.33295	HOXA5	-0.75479	-0.938273	-0.719895	1.37894	1.22732	1.3422	-0.543199	-0.363786	-0.628506	ACTR3C	-0.259241	-0.325478	-0.0802517	1.43313	0.319222	1.65147	-0.400655	-1.31604	-1.02215	SIRPAP1	-1.52053	-0.801952	-0.979281	-0.0532609	1.02102	1.21904	0.0276545	-0.150099	1.23742	PYGL	0.567327	0.674136	0.732458	-1.38162	-1.34555	-1.26317	0.691788	0.752568	0.572068
NEIL3	0.389613	0.483517	0.427855	-1.34082	-1.34842	-1.2328	0.883575	0.92081	0.816664	GLI3	-0.802132	-0.70578	-0.826388	1.18398	1.53499	1.23185	-0.677738	-0.462105	-0.476675	RARRES2	-0.555057	-0.686617	-0.692926	1.33184	1.19035	1.45065	-0.587758	-0.879887	-0.570586	TMEM253	-1.86038	-0.66578	-1.02264	0.373111	0.23102	0.808078	1.12129	0.972232	0.0430693	ITPK1	1.03677	0.871878	1.04463	-1.24298	-1.30492	-1.24053	0.259912	0.123398	0.451847
CCDC86	0.462781	0.389414	0.676655	-1.22233	-1.45983	-1.25555	0.782355	0.672074	0.954437	SUFU	-1.00759	-1.15955	-1.18678	0.933873	1.44102	1.12917	-0.0617096	-0.0569697	-0.0314646	GIMAP2	-1.49929	-0.76343	-0.595699	1.14675	1.28111	1.22479	0.0490479	-0.429191	-0.414082	RAP2C-AS1	-1.69901	-1.00821	-0.844707	0.000241795	1.34884	0.268499	0.928393	0.751995	0.253949	VRK1	0.757309	0.715962	0.624291	-1.29387	-1.53463	-1.14516	0.615089	0.701761	0.559248
EXPH5	0.206439	0.74586	0.461894	-1.63522	-1.029	-1.19721	0.695296	0.833997	0.91795	RUNDC3A	-1.9053	-1.24291	-0.383832	0.960523	0.154219	0.719411	0.624894	0.184627	0.888359	ATRNL1	-1.23274	-0.618613	-0.519279	0.896161	1.61291	1.00771	0.398441	-0.604522	-0.94007	LINC00299	-1.58828	-1.08199	-0.854581	0.353539	0.306643	0.159881	0.826621	1.60419	0.273982	MYBL2	0.738352	0.626444	0.640372	-1.3993	-1.35739	-1.23561	0.682868	0.588189	0.716077
WNT5B	0.401865	0.299894	0.416217	-1.35232	-1.20617	-1.31953	0.911115	0.849836	0.999096	CSF3	-1.04166	-0.715669	-1.7102	1.19195	1.05117	0.478019	-0.343546	0.468165	0.621766	CDH23	-1.38212	-0.864064	0.450609	1.12497	1.09874	1.14089	-0.0749703	-1.09627	-0.397778	SIRPG-AS1	-0.97199	-1.68639	-0.799466	0.340261	0.0746412	-0.123694	0.949944	1.3036	0.913102	SLCO4A1	0.250496	0.416997	0.550333	-1.57072	-1.11478	-1.18261	0.805945	0.892907	0.951428
FOXM1	0.311907	0.297173	0.306043	-1.30483	-1.27956	-1.24265	0.978917	0.895191	1.03781	SEPTIN4	-1.00985	-0.816344	-0.794198	1.28995	1.26884	1.33139	-0.219516	-0.389531	-0.660741	FBXL15	-0.648041	-1.06633	-0.372748	1.74817	1.03169	1.04469	-0.816622	-0.434113	-0.486691	MTCO1P12	-1.07837	-0.946867	-1.42558	-0.351765	0.312492	0.211909	0.895689	1.21948	1.16301	ADISSP	0.722479	0.527577	0.460006	-0.933309	-1.46935	-1.50963	0.756916	0.547074	0.898236
GPN3	0.626735	0.607033	0.445725	-1.11459	-1.46257	-1.38316	0.838393	0.754984	0.687451	CCL7	-0.737981	-1.14474	-1.00793	1.37192	1.28068	1.15136	-0.259878	-0.322125	-0.331304	MAP3K8	-0.0553021	-0.0291198	-0.0956804	1.19856	1.15629	1.18307	-1.08804	-0.970648	-1.29913	LASTR	-1.0741	-1.00058	-1.09769	0.179738	0.0883193	-0.636474	1.07836	1.21774	1.2447	MYLK2	0.452979	1.25411	1.03806	-1.35245	-1.49999	-0.848564	0.250817	0.222384	0.482639
RAD51AP1	0.442156	0.532453	0.392049	-1.1472	-1.45378	-1.32382	0.865829	0.888722	0.803592	HSD17B1P1	-1.85622	0.0146968	-1.40853	0.593256	0.786464	1.11018	0.0511083	0.592565	0.116468	TRIM16L	-0.25039	-0.158788	-0.227989	1.24484	1.22348	1.26329	-0.970459	-0.96144	-1.16255	STARD4-AS1	-1.62073	-0.69609	-1.14019	0.384405	1.18	-0.0794059	0.0210713	0.712169	1.23877	PLCB4	0.728656	0.97744	0.996464	-1.42579	-1.23872	-1.21724	0.404955	0.450506	0.323732
GPRC5D	0.131636	1.22853	0.420329	-1.96829	-0.372574	-1.10436	0.66985	0.251919	0.742959	HDAC5	-1.15248	-1.172	-1.0561	1.3255	1.102	1.09376	-0.04559	-0.113151	0.0180545	CCL2	-0.507761	-0.519116	-0.41826	1.35801	1.31944	1.27287	-0.832724	-0.851232	-0.821228	LINC00504	-1.36721	-0.479289	-1.67651	0.232313	0.242839	0.658989	0.700241	1.40425	0.28438	MYL9	1.05738	1.00217	1.07428	-1.23262	-1.25989	-1.21435	0.209873	0.0546957	0.308461
RFC5	0.607496	0.597886	0.368835	-1.25666	-1.14666	-1.53947	0.830469	0.789865	0.748245	ABCC3	-0.786574	-0.78962	-0.76685	1.28736	1.39574	1.29327	-0.580844	-0.543589	-0.508884	FAM20A	-0.65709	-0.691199	-0.564107	1.17822	1.32905	1.46736	-0.848649	-0.66981	-0.543775	ENSG00000250202	-1.74576	-0.661918	-1.34693	0.786814	0.77466	0.148408	0.798407	0.473737	0.772582	RBFA	0.697968	0.840977	0.787375	-1.35353	-1.20817	-1.40078	0.697331	0.518252	0.420576
GNB3	-0.135524	0.698715	0.461919	-1.42338	-1.0828	-1.24516	1.01478	0.719965	0.991488	EFNB3	-0.900541	-1.12793	-0.935683	1.20884	1.25818	1.32179	-0.379633	-0.280412	-0.164606	VTN	-0.144531	-0.144663	-0.228602	1.26117	1.23751	1.18849	-0.932756	-1.10889	-1.12773	ENSG00000253553	-0.957995	-1.27611	-1.22503	-0.000278689	-0.15666	1.37094	0.360104	1.20964	0.675395	MID1	0.54763	0.572421	0.576689	-1.34989	-1.21539	-1.41485	0.750734	0.783643	0.749007
FBXO5	0.543471	0.584959	0.577637	-1.294	-1.4826	-1.19649	0.826141	0.765653	0.675231	SLC2A9	-1.24957	-1.52007	0.124288	1.47211	0.740374	0.725782	0.613933	-0.656375	-0.250469	MANBA	-0.487095	-0.680163	-0.481861	1.27212	1.36757	1.32462	-0.615006	-0.82547	-0.874719	ENSG00000255345	-1.29373	-0.568734	-1.55571	1.01654	0.193499	0.662541	1.43567	0.00199537	0.107924	CHRDL1	1.21338	1.11173	1.05674	-1.21333	-0.95091	-1.29521	-0.181724	0.294674	-0.0353535
FANCE	0.356497	0.618842	0.498151	-1.29694	-1.5391	-1.08759	0.875658	0.757505	0.816981	KLF3	-0.68038	-0.890804	-0.828717	1.35397	1.30521	1.30351	-0.520924	-0.46293	-0.578936	KLHL5	-0.476564	-0.503771	-0.5188	1.31373	1.2628	1.37961	-0.824616	-0.733345	-0.899046	LINC00922	-1.67808	-1.10183	-1.06215	0.173935	0.568626	0.573819	0.811747	0.982029	0.731904	SCML2	0.666198	0.457729	0.750272	-1.40939	-1.27859	-1.28621	0.721285	0.826423	0.552285
MCM3	0.473416	0.535659	0.602847	-1.35818	-1.32148	-1.29378	0.775874	0.821226	0.764409	DNAJC4	-1.06994	-0.900924	-1.07068	1.42019	1.04357	1.21799	-0.290613	-0.459565	0.109972	PPARGC1A	-0.0808643	-0.361091	-0.128774	1.14384	1.04601	1.42868	-0.716061	-0.872952	-1.45879	ENSG00000262580	-1.85874	-1.12667	-0.661339	0.170081	0.995454	0.809742	0.455021	0.279699	0.936755	SLC25A15	0.556479	0.607819	0.680051	-1.5467	-1.31661	-1.09939	0.754998	0.792617	0.570739
KIF20A	0.575063	0.602564	0.543666	-1.34834	-1.32533	-1.3128	0.781383	0.767479	0.716313	CLEC2B	-1.18216	-0.802231	-1.53124	0.799344	1.1331	0.816935	0.677703	0.5738	-0.485255	VWA5A	0.208106	-1.86973	-0.866873	0.868795	1.27682	0.865661	-0.731085	0.193405	0.0548989	CFAP298-TCP10L	-2.08479	-0.562855	-0.756472	0.246889	0.450771	0.716074	1.18752	0.758626	0.0442352	CORO1A	0.715834	0.554936	0.554952	-1.39984	-1.23922	-1.33365	0.71403	0.541399	0.891556
LMNB1	0.552075	0.492873	0.493135	-1.44358	-1.33135	-1.18221	0.820084	0.845263	0.753706	ALDH2	-0.979374	-1.04929	-1.1286	1.21134	1.19857	1.28952	-0.200607	-0.189875	-0.15169	NRXN2	0.551731	-0.616951	-0.0804152	1.45278	0.644986	1.10707	-0.600459	-0.935194	-1.52354	ENSG00000265943	-1.17799	-1.22664	-0.884082	0.643271	-0.450018	0.227451	0.191072	1.47736	1.19957	PARD6A	1.12629	0.995962	1.31709	-0.208888	-1.35479	-1.42546	-0.184825	-0.0221806	-0.243205
FGF1	0.243076	0.212081	0.117622	-1.36092	-1.03931	-1.29966	1.01942	1.06612	1.04157	OAS2	-0.672065	-1.6325	-1.32871	0.819996	1.20952	0.897351	0.319682	0.181953	0.204775	ST3GAL4	-0.67909	-0.968066	-0.380119	1.48279	1.11334	1.3188	-0.696976	-0.801663	-0.389016	ADGRE4P	-1.35251	-0.48995	-1.79871	0.406099	0.943958	0.229194	0.913053	0.358593	0.790276	ESRP2	0.726982	0.927197	0.955965	-1.25191	-1.36675	-1.29471	0.423774	0.339577	0.53988
SMC4	0.410428	0.60259	0.625309	-1.48288	-1.34667	-1.12261	0.800697	0.853637	0.65949	MAN1A1	-0.829749	-0.938974	-0.833163	1.3806	1.25797	1.28629	-0.401504	-0.402153	-0.51931	TSPAN11	0.195639	-0.473276	-0.0447205	1.39952	0.929866	1.18999	-0.921263	-0.967436	-1.30832	ENSG00000269446	-1.06434	-0.930585	-1.2465	0.134603	0.111581	-0.525939	1.12434	1.15562	1.24122	SLC7A5	0.715338	0.661951	0.65919	-1.31796	-1.3435	-1.33684	0.634557	0.625119	0.702141
CENPA	0.648466	0.614955	0.471132	-1.22394	-1.43506	-1.31838	0.811147	0.738067	0.693614	SASH1	-0.981639	-1.19362	-0.972387	1.19246	1.19351	1.30389	-0.182795	-0.283506	-0.0759161	SLC11A2	-0.28979	-0.363505	-0.429311	1.36292	1.28031	1.2236	-0.933481	-0.821374	-1.02937	LAMB2P1	-2.13204	-0.352778	-0.724847	0.258315	0.435126	1.36758	0.678631	0.466511	0.00350271	CEP152	0.0759082	0.681026	0.692104	-1.61233	-1.16816	-1.07261	0.880379	0.782578	0.741105
ITGA4	0.470136	0.567489	0.396581	-1.62917	-0.93092	-1.3177	0.783061	0.671101	0.989421	UST	-1.27407	-1.47256	-1.22401	0.724507	0.516329	0.501735	0.832522	0.697894	0.697652	LIN7A	0.192177	-1.11276	-0.8348	1.09485	1.37474	0.915965	-0.723541	0.310179	-1.21681	ENSG00000285796	-1.78242	-0.0168287	-0.759376	-1.03263	1.06685	1.05826	0.255096	0.35728	0.853773	EIF3J	0.968557	0.982606	1.04854	-1.39755	-1.30678	-1.05677	0.279677	0.352947	0.128772
LOXL3	0.61722	0.550534	0.506535	-0.976372	-1.43876	-1.51542	0.591867	0.877642	0.786754	VNN1	-1.32179	-1.39081	-1.08506	1.0016	0.938502	1.0052	0.324183	0.296949	0.231233	AKAP3	-0.789068	-0.247471	-0.591771	1.70411	1.01129	1.04073	-0.625178	-0.284239	-1.2184	ENSG00000285979	-1.30524	-0.196509	-1.6482	0.114234	0.826621	0.964107	-0.348809	0.285232	1.30856	OIP5	0.861646	0.498382	0.57629	-1.00925	-1.40794	-1.50793	0.508233	0.895169	0.585404
IGFBP5	-0.264787	-0.315419	-0.291099	-0.997669	-0.982567	-0.964453	1.27358	1.25159	1.29083	HECA	-0.995701	-1.043	-1.54459	1.12791	0.928059	1.15285	0.113292	0.243465	0.0177297	MGP	-0.0423555	-0.226241	-0.249182	1.29421	1.1634	1.225	-1.0337	-0.974881	-1.15625	ITGA2B	-1.72306	-0.998178	-0.635499	0.341388	-0.333172	0.328617	1.36506	1.00442	0.650424	MYEF2	0.529638	0.800912	0.815241	-1.32885	-1.55241	-1.0621	0.458977	0.707908	0.630678
FHL2	0.444469	0.430459	0.426367	-1.27573	-1.32518	-1.32494	0.864507	0.885265	0.874783	TENT5A	-0.861528	-0.958319	-1.11377	1.36526	1.33492	1.05907	-0.0272774	-0.321977	-0.476369	RASAL1	-0.0773946	-0.511368	-0.847475	1.32373	1.06632	1.41072	-0.37285	-0.917064	-1.07463	BAIAP3	-1.65242	-0.879919	-0.802304	0.061528	0.505022	-0.409437	1.13007	0.86253	1.18494	JPH1	0.579386	0.905059	0.816902	-1.25568	-1.58185	-1.08981	0.475828	0.683078	0.46709
MLPH	0.0272605	0.202092	0.162761	-1.31309	-1.28959	-1.02493	1.05839	1.04322	1.13389	PCDHB2	-0.564713	-1.42973	-1.17481	1.57334	0.585824	0.899053	-0.500548	0.615914	-0.00432494	BTN3A3	-0.351899	-0.533135	-0.359887	1.26144	1.34164	1.29513	-0.798951	-0.792532	-1.0618	SYN1	-1.14514	-0.406281	-1.6762	0.621811	0.132295	-0.404004	1.46002	0.780392	0.637105	SH2D4A	0.780708	0.803673	0.88439	-1.39704	-1.35388	-1.20026	0.484181	0.546185	0.452053
ODC1	0.581394	0.49515	0.42188	-1.26337	-1.33842	-1.3531	0.792405	0.895184	0.768887	PCDHB7	-0.889953	-1.19993	-0.297442	0.856314	1.19852	0.994404	0.848586	-1.3298	-0.180701	FRK	-0.230747	-1.52728	-0.00340146	0.627363	1.53463	1.08146	-0.0618891	-1.29475	-0.12539	MTMR11	-1.76049	-1.00716	-0.578452	-0.257937	0.128728	0.409466	1.02676	1.30917	0.729908	TUBB4A	0.47578	0.62561	0.0439266	-1.43866	-1.50238	-0.785465	1.16136	0.909571	0.510262
SDC1	0.614537	0.589767	0.643562	-1.22635	-1.44496	-1.31746	0.721243	0.660434	0.75923	PCDHB15	-0.524688	-1.93496	-0.361497	1.0184	0.0145623	1.26078	-0.651679	0.36236	0.816732	DSE	-0.279824	-0.394467	-0.379001	1.29423	1.28418	1.28347	-0.871475	-0.881116	-1.05601	TG	-1.15866	-0.627522	-1.07725	0.240521	-0.37923	-0.623512	1.36211	0.913037	1.3505	KLC3	0.469278	0.846793	0.149541	-1.0437	-1.9618	-0.671232	0.850648	0.717371	0.643108
PAPPA2	-0.0339861	0.609173	-0.148162	-1.64327	-0.670628	-1.15986	0.911505	1.06803	1.0672	NR3C1	-0.965722	-1.39894	-1.33876	1.13659	1.02618	0.893552	0.181297	0.362087	0.10372	ENSG00000112096	-0.378027	-0.410575	-0.421902	1.33049	1.27931	1.29585	-0.896819	-0.859483	-0.938851	MPPED2	-1.06746	-0.53687	-1.04005	0.137798	-1.14022	0.131668	1.17767	1.30176	1.0357	BCAT2	0.907324	0.726186	0.827601	-1.36366	-1.39476	-1.18499	0.514784	0.378206	0.589319
RGS4	0.189765	0.0873937	0.136415	-1.17876	-1.23618	-1.23568	1.07328	1.0951	1.06867	CLDN16	-0.393327	-1.16153	-1.68211	1.13676	0.786228	1.08648	-0.282896	0.682722	-0.172319	MDGA1	-0.633183	-0.762652	-0.366374	1.18811	1.36741	1.40008	-0.656253	-0.890072	-0.647061	SDK2	-1.72981	-1.35877	0.132032	-0.328591	-0.0450808	0.785857	0.829508	0.498235	1.21662	PBX4	0.446407	0.746384	0.724526	-1.79551	-1.37619	-0.623555	0.583498	0.517071	0.777366
SLC2A1	0.553787	0.446703	0.494133	-1.20724	-1.38263	-1.36237	0.797094	0.758007	0.902514	IL1A	-1.67458	-0.888715	-1.28587	0.948508	0.692203	0.297574	0.742932	0.743849	0.424104	GPR63	-0.28475	-0.472603	-0.706864	1.426	1.01674	1.4417	-0.964329	-0.554096	-0.901792	PAK3	-0.987122	-0.985725	-0.467632	-0.599084	-0.0679382	-0.695248	1.54743	1.28671	0.9686	ATP6V0A4	0.589735	0.729699	0.598522	-1.52958	-1.19962	-1.2465	0.7396	0.577456	0.740682
ARTN	-0.0766735	0.0713051	0.342083	-0.968304	-1.88197	-0.537323	1.00616	0.999503	1.04523	PCSK4	-1.44289	-1.04146	-0.645369	1.27109	0.92085	1.27645	0.22579	-0.520609	-0.0438498	VNN2	-0.316162	-0.678626	-0.811892	1.49325	1.25984	0.75305	-0.178821	0.0169005	-1.53753	MYH7B	-1.94486	-0.318478	-0.621726	-0.0891477	-0.360044	0.335648	1.2399	0.434693	1.32402	RNF32	0.932487	1.05672	0.941449	-0.506507	-0.878469	-1.97929	0.017947	-0.0100021	0.425664
RCAN3	0.472003	0.374183	0.517547	-1.21614	-1.60611	-1.06749	0.684427	0.980231	0.86135	IFIH1	-0.817656	-1.2718	-0.951253	0.859583	1.25812	1.48539	-0.0458298	0.0113935	-0.527945	TRIM38	-0.336487	-0.194798	-0.0302121	1.03881	1.25013	1.39452	-1.10451	-0.952568	-1.06488	SORBS1	-1.32104	-1.05764	-1.28003	0.0729619	0.00360453	0.801159	1.15591	0.501088	1.12399	NHP2P1	1.19648	0.564526	0.576752	-0.910668	-1.69693	-1.20837	0.482894	0.59653	0.398787
NEK2	0.44695	0.401345	0.355414	-1.31379	-1.39411	-1.18963	0.941572	0.932185	0.820064	PLCD4	-1.07248	-1.79911	-0.38663	1.43368	0.894114	0.560399	0.0126548	0.518213	-0.160845	PCDHB3	-1.24202	-0.120293	-0.607298	1.50222	0.968076	1.02102	-1.11779	0.30142	-0.70533	SRPX	-1.42041	-0.898444	-1.11277	-0.257247	0.0505915	0.262549	1.13916	1.13448	1.10208	COBL	0.665912	0.754962	0.890095	-1.52883	-1.28716	-1.1387	0.592546	0.523962	0.527208
POLR1G	0.0948618	0.462483	0.705448	-1.12984	-1.67494	-1.00779	0.907718	0.89066	0.751404	IL18R1	-1.19286	-1.03822	-1.11224	1.18169	0.870344	1.42527	0.152265	-0.063487	-0.222766	PCDHB5	-0.396335	-0.86248	-0.994729	1.07215	1.60035	1.21547	-0.504204	-0.445425	-0.684797	PCSK1N	-0.924376	-0.738419	-1.25399	-0.283683	-0.323755	-0.0398911	0.718813	1.05095	1.79435	NUDT1	0.669728	0.682333	0.729303	-1.27421	-1.40059	-1.31607	0.741046	0.534699	0.633759
KIF14	0.39641	0.5615	0.579067	-1.41114	-1.35813	-1.18401	0.792802	0.875392	0.748116	PLCL1	-0.864671	-0.994076	-0.60788	1.33944	1.1838	1.40719	-0.504287	-0.433192	-0.526323	PCDHB6	-0.51962	-0.656742	-1.19447	1.32055	1.21675	1.04949	-0.332656	-1.16463	0.28133	FLT1	-0.902997	-1.344	-0.524332	-0.255997	-0.46911	-0.259662	1.14211	1.42833	1.18565	PRKAG2	0.844349	0.821253	0.886131	-1.17768	-1.48926	-1.25903	0.430274	0.529992	0.413973
DCLRE1B	0.619945	0.515732	0.501668	-1.33885	-1.28651	-1.35112	0.759828	0.80388	0.775431	GRIN3B	-1.62754	-0.9311	-0.993846	1.05187	0.729752	1.1412	-0.260763	0.232244	0.658176	PCDH12	-0.683939	0.436977	-0.354749	0.997504	1.23959	1.25642	-0.50428	-1.21396	-1.17356	ZNF423	-0.622634	-1.4772	-0.86369	-0.402862	-0.16618	-0.0837573	0.915025	1.37848	1.32282	POLD2	0.853057	0.682533	0.706903	-1.21988	-1.29671	-1.45629	0.58293	0.478239	0.66922
CNTRL	-0.000666313	0.751632	0.620178	-1.60252	-0.989947	-1.21352	0.623935	0.924695	0.886213	RHOU	-0.895005	-1.0073	-0.984857	1.36434	1.22477	1.24362	-0.379996	-0.251554	-0.314022	CPEB4	-0.453612	-0.207045	-0.485413	1.51554	1.21742	1.12574	-0.8119	-0.906197	-0.994535	SCN1B	-1.42433	-1.1934	-0.964398	0.202386	0.1011	0.0650267	0.889574	0.975329	1.34871	LHX2	0.0832247	0.468088	0.572758	-1.72088	-1.38591	-0.570358	0.706805	1.05445	0.79183
PHF19	0.528908	0.548032	0.507427	-1.4092	-1.24997	-1.30855	0.829384	0.719688	0.834284	CFHR3	-0.319849	-0.622441	-1.54572	1.3433	1.47138	0.486709	-0.907351	0.255584	-0.161615	BCL6	-0.861347	-0.693077	-0.843012	1.25053	1.25204	1.4459	-0.418408	-0.685623	-0.447015	KCNC1	-1.5643	-0.786124	-0.84411	-0.31968	0.0206568	0.309624	1.66352	0.535647	0.984769	TNFSF8	0.140931	0.561138	0.315366	-1.12025	-1.49757	-1.1496	1.19723	1.0084	0.544349
HELLS	0.507703	0.447768	0.501637	-1.35495	-1.44116	-1.14588	0.814179	0.888871	0.781829	OSCP1	-0.734892	-0.858784	-1.09565	1.31023	1.25749	1.30745	-0.54556	-0.24283	-0.397446	WNT5A	-0.126112	-0.250353	-0.241083	1.249	1.30661	1.17148	-1.01967	-1.03497	-1.0549	QRICH2	-1.70604	-0.571306	-0.825537	-0.341206	-0.129051	0.265796	1.31379	0.709853	1.2837	TWNK	0.655754	0.641343	0.672873	-1.26975	-1.35137	-1.37696	0.676829	0.662189	0.689087
MYCT1	0.400776	0.46652	0.191855	-0.9781	-0.933912	-1.83106	0.931533	0.869352	0.883036	MAN1C1	-0.809569	-1.18861	-0.893562	1.10101	1.09752	1.46711	0.215368	-0.613943	-0.375316	COL7A1	-0.380468	-0.295741	-0.00592195	1.1109	1.219	1.37231	-1.00245	-1.25792	-0.75971	RAI2	-1.23251	-1.09177	-0.639684	-0.835381	-0.0812056	0.510683	0.837577	1.32422	1.20806	GTPBP4	0.618691	0.777126	0.847547	-1.36727	-1.4315	-1.15941	0.640426	0.686859	0.387532
NUDCD1	0.567286	0.536604	0.465626	-1.25858	-1.3841	-1.31827	0.817394	0.907154	0.666898	FOXO3	-0.869396	-0.854774	-0.848808	1.38686	1.21953	1.32231	-0.363276	-0.427482	-0.564964	PLSCR4	-0.318601	-0.407164	-0.274897	1.41009	1.15809	1.27455	-0.89104	-0.920899	-1.03012	SLC37A2	-1.26925	-0.830233	-0.837772	0.150803	0.373898	-0.87057	1.63269	0.667435	0.982998	ASIC2	1.02221	0.725338	0.757236	-1.23795	-1.37944	-1.28501	0.186306	0.623316	0.58799
DNAJC15	0.656722	0.456911	0.329107	-1.70948	-0.583081	-1.46544	0.822337	0.586497	0.906425	PGF	-1.16079	-1.55208	-0.844262	0.338746	1.38407	0.959867	0.190686	-0.0511597	0.734922	KLHL24	-0.53729	-0.599967	-0.861534	1.3909	1.25267	1.32605	-0.666985	-0.49063	-0.81322	ADAM19	-1.08288	-1.10704	-0.919894	-0.19815	-0.222068	-0.194208	1.30445	1.21448	1.20531	SLC16A6	0.535219	0.877047	0.605269	-1.7071	-1.17042	-1.03099	0.664177	0.750044	0.476747
TMPO	0.459045	0.541444	0.487417	-1.26533	-1.45409	-1.23176	0.839411	0.849059	0.774812	BBOF1	-1.06796	-0.939543	-1.07508	1.55877	0.753262	1.23234	-0.151161	0.186734	-0.497368	ITGB6	-0.456577	-0.786017	-1.02258	1.2688	1.34579	1.16302	-1.09091	-0.405075	-0.0164479	SERPINE2	-0.917732	-1.10391	-1.08242	-0.190301	-0.225582	-0.207075	1.2708	1.28339	1.17282	TMEM97	0.81348	0.607205	0.62635	-1.33613	-1.30557	-1.34741	0.589337	0.745858	0.606891
KIF18A	0.334011	0.421939	0.477977	-1.28014	-1.30124	-1.32522	0.870259	0.978851	0.823561	YPEL5	-0.63328	-0.794466	-0.826409	1.5856	1.10308	1.25815	-0.610073	-0.461284	-0.621309	KCNJ13	-0.309302	-0.513987	-0.728226	1.48172	1.28791	1.15553	-0.692377	-0.723038	-0.958231	SPRY2	-1.26921	-0.973841	-1.06606	-0.0905257	-0.156713	-0.0199409	1.17099	1.14284	1.26246	NMU	0.92257	0.25145	0.405365	-1.37081	-1.80059	-0.44105	0.8809	0.864018	0.288149
PILRB	-0.213547	0.0329645	0.782422	-1.54581	-1.12039	-0.884575	1.02932	0.88277	1.03685	CNRIP1	-1.07263	-1.33017	-1.51073	1.0625	0.576618	0.718537	0.611046	0.458065	0.48676	ST3GAL5	-0.180463	-0.0413833	-0.0679696	1.2333	1.14307	1.21685	-1.02363	-1.08392	-1.19584	CCN3	-1.23401	-1.05526	-0.14921	-0.41998	-0.211277	-0.664056	1.3676	1.11376	1.25244	AADAT	0.905271	-0.208354	0.76758	-0.726186	-0.961145	-1.87604	0.64596	0.497894	0.955019
GPSM2	0.611038	0.521718	0.525972	-1.34289	-1.21077	-1.41442	0.910695	0.713943	0.684709	IFIT3	-1.31056	-1.29296	-1.37789	0.5511	0.830943	0.629814	0.697205	0.749608	0.522739	IL1R2	-0.48626	0.188375	-0.506757	1.38306	1.14757	1.08897	-0.412742	-1.2011	-1.2011	IL11RA	-1.75139	-0.114811	-0.426774	-0.808674	0.0492565	-0.376222	1.22221	1.02735	1.17905	NSD2	0.348732	0.481559	0.467129	-1.44864	-1.25224	-1.21435	0.836505	0.871881	0.909423
INHBA	0.197988	0.240507	0.242898	-1.2793	-1.21304	-1.26082	1.02699	1.04398	1.0008	IFIT2	-1.094	-1.37906	-1.43349	0.534861	1.05651	0.732959	0.551738	0.704417	0.326066	IL1R1	-0.301651	-0.304893	-0.32585	1.2617	1.27992	1.29166	-0.99412	-0.902108	-1.00466	IER3	-1.22841	-1.22238	-1.23676	0.548927	0.00652876	0.193415	0.831851	0.723908	1.38291	NCAPG	0.662332	0.585295	0.624613	-1.37233	-1.25224	-1.36686	0.718809	0.776665	0.623712
ZWINT	0.566179	0.569017	0.583195	-1.20952	-1.4343	-1.33609	0.807838	0.750143	0.703531	PCDHB14	-0.774599	-1.00757	-0.70094	1.27923	1.37638	1.28275	-0.430559	-0.570745	-0.453944	WNT6	-0.836081	-0.238176	-0.302948	1.39047	1.17853	1.31645	-0.836081	-0.836081	-0.836081	SORL1	-1.02819	-1.08083	-1.0874	-0.275072	0.0389231	-0.224992	1.21108	1.27319	1.1733	FOLR3	0.983779	0.784682	1.02413	-1.21019	-1.0256	-1.57029	0.212484	0.302039	0.498973
CIT	0.288515	0.401565	0.335236	-1.40324	-1.11553	-1.33023	0.907408	0.939825	0.976452	KIAA1217	-1.59825	-0.915223	-1.30364	0.483794	1.20344	0.760463	0.356718	0.443748	0.568942	ID2	-0.26115	-0.316318	-0.137985	1.40862	1.05094	1.2821	-0.993311	-1.13314	-0.899751	AMIGO2	-0.885979	-1.13158	-0.828364	-0.121521	-0.501849	-0.34606	1.25023	1.34973	1.21539	KRT18	1.287	1.13609	0.985746	-1.2363	-1.18821	-1.04521	0.139934	-0.153034	0.0739946
ATP7B	0.363238	0.322928	0.421322	-1.37965	-1.26835	-1.23035	0.949723	0.915475	0.905678	SMAD9	-1.40435	-1.02185	-0.990795	0.873327	0.88173	1.48822	-0.317165	0.131579	0.359309	QPCT	0.523299	-0.0252263	-0.561565	1.24894	0.967827	1.12924	-1.04217	-0.973987	-1.26636	CCDC40	-1.75011	-1.1904	0.294844	-0.279419	0.191416	-0.333567	1.20883	1.02685	0.831555	GSG1	0.856007	1.19112	1.33086	-1.10783	-1.2705	-1.0354	-0.272663	0.298898	0.00950291
CENPK	0.494368	0.567359	0.54884	-1.27472	-1.31006	-1.38802	0.835151	0.788551	0.73853	PTK2B	-1.06037	-0.838606	-0.608421	1.19776	1.2645	1.44948	-0.40788	-0.546915	-0.449559	RMDN2	-0.915319	-0.328743	0.112227	1.75364	0.677073	1.07941	-0.36395	-0.705912	-1.30842	TNFRSF11A	-1.06955	-0.950081	-0.949502	-0.162091	-0.365255	-0.298816	1.28275	1.27835	1.23421	NUP107	0.518168	0.626184	0.616102	-1.25286	-1.39432	-1.32622	0.740739	0.90161	0.570595
TUBA1B	0.617863	0.449776	0.456596	-1.29402	-1.31901	-1.34593	0.855515	0.752182	0.82703	EPHX2	-0.651007	-0.7249	-0.843272	1.26147	1.45541	1.22975	-0.801707	-0.310262	-0.615476	DLX2	-0.000279801	-1.63639	-0.645775	1.13545	1.08103	1.22963	0.0725606	-0.330055	-0.906172	RCN3	-1.76105	-0.627029	-0.792821	-0.145383	0.25123	-0.130095	0.650271	1.06624	1.48865	NOP2	0.457619	1.60824	0.847181	-0.979989	-1.0506	-1.48477	-0.0174419	0.197205	0.422558
CSE1L	0.63259	0.45088	0.394559	-1.24299	-1.3226	-1.37287	0.813881	0.971295	0.675258	ZNF211	-1.12852	-1.01953	-0.911506	0.986408	1.34704	1.35089	-0.185707	0.0180155	-0.457086	KYNU	-0.708253	-0.708253	-0.708253	1.15262	1.65254	1.13014	-0.708253	-0.708253	-0.394031	SLC43A1	-1.04277	-1.67495	-0.305541	0.157209	0.245826	-0.560233	0.73197	1.02242	1.42607	CDCA3	0.619939	0.63163	0.595648	-1.30031	-1.35386	-1.3402	0.69233	0.680269	0.77456
GLO1	0.631156	0.483329	0.330734	-1.23451	-1.32119	-1.38163	0.827853	0.902866	0.761384	CRY2	-0.882028	-1.33737	-0.785318	1.19648	1.36058	1.10158	-0.423816	-0.354222	0.124107	TMEM59	-0.330587	-0.44108	-0.605901	1.54575	1.04622	1.30183	-0.8069	-0.716228	-0.993112	CAPN5	-0.897503	-0.806396	-1.14308	-0.372725	-0.337198	-0.265528	1.30436	1.11283	1.40524	DDX12B	0.608286	0.970882	0.233361	-1.36822	-1.07732	-1.4522	0.633121	0.591323	0.86076
DEK	0.453247	0.599414	0.593179	-1.2047	-1.50109	-1.25718	0.786413	0.829844	0.700879	CCRL2	-1.27469	-1.16888	-1.3883	0.759934	0.698823	0.913884	0.974589	0.00439224	0.480245	ERRFI1	-0.0882139	-0.139049	-0.141918	1.26473	1.14184	1.22308	-1.06425	-1.03066	-1.16557	PLCH2	-1.41787	-0.887419	-0.698086	-0.257156	-0.445056	0.158706	1.46478	0.804145	1.27796	PAK1IP1	0.659699	0.754015	0.803014	-1.24995	-1.4659	-1.26242	0.573622	0.671023	0.516893
HROB	0.289172	0.423905	0.327769	-1.22527	-1.29198	-1.34411	0.954526	0.927995	0.937992	TNFSF10	-1.26483	-0.967668	-1.51847	1.16214	0.685654	1.0158	0.441772	0.148242	0.297366	PRG4	-0.151702	-0.544309	-0.725286	1.26439	1.32962	1.31179	-0.75724	-0.896818	-0.83044	CTF1	-1.52796	-0.692678	-0.805237	-0.0460273	-0.305529	-0.241757	1.1634	1.31235	1.14344	SRSF3	0.956281	0.857898	0.718054	-1.17757	-1.44787	-1.29763	0.450391	0.575223	0.365216
XRCC3	0.292924	0.458357	0.544834	-1.3034	-1.32049	-1.28035	0.791066	0.752319	1.06474	TMEM156	-1.29651	-1.29426	-1.37973	0.801318	0.68798	0.873933	0.538564	0.532329	0.536373	PLA2G4A	-0.661612	-0.506581	-0.672923	1.27053	1.27955	1.41874	-0.549978	-0.644923	-0.932799	SCN3A	-0.647837	-1.37923	-0.673656	-0.392475	-0.409325	-0.280565	1.21993	1.44092	1.12224	GMNN	0.749488	0.831513	0.700911	-1.09026	-1.62307	-1.22217	0.486108	0.686275	0.481212
DLGAP5	0.488068	0.561663	0.561399	-1.40948	-1.25625	-1.30498	0.787948	0.847157	0.724471	PAEP	-1.16531	-1.24558	-1.25955	0.981941	1.06368	1.12968	0.288564	-0.0144195	0.220992	CTBS	-0.633881	-0.331795	-0.851075	1.37002	1.35286	1.23252	-0.750027	-0.767828	-0.620795	TNIK	-1.16258	-1.12858	-1.21206	-0.106554	0.194632	0.0159701	1.16216	1.15975	1.07726	MDFI	0.333118	0.445298	0.624916	-0.686277	-1.84035	-1.24348	0.741846	0.69939	0.92554
PKMYT1	0.283866	0.430028	0.445087	-1.1451	-1.65627	-1.03334	0.864305	0.79061	1.02081	CD244	-1.00697	-1.21406	-1.44186	1.03149	1.15997	0.891322	0.224125	0.418356	-0.0623832	GBP1	-0.675877	-0.99883	-0.556861	1.24717	1.53106	1.14598	-0.638558	-0.354908	-0.699182	PDLIM3	-1.1152	-0.489438	-1.03386	0.114221	-0.405702	-0.727265	1.65332	0.997485	1.00644	SMOC2	0.654997	0.608312	0.166694	-1.10797	-1.45631	-1.30881	0.941891	0.529519	0.971682
CHTF18	0.219658	0.428369	0.639558	-1.28323	-1.27651	-1.33568	0.81984	0.774718	1.01327	BICC1	-1.06582	-1.65423	-1.16971	0.447657	0.726031	0.306649	0.800911	0.840719	0.767794	ID3	-0.289907	-0.232996	-0.225353	1.48864	1.01629	1.24269	-1.05009	-1.06181	-0.887463	FAM161B	-1.22104	-1.30562	-1.24635	0.109075	0.306095	0.368152	1.11203	1.01115	0.866512	BYSL	0.853858	0.735747	0.716951	-1.26564	-1.49177	-1.20462	0.641888	0.430798	0.58279
SDF2L1	0.26472	0.491379	0.671403	-0.998005	-1.4186	-1.47685	0.725022	0.810768	0.930154	BHLHE41	-0.904566	-0.960988	-0.939399	1.27301	1.36605	1.22416	-0.245701	-0.412184	-0.400384	PTCH2	-0.604741	-1.4113	-0.709403	0.838798	1.34423	0.809344	-1.17709	0.160177	0.749987	MAPK13	-1.94703	-0.227799	-0.688421	-0.373821	0.0890252	0.28747	1.27301	0.258893	1.32868	TTK	0.610587	0.673579	0.647064	-1.36026	-1.25555	-1.37684	0.631522	0.790119	0.639768
GAL3ST1	0.513839	0.320738	0.513949	-1.26058	-1.47424	-1.15542	0.800783	0.630774	1.11014	TNFAIP6	-0.930787	-0.666477	-0.81157	1.38094	1.31478	1.25832	-0.442661	-0.487755	-0.614781	PIK3R3	-0.641111	-1.07625	-1.31292	1.35558	1.29312	0.994738	-0.284223	0.0262655	-0.355201	FMNL2	-1.33374	-1.01831	-1.15902	-0.101141	0.127557	0.12318	1.01755	1.26363	1.08029	POLR3G	0.879743	0.96744	1.00155	-1.15975	-1.46197	-1.21328	0.368453	0.254306	0.363513
KNSTRN	0.509636	0.519199	0.500197	-1.39405	-1.44106	-1.10934	0.716445	0.930898	0.768085	FAM210B	-0.770901	-1.40596	-1.00064	0.930768	1.22781	1.39196	0.0914776	-0.225906	-0.238603	CTSD	-0.397113	-0.634985	-0.581802	1.46338	1.17389	1.30884	-0.813433	-0.922239	-0.596535	ITGB2	-1.50423	-0.800445	-1.22726	0.19262	-0.238018	0.487411	1.09189	0.810831	1.18719	CDH6	1.09037	1.08217	1.12589	-1.24977	-1.15411	-1.20054	0.0405829	0.145053	0.120351
E2F8	0.482224	0.375981	0.582753	-1.34511	-1.23844	-1.35923	0.896097	0.846156	0.759573	SLC12A5	-1.23752	-1.27934	-0.829112	1.64709	0.651087	0.975018	0.21322	-0.0419987	-0.0984424	MREG	-0.673648	-0.173167	-0.148742	1.14165	0.888218	1.66514	-1.00467	-0.544403	-1.15037	SHANK1	-0.916535	-1.53601	-0.62636	-0.215604	-0.131691	-0.149494	1.33776	0.999934	1.23801	TCERG1	0.42177	0.719439	0.753451	-1.54687	-1.31508	-1.09318	0.672097	0.739189	0.649181
PIMREG	0.519656	0.519367	0.429928	-1.16886	-1.36156	-1.41578	0.817994	0.778464	0.88078	SNAI1	-1.25571	-0.758803	-1.24969	0.530318	1.42469	1.35434	-0.279954	-0.0139787	0.248786	CA14	-0.110972	-0.152908	-0.537397	0.692694	1.38457	1.54158	-1.20356	-0.532121	-1.08188	FMNL3	-1.1212	-1.19048	-0.996346	-0.263502	-0.0442318	0.0456234	1.15417	1.14112	1.27484	STC2	0.475802	0.633966	0.754044	-1.4611	-1.31596	-1.20161	0.737053	0.677937	0.699874
MAP7D3	0.335489	0.582323	0.71052	-1.47015	-1.26822	-1.21244	0.817732	0.790946	0.713794	SOX4	-0.982672	-1.05469	-0.860312	1.28576	1.15632	1.3795	-0.356799	-0.268359	-0.298752	TNFAIP3	-0.751606	-0.778261	-0.813718	1.32771	1.29739	1.34953	-0.562379	-0.614037	-0.454628	COL6A3	-0.328828	-0.998462	-1.58927	-0.0508934	-0.658939	0.618674	1.24091	0.409599	1.3572	AMOTL2	0.947248	0.996884	1.1101	-1.18589	-1.39518	-1.16118	0.209176	0.147157	0.331679
STARD8	0.247867	0.232935	0.321065	-1.17528	-1.50044	-1.09447	1.05539	0.896347	1.01659	CXCL6	-0.902935	-0.902935	-0.541027	1.28408	1.13209	1.51763	-0.484618	-0.532863	-0.569415	RARRES1	-0.480511	-0.441959	-0.416767	1.38013	1.22475	1.32322	-0.852176	-0.79713	-0.939561	ITGA2	-1.12189	-1.07416	-0.945942	-0.175755	-0.0949069	-0.286862	1.21067	1.30616	1.18269	ECT2	0.757748	0.674838	0.606065	-1.27007	-1.38998	-1.33141	0.655529	0.732747	0.56453
CNN1	0.604098	0.560302	0.712273	-1.23415	-1.39039	-1.365	0.746557	0.641371	0.724942	MT2A	-1.13333	-1.27817	-1.48739	0.943967	0.932667	0.642406	0.353934	0.363985	0.661926	PCDH17	-0.328281	0.31854	-0.217746	1.30048	0.989824	1.06311	-1.45009	-1.30437	-0.371471	FOXQ1	-0.665752	-1.36255	-0.794188	-0.233018	-0.510119	-0.161422	1.18232	1.0565	1.48823	UPK1B	0.863643	0.709223	0.683091	-1.294	-1.34463	-1.34411	0.560672	0.606915	0.559201
EXOSC2	0.424	0.551054	0.555713	-1.27299	-1.43507	-1.24992	0.791114	0.84305	0.793049	IRF1	-0.986464	-0.955957	-0.937074	1.31002	1.13276	1.38905	-0.274662	-0.315436	-0.362241	DNAH7	-1.4905	-0.797307	-0.091186	1.05344	1.16268	1.29608	0.127398	-0.328452	-0.932157	C8orf48	-1.08816	0.303406	-1.30806	0.171203	-0.948467	-0.427572	1.19539	0.68889	1.41336	CSPG5	0.636541	0.35918	0.865294	-1.55256	-1.21575	-1.17075	0.58205	0.739515	0.75648
ULBP3	0.353675	0.362365	0.409403	-1.36575	-0.906127	-1.55676	1.01423	0.769665	0.919297	TNFSF14	-1.21193	-0.894507	-0.799207	1.19077	1.16238	1.34299	-0.717976	-0.0639263	-0.00859215	PIGZ	-0.635311	-0.0983541	-0.60278	1.54413	1.25741	1.04125	-1.04478	-0.646922	-0.814652	ACTBL2	-1.07278	-1.2716	-0.934032	0.433795	-0.250738	-0.350069	1.15041	1.0267	1.26831	RRP9	0.696758	0.732305	1.00785	-1.14501	-1.36519	-1.41112	0.650458	0.303836	0.530121
C1QL1	0.440329	0.496908	0.468852	-1.18115	-1.35556	-1.39042	0.759903	0.73024	1.0309	FOXA2	-1.42215	-1.34366	-0.990358	0.994288	1.02148	0.93141	0.163757	0.154215	0.491021	IRF2BPL	-0.586411	-0.771139	-0.594256	1.57891	1.09519	1.28675	-0.600352	-0.765895	-0.642797	C22orf15	-0.377532	-1.10387	-1.68003	-0.109534	-0.454577	0.680228	0.998443	0.876184	1.17069	ARHGEF26	0.819609	0.920837	0.927892	-1.43379	-1.28738	-1.17986	0.398248	0.47801	0.356437
GINS2	0.563103	0.485872	0.483609	-1.24048	-1.308	-1.41261	0.773616	0.825397	0.829498	BMP2	-0.844931	-1.47525	-0.786865	1.2419	1.1925	1.12945	0.0625657	-0.0232997	-0.496069	FLVCR2	-0.24968	-0.279713	-0.159025	1.14259	1.3646	1.23127	-1.17215	-0.857443	-1.02045	NPAS2	-0.980128	-1.11264	-0.89119	-0.324695	-0.28792	-0.16975	1.40806	1.06366	1.29461	EVA1A	0.6274	0.572731	0.5726	-1.20178	-1.40381	-1.3784	0.680785	0.786264	0.74421
TUBG1	0.372705	0.366727	0.509343	-1.31846	-1.26895	-1.32243	0.898886	0.813416	0.94876	APOL3	-1.1381	-1.08979	-0.964285	1.06551	1.43087	1.13427	-0.0196592	-0.0871569	-0.331655	TGFB3	-0.668902	0.516709	-0.343791	1.16829	0.697339	1.5579	-1.06364	-1.03382	-0.830089	PTGER4	-1.81139	-0.533911	-0.703013	-0.354745	0.322663	-0.00681159	0.78428	0.680945	1.62198	PASK	0.48376	0.72212	0.741291	-1.32296	-1.51171	-1.13687	0.696835	0.651392	0.676138
PSMC3IP	0.5367	0.474837	0.625444	-1.27608	-1.65196	-0.991116	0.874812	0.702862	0.704502	TST	-1.01442	-1.32268	-1.38601	1.30894	0.555475	0.971639	0.299178	0.103943	0.483928	RHOQ	-0.427271	-0.756393	-0.541764	1.35409	1.19793	1.41132	-0.704426	-0.668397	-0.865095	CHST1	-0.948053	-1.3206	-0.65377	-0.0829196	-0.342535	-0.379743	1.11193	1.26279	1.3529	SRSF7	0.788554	0.77973	0.691341	-1.25532	-1.37894	-1.34768	0.588651	0.63617	0.49749
TOP2A	0.470141	0.501633	0.491668	-1.38102	-1.32387	-1.24655	0.842522	0.886938	0.758532	RAC2	-1.11751	-1.30149	-1.44766	0.407838	0.416651	0.293029	0.938137	0.81649	0.994507	SFRP5	-0.288018	-0.679799	0.081783	1.25285	1.10626	1.3752	-1.04892	-1.04892	-0.750434	KLHL38	-1.7415	-0.561076	-0.753406	-0.518422	0.258954	0.00930218	0.92085	1.36007	1.02522	FARSB	0.756289	0.706086	0.675717	-1.372	-1.2001	-1.41135	0.611642	0.724576	0.509142
FIGNL1	0.553129	0.581799	0.434213	-1.45035	-1.07652	-1.41419	0.798439	0.907639	0.665846	PDE11A	-1.19017	-0.787493	-1.02545	1.13888	1.26372	1.34871	-0.337616	-0.220357	-0.190219	PCDHB8	-0.289301	-0.982646	-1.06269	1.29163	1.3242	1.05674	0.119894	-1.04976	-0.40807	GGN	-1.97227	-0.922057	0.0202846	0.737931	-0.527028	-0.0197041	0.932005	0.742119	1.00872	RALGPS2	0.722403	0.618473	0.706897	-1.20792	-1.52834	-1.23847	0.708203	0.716562	0.502195
TRPC4	0.552686	0.511213	0.54418	-1.30528	-1.24038	-1.42369	0.861444	0.773008	0.726814	TMOD2	-1.02584	-1.35669	-1.52079	0.449013	0.738582	0.710219	0.738809	0.945303	0.321387	PCDHB10	-0.746442	-0.343717	-1.14392	1.03986	1.28183	1.44037	-0.541116	-0.961025	-0.025847	AP1S2	-1.06942	-1.25978	-0.641555	-0.118538	-0.233873	-0.400388	1.24817	1.17876	1.29662	CHD5	0.516068	0.760482	0.784959	-1.44475	-1.19355	-1.32785	0.649489	0.462297	0.792846
RFC3	0.569235	0.523767	0.576191	-1.2378	-1.31569	-1.42402	0.771947	0.803418	0.732957	ARHGEF6	-0.53479	-2.07314	-0.644618	0.789945	0.805423	0.752258	0.523741	-0.44776	0.828943	PCDHB12	-1.53871	-0.160199	-0.730986	0.719512	1.05569	1.60066	0.0268948	-0.935941	-0.0369163	NXPH4	-0.880344	-0.936144	-0.987832	-0.324858	-0.308993	-0.384332	1.2785	0.994911	1.54909	WDR77	0.962333	0.858638	0.876506	-1.32629	-1.2756	-1.30082	0.417777	0.341319	0.446132
SLF1	0.556793	0.331148	0.352269	-1.34839	-1.40397	-1.1432	0.881166	0.956762	0.817424	SHC2	-1.17854	-0.93436	-0.94622	1.3629	1.08903	1.26146	-0.277646	-0.361388	-0.0152313	CRISPLD1	-0.371324	-0.573718	-0.371721	1.31766	1.24552	1.35308	-0.868967	-0.755809	-0.974718	FAM227A	-1.46437	-0.605394	-0.302496	-1.25521	-0.211934	0.884492	1.10947	1.09747	0.747973	GADD45A	0.505133	0.654074	0.672355	-1.28683	-1.46363	-1.2333	0.686159	0.720403	0.745642
LOXL2	0.330239	0.331012	0.419738	-1.26438	-1.37469	-1.23014	0.941425	0.846156	1.00063	BST2	-0.900938	-1.34229	-1.13765	1.07541	1.02775	1.35337	0.148649	-0.130895	-0.0933928	FAM117A	-0.383127	-0.448348	-0.308794	1.28791	1.23264	1.35274	-0.793392	-1.10812	-0.831511	TMEM121	-1.52849	-0.83202	-0.579294	0.408249	-0.873865	0.316287	0.500042	1.25104	1.33805	TTF2	0.550135	0.68914	0.694982	-1.38947	-1.33584	-1.26659	0.655036	0.762048	0.640555
CCNB1	0.563726	0.588097	0.512418	-1.36351	-1.28984	-1.32644	0.767892	0.81986	0.727792	KLHDC7B	-1.32693	-1.42321	-0.953253	1.04476	1.05347	0.900042	0.127883	0.0534023	0.523849	PDZRN3	-0.500052	-0.458822	-0.366041	1.42656	1.19656	1.28563	-0.660704	-0.961568	-0.961568	IFNE	-0.310129	-0.457962	-1.78638	-1.22921	0.624484	0.56345	1.00515	0.727413	0.863177	UAP1	0.799291	0.74301	0.711916	-1.30748	-1.36102	-1.31777	0.587616	0.615311	0.529119
NAV1	0.0593283	0.18045	0.173868	-1.27511	-1.09016	-1.27892	1.03974	1.05774	1.13307	GDF15	-1.30735	-1.31915	-1.1443	1.21838	0.513983	0.975064	0.371372	0.0591917	0.632814	ACVR2A	-0.238862	-0.250626	-0.597099	1.44176	1.19936	1.16743	-0.94795	-0.594224	-1.17978	FAM43A	-1.3912	-1.27786	-0.501042	0.139469	-0.483757	0.171546	0.77541	1.30072	1.26671	EBNA1BP2	0.699925	0.700535	0.719052	-1.26037	-1.39947	-1.33449	0.652352	0.582925	0.639548
EMP1	0.614425	0.497054	0.526995	-1.27179	-1.34955	-1.35355	0.782313	0.837246	0.716853	OLFM1	-1.67411	-1.04383	-1.15201	0.751845	0.996753	0.779775	0.542684	0.408874	0.390023	HVCN1	-0.322836	-1.89254	-0.237472	1.30819	0.826925	1.09544	0.192987	-0.207719	-0.762969	UBALD2	-1.01164	-0.848794	-0.930642	-0.412558	-0.395162	-0.265141	1.33658	1.18259	1.34477	CDC20	0.649498	0.678682	0.654755	-1.37897	-1.29799	-1.32113	0.705115	0.625036	0.685011
CDCA8	0.545385	0.555234	0.560591	-1.3483	-1.35556	-1.27696	0.787274	0.771841	0.760502	ZBTB46	-1.90894	-1.07999	-0.637587	1.01723	0.801741	0.806986	0.201294	0.18248	0.61679	SSPN	-0.304545	-0.156752	-0.680663	1.50063	1.13313	1.17951	-1.11421	-0.639748	-0.917353	SYN3	-1.45836	-0.98526	-0.552398	-0.0854783	-0.180324	-0.365289	1.30691	1.04968	1.27051	F3	0.883777	0.917817	0.975199	-1.30601	-1.34943	-1.22251	0.355709	0.37246	0.37299
PSAT1	0.571287	0.473094	0.439208	-1.18606	-1.35176	-1.41164	0.831171	0.857373	0.777331	HELZ2	-1.08833	-1.21969	-1.20979	1.13931	1.07081	1.07233	-0.041989	-0.200075	0.477431	ITIH5	-0.0607814	-0.225334	0.0391703	1.14574	1.33953	1.0672	-1.12579	-0.92401	-1.25572	TRPV2	-0.952235	-0.973909	-1.01271	-0.393543	-0.616842	0.44606	1.18803	0.77454	1.54061	STMN1	0.75465	0.654277	0.62017	-1.2251	-1.38146	-1.3855	0.66159	0.697609	0.603768
TROAP	0.364077	0.554981	0.565217	-1.3296	-1.3138	-1.3077	0.830115	0.757223	0.87949	PNPLA7	-1.17296	-1.33911	-1.07537	0.609675	0.415154	1.63859	0.237702	0.0661288	0.620192	LRP1	-0.724911	-0.264552	-0.466423	1.28412	1.46456	1.12552	-0.967075	-0.98824	-0.463013	TMEM221	-1.18054	-0.675724	-1.6719	0.775926	-0.0313086	0.0697345	0.637778	1.342	0.734047	CENPF	0.267233	0.619165	0.583923	-1.62273	-1.10347	-1.17543	0.798234	0.839875	0.793198
ESPL1	0.450519	0.477336	0.483969	-1.39188	-1.29147	-1.25985	0.833455	0.792516	0.905409	THEMIS2	-1.17689	-0.898411	-0.96317	1.08936	1.41387	1.21182	-0.0130121	-0.384451	-0.279113	DBH	-0.821111	-0.781121	-1.23224	0.48892	1.6653	0.748484	-0.730876	-0.328602	0.991248	SPRED3	-1.18658	-1.04449	-1.20091	-0.126852	0.0122199	0.0735646	1.22934	1.05534	1.18837	CASP8AP2	0.332119	0.770278	0.592209	-1.43564	-1.39011	-1.10967	0.760273	0.893246	0.587297
LMO7	0.0592743	0.163139	0.279186	-1.28032	-1.22354	-1.17664	1.04494	1.03234	1.10162	PNCK	-0.863181	-1.35228	-0.710917	1.40778	0.381533	1.60865	0.133287	-0.352409	-0.252469	MXD4	-0.622933	-0.595935	-0.543066	1.40424	1.23267	1.34459	-0.713524	-0.851431	-0.654622	ASB13	-1.71061	-0.615514	-0.479782	0.068695	-0.17421	-0.133853	0.104421	1.66612	1.27473	UBE3D	0.962243	0.80747	1.06782	-1.02636	-1.70162	-0.980398	0.357605	0.493442	0.0197957
TM6SF1	0.497438	-0.0118256	0.481967	-0.953699	-1.98717	-0.594513	0.70986	1.12696	0.73098	RFTN1	-1.11861	-1.21682	-1.08793	1.1572	1.16266	1.17942	-0.0450094	-0.0107494	-0.0201607	PARD6B	-0.413598	-0.589274	-0.563121	1.48375	1.0978	1.36218	-0.888075	-0.699261	-0.790401	SERPINB2	-1.2813	-1.08371	-0.955481	0.449919	-0.135429	-0.403798	1.0646	1.2157	1.12951	SGK1	0.716803	0.60199	0.642528	-1.28639	-1.43743	-1.26911	0.653534	0.725569	0.652504
BRIP1	0.494996	0.493343	0.371081	-1.17542	-1.31975	-1.42972	0.79628	0.945385	0.823798	GFPT2	-1.0295	-1.09718	-0.852176	1.22997	1.22856	1.32999	-0.256832	-0.288198	-0.264632	PTGIS	-0.0778441	-0.36426	-0.217587	1.19699	1.24218	1.29443	-1.00365	-0.956735	-1.11351	LINC01537	-0.90775	-1.18875	-0.812436	0.306428	-0.865374	-0.0471748	1.45678	0.936008	1.12227	CCN2	0.737536	0.63514	0.657907	-1.30274	-1.4192	-1.27316	0.668947	0.668631	0.626936
MYC	0.475759	0.424484	0.384467	-1.26004	-1.38415	-1.27427	0.874495	0.824543	0.934716	RARA	-1.26631	-1.21297	-1.4123	0.984662	0.683693	0.843921	0.436677	0.200733	0.741892	TP53TG5	-0.868447	-0.358325	0.517667	1.29783	0.305741	1.62174	-1.07106	-0.368928	-1.07622	LINC01341	-1.37796	-0.258377	-0.992102	0.25515	-0.0188749	-1.00742	1.40624	0.943729	1.04962	C1orf198	0.992678	0.907033	1.01083	-1.19561	-1.46682	-1.14449	0.320787	0.360712	0.214882
TUBB2B	0.469634	0.37364	0.294332	-1.03524	-1.17929	-1.61538	0.700066	1.05408	0.938152	ZSWIM4	-0.655691	-0.726258	-0.96856	1.5401	0.974303	1.24816	-0.568993	-0.944176	0.10112	CPNE5	-1.04579	-0.579875	-0.844538	0.88939	1.47752	1.4909	-0.390153	-0.427088	-0.57037	FEZF1-AS1	-1.46657	-0.564096	-0.277848	0.469475	-0.553638	-0.842387	1.41372	0.381519	1.43982	CD274	0.620061	0.592809	0.713446	-1.35414	-1.38178	-1.25747	0.686081	0.74793	0.633058
TCF19	0.406928	0.356465	0.452323	-1.30542	-1.33402	-1.26515	0.891446	0.833991	0.963433	JCHAIN	-1.02751	-0.9848	-0.335022	1.45308	0.73255	1.57058	-0.656242	-0.505706	-0.246923	PSD4	-1.34886	-0.643948	-0.539563	0.918531	1.37672	1.48514	-0.500969	-0.378426	-0.368626	LRRC8C-DT	-1.73894	-0.752218	-0.392125	-0.276004	-0.417122	0.215987	1.45795	1.06157	0.840899	CENPL	0.738236	0.78883	0.622165	-1.21613	-1.39942	-1.37076	0.608781	0.660886	0.56741
MGARP	0.295458	0.3336	0.211006	-1.1605	-1.31456	-1.32579	1.01393	0.949051	0.997799	XAF1	-0.949464	-1.34121	-1.21967	0.680505	1.30849	1.24255	0.211742	-0.117857	0.184918	C3	-0.614292	-0.572053	-0.582086	1.25506	1.34178	1.39086	-0.687012	-0.784181	-0.748075	FAAHP1	-1.38239	-0.864178	-0.39862	-0.706617	0.304186	-0.535598	1.32239	1.11978	1.14105	ACAT2	1.17756	1.131	1.15346	-1.08207	-1.19421	-1.18451	0.0466401	-0.0112594	-0.0366094
THBS1	0.398932	0.243243	0.322821	-1.37041	-1.08233	-1.37581	0.926686	0.950136	0.986735	DLG4	-1.46125	-1.0465	-1.35872	0.688494	0.904205	1.0505	0.465014	0.268192	0.490065	TMX4	-0.471253	-0.616318	-0.714969	1.38197	1.31571	1.28649	-0.724401	-0.68191	-0.775324	CLDN14-AS1	-0.827068	-0.591791	-0.734244	-0.184991	-1.22359	-0.20649	1.1499	1.53567	1.08261	EXOSC8	0.653533	0.659897	0.60054	-1.54823	-1.19796	-1.23029	0.740051	0.728143	0.594307
KIF23	0.533538	0.579214	0.594057	-1.38631	-1.32744	-1.27014	0.753633	0.787625	0.73582	DCLK1	-1.34149	-1.19786	-1.42855	0.850743	0.623846	0.718005	0.737841	0.601657	0.4358	FLRT3	-0.38111	-1.03565	-0.288139	1.49167	1.2935	1.07737	-0.959278	-0.630452	-0.567909	RFTN1P1	-0.905614	-1.13139	-0.852176	0.156709	-0.448447	-0.54395	1.213	1.36989	1.14199	PLS1	1.21987	1.0995	0.949442	-0.680774	-1.37552	-1.4095	0.11896	0.184228	-0.106208
KHK	0.597731	0.130006	0.37705	-1.35274	-1.26389	-1.18888	1.12549	0.527319	1.04791	RNF128	-1.12771	-1.20435	-0.650129	1.3763	0.999584	0.986286	0.0172226	0.475868	-0.873075	BFSP1	-0.804371	-0.607242	-0.617044	1.36352	1.13054	1.4677	-0.754053	-0.74507	-0.433977	PPP1R3E	-1.21149	-1.2173	-1.05593	-0.076841	-0.310677	0.786802	1.15644	1.05426	0.874735	UTP20	0.671283	0.798287	0.618823	-1.46084	-1.3154	-1.20734	0.595744	0.713088	0.586344
CENPO	0.522345	0.430935	0.503737	-1.40857	-1.1547	-1.37769	0.811778	0.748873	0.923293	PLAAT4	-0.84192	-1.08624	-1.09478	1.3155	1.16942	1.2657	-0.0886865	-0.301435	-0.337549	AMOT	-0.409856	-0.370576	-0.282441	1.38908	1.46985	0.914261	-0.753683	-0.656741	-1.29989	DUSP8P5	-1.74057	-0.502369	-0.571266	-0.100606	0.762342	-0.799627	1.07392	0.589839	1.28833	SOCS2	0.614313	0.592054	0.736914	-1.28638	-1.39465	-1.29664	0.726097	0.834286	0.474012
KIF11	0.436318	0.424373	0.403843	-1.38841	-1.25168	-1.2735	0.834709	0.968708	0.845643	IRAK2	-1.16077	-1.05358	-1.01998	1.23525	1.14641	1.26543	-0.137955	-0.182201	-0.0926079	IFI6	-0.425239	-1.1257	-0.716575	1.20567	1.16515	1.50254	-0.37545	-0.804602	-0.425789	AADACP1	-1.33491	-0.551894	-1.01461	0.61847	-1.03028	0.355951	0.481349	1.32881	1.14712	PDLIM2	0.832318	0.782496	0.91378	-1.22757	-1.40036	-1.29971	0.40279	0.349353	0.646903
CEP55	0.562222	0.561388	0.543128	-1.38086	-1.29494	-1.30459	0.772792	0.814153	0.726708	VAV3	-1.29292	-1.106	-0.50556	1.23464	1.22251	1.2111	-0.589093	-0.11592	-0.0587632	LRRC61	-0.258104	-0.506556	-0.384439	1.37999	1.12697	1.35924	-0.909088	-1.05585	-0.752167	PCDHGC5	-1.22398	-0.905001	-0.935715	-0.228347	-0.300221	-0.0827252	0.967186	1.19022	1.51859	NPPB	1.02318	1.10782	1.11278	-1.08795	-1.22992	-1.31742	0.156667	0.0755403	0.159302
KIF20B	0.375224	0.555369	0.532016	-1.37204	-1.31011	-1.26683	0.835675	0.865531	0.785168	RSAD2	-1.22379	-1.38792	-1.30543	0.46365	0.477021	0.347308	0.891152	0.915187	0.822815	CGNL1	-0.390006	-0.224109	-0.313903	1.1259	1.38601	1.30994	-0.98341	-0.991008	-0.919414	LINC01011	-1.1422	-0.777122	0.0029022	-0.920019	0.307214	-0.938383	1.2709	1.44629	0.750426	RDH10	0.779638	0.66666	0.658978	-1.23973	-1.46142	-1.28386	0.630558	0.710183	0.538998
DNA2	0.572993	0.487156	0.633176	-1.27028	-1.30735	-1.39975	0.770585	0.835028	0.678445	MYCN	-1.38301	-1.26908	-1.29379	0.589713	0.807617	0.931854	0.426374	0.446469	0.743858	VPS13C	-0.641392	-0.205731	-0.6195	1.25607	1.4824	1.17214	-0.918189	-0.706775	-0.819018	MIR210HG	-1.94946	-0.439673	-0.984635	0.269562	-0.188704	0.515268	1.07823	0.681744	1.01767	NCAPH	0.553589	0.587258	0.659822	-1.25931	-1.40375	-1.3256	0.697584	0.780184	0.71022
MYPN	0.521677	0.632865	0.428607	-1.3909	-0.829326	-1.65803	0.825184	0.661185	0.808744	CMPK2	-0.878637	-1.57685	-1.25825	1.00746	1.01491	0.956575	0.286844	0.312484	0.135467	EPB41L4A	-0.266111	0.0668558	0.0502003	0.866859	1.34938	1.1983	-1.55875	-0.971304	-0.735426	USP51	-1.36142	-1.26404	-0.516182	-0.214151	0.561433	-0.145465	1.04673	0.235019	1.65807	TMEM131L	0.774674	0.628584	0.754666	-1.51789	-1.237	-1.22201	0.589451	0.662095	0.567423
AOX1	0.637469	0.548392	0.495867	-1.21709	-1.17796	-1.56404	0.730095	0.743341	0.803926	IL15RA	-0.948922	-0.708332	-1.06995	1.37461	1.37364	1.08857	-0.188638	-0.58681	-0.334164	RHBDF2	-0.798549	-0.686377	-0.792098	1.43824	1.18955	1.30087	-0.520541	-0.863287	-0.267813	ENSG00000253746	-1.51166	-0.223763	-1.00438	-0.588378	0.24307	-0.367841	1.45636	1.02336	0.973247	LHX4	0.635935	0.699616	1.08077	-1.46983	-1.17287	-1.24583	0.372794	0.780557	0.318863
HERC5	-0.561775	-1.29323	-1.13133	-0.19851	0.254439	-0.629645	1.24382	1.12723	1.189	PDGFRA	-0.993657	-1.40955	-0.743776	1.18469	1.2858	1.14644	-0.290306	-0.0663873	-0.113254	AANAT	-0.734934	-0.367297	-0.798633	0.599594	1.35007	1.78429	-0.916739	-0.283511	-0.632837	RAB44	-1.42885	-1.02931	0.179398	-0.799537	-0.649328	0.562443	0.927403	0.8683	1.36948	B4GALT4	0.728582	0.86811	0.874714	-1.55327	-1.31592	-1.04467	0.56369	0.513263	0.365508
ZGRF1	0.280058	0.584249	0.500374	-1.18493	-1.65011	-1.03868	0.743094	0.962351	0.803593	NREP	-1.1827	-1.52057	-1.18075	0.613423	0.755013	0.120211	0.902787	0.797297	0.695289	CDKN1C	-0.288963	-0.328398	-0.0155647	1.39922	1.05971	1.17249	-1.47443	-0.668313	-0.855742	ARNT2-DT	-1.23628	-1.18869	-1.10405	-0.0955309	0.237489	0.0289743	1.15987	1.17646	1.02176	DEPDC7	1.05075	1.31741	0.961861	-0.835872	-1.71488	-0.768245	-0.0303154	-0.0371207	0.0564062
FGF5	-0.00509289	-0.114031	-0.173284	-0.976823	-1.21457	-1.10791	1.19443	1.19893	1.19835	OASL	-1.17709	-1.40646	-1.36754	0.545637	0.515275	0.45305	0.915694	0.730988	0.790455	IQCN	-0.613508	-0.623587	-0.571588	1.13613	1.44522	1.37795	-0.698012	-0.935568	-0.517037	ENSG00000260563	-1.68829	-0.688327	-0.408155	-0.395024	0.463076	-0.448899	0.48435	1.57314	1.10813	CCDC18	0.105105	0.731033	0.853822	-1.38461	-1.2319	-1.28675	0.733298	0.707238	0.772766
FGF2	0.534984	0.514175	0.466351	-1.18121	-1.45151	-1.32016	0.856421	0.834129	0.746822	MDFIC	-1.09802	-1.212	-1.46071	1.32391	0.52711	0.892496	0.277594	0.317436	0.43219	SPATA6	-0.843944	-0.227746	-1.30754	1.13706	0.817136	1.66295	-0.755395	-0.0033558	-0.479159	ENSG00000261253	-0.197592	-1.46844	-1.63089	0.506086	-0.282373	0.679142	0.258446	1.05142	1.08419	DDX39A	0.547124	0.660125	0.603537	-1.3094	-1.4502	-1.21506	0.685327	0.59101	0.88753
PRDM5	0.313824	0.497017	0.362415	-1.03342	-1.49275	-1.34107	0.935002	0.819557	0.939425	LMO2	-0.832453	-0.143466	-1.91358	0.00738244	0.961662	0.883584	0.895513	0.814708	-0.673355	TRIM22	-0.636704	-0.189419	-0.400352	1.2772	1.28514	1.32117	-0.808743	-0.861051	-0.987243	EIF4A2P1	-1.44405	-0.00888174	-1.03022	-0.165145	-0.85458	0.627277	1.38746	1.32282	0.165313	SPRYD7	0.540581	0.677108	0.514806	-1.20777	-1.42286	-1.34269	0.708896	0.871537	0.660389
GSTCD	0.437932	0.497118	0.393905	-1.19335	-1.42655	-1.30311	0.822522	0.924751	0.846773	PRPH	-0.313759	-1.21161	-1.02486	1.60351	0.848215	0.0814183	1.05517	-0.984703	-0.0533773	SCLY	0.0391239	-0.486476	-0.293857	1.32924	1.11611	1.29164	-1.0334	-1.00529	-0.957096	NAPA-AS1	-1.25968	-0.724538	-1.04012	0.410667	0.522638	-0.81966	1.62035	0.302588	0.987759	NLN	1.01496	0.953298	0.740226	-1.35554	-1.2059	-1.3257	0.368824	0.399381	0.410448
ALG10	0.285364	0.394996	0.27571	-1.16689	-1.41212	-1.25123	0.980934	1.02016	0.873077	FAIM2	-1.07127	-0.451976	-1.23853	1.27323	0.820255	1.55817	-0.209833	-0.581919	-0.0981217	CARD6	-1.14648	-0.144743	-0.967489	1.07753	1.26596	1.45669	-0.697976	-0.424942	-0.418552	LINC02965	-1.40325	-1.0013	-0.432291	0.0867409	-0.6052	-0.186772	1.27908	1.4751	0.787897	PFDN5	-0.524646	0.980327	0.941053	-1.50052	-1.27754	-0.675154	0.739473	0.408931	0.90807
INHBE	0.3294	0.468378	0.451063	-1.13818	-1.13725	-1.58392	0.99031	0.6128	1.00739	ACVR1B	-1.12713	-1.09812	-1.15341	1.11906	1.17576	1.24491	-0.0632274	-0.0442332	-0.0536094	KDM6B	-1.10573	-0.424925	-0.90206	1.22791	1.29893	1.32432	-0.590781	-0.680982	-0.146682	ENSG00000272182	-0.912884	-1.60449	-0.760999	-0.304001	0.320097	-0.0256032	1.30661	1.26237	0.718901	CDK2	0.588441	0.549543	0.598052	-1.31922	-1.35745	-1.31106	0.744613	0.785904	0.721175
GAS2L3	0.372834	0.473899	0.326023	-1.33342	-1.27677	-1.28369	0.931771	0.944857	0.844493	DNAJB2	-0.919855	-0.69004	-0.573581	1.41329	1.07225	1.4493	-0.413671	-0.535973	-0.801719	CHRM3	-0.481476	-0.158176	-0.742605	1.12035	1.22108	1.43995	-0.71789	-0.369754	-1.31147	ENSG00000273145	-0.54122	-0.946444	-0.903799	0.219759	-1.45057	0.547393	0.86823	1.52398	0.682668	STIL	0.807714	0.587465	0.598349	-1.37672	-1.21773	-1.38572	0.552449	0.795775	0.638413
TCHP	0.0766894	0.275646	0.350876	-1.38371	-1.19834	-1.16174	0.988844	0.948112	1.10362	ARMC9	-1.12798	-1.34107	-0.766599	1.16744	1.05064	1.34857	-0.0526824	-0.224611	-0.053713	CHI3L1	-0.569184	-0.512068	-0.467244	1.31712	1.29005	1.35838	-0.76057	-0.848233	-0.808259	CHD9NB	-1.80748	-0.632034	-0.342697	-0.00472016	-0.402876	-0.262967	1.15502	1.22215	1.07561	HJURP	0.533027	0.720635	0.693578	-1.33596	-1.4303	-1.22242	0.666782	0.711991	0.662668
BRCA2	0.382435	0.635983	0.476533	-1.411	-1.35501	-1.17895	0.791101	0.871083	0.787823	DRAM1	-0.830299	-0.967215	-0.87293	1.38339	1.2172	1.30007	-0.396298	-0.310125	-0.523786	MYBPH	-0.784187	-0.784187	0.143194	1.1221	1.08345	1.57219	-0.784187	-0.784187	-0.784187	ENSG00000279369	-1.53851	-0.481297	-1.11577	0.228557	0.521288	-0.308225	0.40132	0.457742	1.83489	AMD1	1.01295	0.713556	0.635974	-1.23345	-1.39039	-1.32089	0.542462	0.634193	0.4056
FRMD6	0.421794	0.381343	0.365738	-1.18625	-1.39585	-1.30818	0.891536	0.973876	0.855991	RTP4	-0.750193	-1.12398	-1.1707	1.13104	1.32455	1.26399	-0.122675	-0.323754	-0.228285	EPSTI1	-0.534698	-0.528029	-0.523202	1.03328	1.59105	1.28539	-0.528508	-0.996023	-0.799263	ENSG00000286431	-1.37794	-0.858245	-0.37491	-0.416982	-0.165128	-0.356368	0.504725	1.46896	1.57589	BATF3	0.549817	0.71065	0.365002	-1.66875	-1.36794	-0.839379	0.825357	0.680612	0.744627
TPM1	0.421705	0.554256	0.58254	-1.3377	-1.3465	-1.27918	0.795799	0.871385	0.737696	TMEM8B	-0.987855	-1.08514	-1.70694	0.554957	0.919643	0.53189	0.447868	0.206056	1.11951	TBC1D8B	-0.942736	-0.467854	-0.713032	1.30509	1.18374	1.45064	-0.640673	-0.395069	-0.780103											EXOSC9	0.469716	0.511586	0.544789	-1.52191	-1.19088	-1.22772	0.879223	0.885285	0.649911
TICRR	0.526002	0.60543	0.543208	-1.42106	-1.23522	-1.32176	0.785198	0.743941	0.774262	ARRB1	-0.970628	-1.19068	-0.904075	1.1802	1.21931	1.33108	-0.16571	-0.347908	-0.151587	LGALS12	0.121184	-0.49142	-1.11769	0.91819	1.11889	1.48132	0.03756	-0.853009	-1.21502											C4BPB	1.17794	1.11259	1.23865	-0.839554	-1.57103	-0.782784	-0.217976	-0.0677794	-0.0500482
HUNK	0.080048	-0.0142834	0.276553	-1.04495	-1.06867	-1.47333	1.10468	1.10302	1.03694	SDCBP	-0.577518	-0.774726	-0.847405	1.39327	1.24341	1.33521	-0.530794	-0.507197	-0.734252	TMTC1	-0.00719284	-0.2415	-0.151873	1.24466	1.23522	1.15942	-1.04666	-1.07076	-1.12132											DAW1	0.838286	0.766338	0.729506	-1.25183	-1.41042	-1.31227	0.563854	0.570174	0.506355
PLK4	0.497555	0.56756	0.56236	-1.47024	-1.28699	-1.2116	0.800789	0.78111	0.759449	DDX60	-1.19998	-1.18304	-1.35012	0.960329	1.11439	1.01509	0.235625	0.251289	0.156414	RERG	-0.187657	0.414365	-0.12961	0.910013	0.860297	1.52253	-0.951694	-1.14255	-1.29569											RPP40	0.96012	0.708951	0.647099	-0.994468	-1.5583	-1.35816	0.542107	0.679648	0.373011
ITGB3BP	0.599031	0.640014	0.547163	-1.03026	-1.59308	-1.32707	0.762239	0.763939	0.638026	CASP1	-0.612448	-0.74424	-0.868354	1.47005	1.11734	1.36069	-0.46174	-0.476719	-0.784574	KLRD1	-0.453213	-0.264869	-0.176018	1.34129	1.25879	1.17963	-1.15861	-1.0693	-0.657686											EEF1E1	0.834577	0.842548	0.821466	-0.842451	-1.5395	-1.48645	0.404898	0.480341	0.484567
NUF2	0.562577	0.608202	0.593529	-1.43383	-1.28652	-1.26256	0.778256	0.80151	0.638848	STRA6	-1.31446	-1.49364	-1.06733	0.889125	0.952078	0.855595	0.363089	0.342162	0.473383	ACP2	-0.939419	-0.684914	-0.695632	1.36308	1.18903	1.39235	-0.633592	-0.671057	-0.319846											MYRF-AS1	0.63558	1.11555	0.686699	-1.71529	-0.686297	-0.948106	0.547457	-0.592968	0.957373
DTL	0.539143	0.381819	0.396881	-1.27778	-1.48295	-1.15074	0.851041	0.932162	0.810418	IFI44L	-0.582201	-1.41817	-1.36581	1.03496	1.25001	1.04085	0.18389	-0.179505	0.0359732	P2RX4	-0.671555	-0.901798	-0.61913	1.45037	1.23213	1.28597	-0.476888	-0.703199	-0.595902											SSUH2	0.626506	0.796781	1.3134	-1.11198	-1.51916	-1.05185	-0.0780382	0.694008	0.330342
ST6GAL2	0.449643	0.403993	0.420615	-1.26759	-1.35487	-1.29584	0.9057	0.918273	0.820073	IFI44	-0.662425	-1.31844	-1.21982	1.01481	1.50626	0.945042	0.131959	-0.0457391	-0.351644	BICDL1	-0.446732	-0.277238	-0.132139	1.24994	1.09795	1.43708	-0.971957	-1.06091	-0.896											UPF3B	0.21615	0.909964	1.0561	-1.55693	-1.46188	-0.767818	0.538902	0.556864	0.508651
CDCA7	0.410973	0.461769	0.50884	-1.29645	-1.27874	-1.36343	0.867872	0.890514	0.798649	SLC44A5	-0.676027	-0.841221	-0.837768	1.33619	1.30289	1.3093	-0.446478	-0.374349	-0.772536	EHF	-0.682736	-0.296346	-1.22706	1.41291	1.34132	0.957656	-0.626755	-0.913137	0.0341419											SLC25A19	1.15687	1.0925	1.16069	-0.893566	-1.63387	-0.795191	0.0104807	-0.137454	0.0395328
DLX1	0.00248799	0.154648	0.356315	-0.98285	-1.53749	-1.12112	1.02599	1.06592	1.03609	CLCA2	-1.03731	-1.0357	-0.892223	1.34339	1.16463	1.27377	-0.179331	-0.183461	-0.453755	AMHR2	-0.504261	-0.999481	-0.688092	1.3541	1.25712	1.32165	-0.53521	-0.825555	-0.380269											MSTO1	0.623074	0.778172	0.932771	-1.09401	-1.63341	-1.1702	0.673727	0.283595	0.606281
CCDC150	0.191931	0.583439	0.414137	-1.72434	-0.801333	-1.24973	0.740709	1.02968	0.815514	HERC6	-0.914993	-1.41567	-1.09361	0.901332	1.40614	1.07475	0.120625	-0.0517762	-0.0267921	TSPAN31	-0.333977	-0.629341	-0.778718	1.46321	1.40085	1.05503	-0.490947	-0.783903	-0.902209											SH2D3A	0.754123	0.546883	0.600801	-1.11702	-1.24438	-1.59392	0.646987	0.587722	0.818806
TMEM108	-0.303991	-0.255037	-0.293503	-1.06343	-0.800215	-1.08098	1.23092	1.21715	1.34909	TRPC3	-1.51183	-1.44452	-0.667362	1.38314	0.630482	0.59606	0.618819	0.0310623	0.364145	PKIB	-0.293335	-0.340313	-0.29413	1.43224	1.14585	1.24481	-1.0158	-0.939513	-0.939818											FOSB	1.2627	0.605018	0.96732	-1.19271	-1.47597	-0.956411	0.203136	-0.139308	0.726229
NCEH1	0.636277	0.523615	0.463952	-1.22604	-1.2614	-1.47498	0.699368	0.859951	0.779254	CCNG2	-0.766267	-0.878338	-0.994115	1.42787	1.20164	1.27241	-0.353052	-0.376022	-0.534123	CYP27A1	-0.316339	-0.519553	-0.443844	1.17728	1.23368	1.45104	-0.941929	-1.12591	-0.514416											MCM8	0.467023	0.460958	0.676955	-1.58292	-1.29467	-1.05672	0.778148	0.820415	0.730811
CCNA2	0.581133	0.523999	0.48132	-1.26443	-1.25517	-1.44544	0.754965	0.859121	0.764497	SHISAL1	-1.37374	-1.19459	-1.21631	0.917245	1.02651	1.04608	0.231117	0.23303	0.330642	LCP1	0.176791	-0.114077	-0.792492	0.977281	1.04016	1.55022	-0.704651	-1.30703	-0.826211											PDCD2L	1.43759	0.657123	0.840664	-0.947409	-0.8571	-1.74023	0.126496	0.26988	0.212979
C1QTNF2	0.260243	0.164404	-0.268422	-0.549578	-1.51858	-1.32001	1.10043	1.06536	1.06616	LRIG3	-0.686694	-0.847778	-0.860413	1.41054	1.38246	1.14179	-0.401885	-0.736166	-0.401847	GPNMB	-0.707409	-0.646517	-0.567675	1.29683	1.27768	1.41874	-0.657906	-0.699681	-0.714062											BCL2L12	0.515642	0.609439	0.66448	-1.18451	-1.43441	-1.35864	0.762859	0.61985	0.805292
MMS22L	0.498549	0.554741	0.474383	-1.4071	-1.16879	-1.37804	0.813318	0.882013	0.730924	DUSP6	-1.37538	-1.27622	-1.34428	0.683111	0.597648	0.614828	0.711873	0.691791	0.696638	IL1RN	-0.139995	-0.749317	-0.795632	1.33979	1.45904	0.98842	-0.33331	-1.20799	-0.561011											FLRT1	1.09423	1.0278	0.925754	-1.05122	-1.61919	-0.961921	0.45104	0.178072	-0.0445603
FAXC	0.106084	0.0198274	0.397236	-0.908112	-1.09752	-1.61097	1.00473	1.13164	0.957085	ACVRL1	-1.17661	-1.44378	-0.928683	1.08511	1.01358	1.18074	0.174254	0.179528	-0.0841359	LRRC8A	-1.0166	-0.850983	-0.687283	1.21476	1.14349	1.5072	-0.379473	-0.727899	-0.203213											TRAP1	0.731033	0.702952	0.794701	-1.26679	-1.41406	-1.29792	0.666114	0.442565	0.641408
CDCA5	0.439432	0.491327	0.449594	-1.33277	-1.36174	-1.24485	0.846624	0.846825	0.865564	CBLN3	-1.19421	-1.04583	-0.846532	1.0947	1.39835	1.21103	-0.138159	-0.307408	-0.171953	ANGPTL2	-0.831929	-0.56411	-0.328299	0.875401	0.397129	1.94988	-1.31118	0.364345	-0.551243											EDN2	1.32982	1.11013	1.21722	-0.616907	-1.32091	-1.09802	-0.255621	-0.347621	-0.0180953
NOM1	0.37085	0.550384	0.603349	-1.52077	-1.22583	-1.19552	0.769217	0.84275	0.805566	SLC38A6	-0.703878	-0.936015	-1.15094	1.58054	1.05482	1.11341	-0.255902	-0.0850925	-0.616941	ENPP2	-0.246166	-0.964015	-0.28113	1.40715	1.15586	1.22268	-0.621298	-0.427638	-1.24544											PLAAT1	1.37003	0.607283	1.30978	-0.124846	-1.75326	-0.52193	-0.260275	0.140804	-0.767595
NCAPG2	0.527365	0.47769	0.505747	-1.3085	-1.418	-1.23131	0.808011	0.857235	0.781766	KCNH5	-0.788243	-0.853416	-0.924743	1.31508	1.3722	1.23773	-0.543351	-0.299648	-0.515605	SLC22A23	-0.46922	-0.564367	-0.341826	1.28087	1.28297	1.36533	-0.948401	-0.85584	-0.749518											BEST3	0.697941	0.442629	0.672456	-1.12879	-1.40648	-1.42355	0.895597	0.659212	0.590985
DENND2A	-0.202957	-0.162617	-0.193248	-1.09953	-1.03969	-1.00842	1.26439	1.15917	1.2829	DUOXA1	-0.636542	-1.8543	-0.949345	0.363801	1.31307	0.719997	0.199826	0.913964	-0.0704658	FAM8A1	-0.083419	-0.387272	-0.249556	1.38783	1.13943	1.20987	-0.946667	-0.871462	-1.19875											YEATS4	0.581382	0.734896	0.567986	-1.25689	-1.45689	-1.2709	0.61373	0.739057	0.747631
CCNB3	0.0962526	-0.0365601	0.0451279	-1.12521	-1.15114	-1.23191	1.19619	1.02702	1.18022	DUOX2	-1.2191	-1.26575	-0.928416	0.866977	1.55365	0.932517	-0.0142666	-0.039186	0.113583	TLR2	0.0778593	-0.195364	-0.0987058	1.312	1.03166	1.14772	-1.42936	-1.14261	-0.703197											AUNIP	0.626075	0.720674	0.832194	-1.13985	-1.73583	-1.03837	0.614975	0.557687	0.562441
ZNF185	0.349634	0.363824	0.263424	-1.41174	-1.16303	-1.26437	0.973798	0.956246	0.932215	LYSMD2	-0.661255	-0.597714	-0.803116	1.51065	1.01	1.41994	-0.543285	-0.500926	-0.834285	SLCO2B1	-0.0801639	-0.0979253	-0.035098	1.23068	1.17438	1.15622	-1.05326	-1.07796	-1.21688											TUBBP1	0.720619	0.56846	0.536593	-1.36076	-1.24721	-1.37782	0.666677	0.699988	0.793461
GINS4	0.336663	0.394461	0.427013	-1.46092	-1.1341	-1.28016	0.84524	1.04361	0.828188	ARRDC4	-0.67891	-0.841264	-0.953111	1.37752	1.12857	1.40957	-0.596604	-0.262792	-0.582968	CYP1B1	-0.537934	-0.707154	-0.741299	1.47715	1.24214	1.25983	-0.611307	-0.587977	-0.79345											TUBA4A	1.14436	1.04593	1.07106	-1.27335	-1.07195	-1.26053	-0.0259241	0.0836759	0.28672
CEP78	0.482615	0.518732	0.600166	-1.34585	-1.17836	-1.43412	0.733317	0.925008	0.698485	PML	-0.995322	-1.24982	-1.4175	0.991562	1.18579	0.934253	0.155376	0.00619507	0.389462	ITGAV	-0.580707	-0.539589	-0.667061	1.64088	1.09532	1.20946	-0.707345	-0.628747	-0.8222											PAICS	0.662189	0.791223	0.766248	-1.34098	-1.35802	-1.28347	0.587104	0.694572	0.481129
PDSS1	0.423093	0.757497	0.306119	-1.2798	-1.00689	-1.58118	0.733427	1.05427	0.593468	ITGAX	-1.3944	-1.19967	-1.18248	0.947777	0.985701	1.05865	0.291301	0.14382	0.3493	SLC40A1	-0.475339	-0.474406	-0.738973	1.2686	1.35025	1.27136	-1.18565	-0.634987	-0.380858											PPAT	0.833902	0.915512	0.678984	-1.20147	-1.37434	-1.37722	0.494841	0.540027	0.489759
PPRC1	0.390457	0.506625	0.620906	-1.41462	-1.28611	-1.25164	0.800931	0.753661	0.879789	CDH11	-1.3004	-1.4101	-1.26476	0.60051	0.429559	0.669718	0.78567	0.733401	0.756404	RASGEF1B	-0.520165	0.28729	-0.430631	1.27317	1.28125	0.991172	-0.859944	-0.546096	-1.47605											GNAZ	0.619827	0.413515	0.727547	-1.45174	-1.1268	-1.37519	0.567957	0.765459	0.859426
PDCD11	0.401003	0.578116	0.588421	-1.50551	-1.29995	-1.14461	0.794088	0.791862	0.796585	BCAS3	-0.966388	-0.825779	-1.22298	1.28961	1.33366	1.11965	-0.334154	-0.241688	-0.151921	EGF	-0.988768	-0.315622	-0.690083	1.27245	1.42315	1.23195	-0.711685	-0.737111	-0.484271											BAIAP2L2	1.10182	0.928719	0.715898	-1.07692	-1.69287	-0.74978	0.720873	-0.362576	0.41484
IMMP1L	0.410117	0.686777	0.668563	-1.21397	-1.34364	-1.41466	0.803278	0.665539	0.737989	GAREM1	-1.20011	-1.43818	-1.10444	0.84855	0.954144	0.805028	-0.0821804	0.959016	0.258163	SLC39A8	-0.000543971	-0.153372	-0.174734	1.22492	1.16959	1.21555	-1.07586	-1.03095	-1.17459											SOX15	1.01677	1.06591	1.2946	-0.813319	-1.48025	-1.11665	-0.0589568	-0.107004	0.198915
INCENP	0.329527	0.389277	0.38384	-1.39164	-1.24197	-1.24141	0.867736	0.900006	1.00464	TTYH2	-1.54767	-1.09262	-0.649206	1.34441	1.06865	0.990573	0.0216847	0.0886914	-0.224513	B4GALNT3	-0.950907	-0.644852	-0.543889	1.21149	1.17703	1.54827	-0.444652	-0.780017	-0.572476											AP1M2	1.29902	1.25537	1.23801	-0.744445	-1.06853	-1.12111	-0.268715	-0.34516	-0.244438
TAGLN	0.579765	0.532117	0.562051	-1.32088	-1.33532	-1.32652	0.769747	0.753215	0.785825	TPGS1	-0.217338	-1.99876	-0.301239	1.03562	0.198966	1.39144	0.494798	-0.744385	0.140896	GABARAPL1	-0.32658	-0.164438	-0.0948034	1.21661	1.24798	1.24579	-1.05854	-0.952258	-1.11375											AJUBA	0.81767	0.784859	0.989961	-1.23157	-1.45678	-1.22668	0.429955	0.511214	0.381381
KIAA1755	0.20022	-0.0634537	0.0914113	-1.06347	-1.34414	-1.13944	1.26746	1.00444	1.04698	MYO1F	-1.18047	-0.841825	-1.29292	1.48911	0.835351	0.761748	-0.454425	0.722902	-0.0394752	C1RL	-0.647788	-0.476411	-0.336497	1.25115	1.26011	1.42154	-0.691087	-0.85484	-0.926174											PARP2	0.278116	0.445855	0.529964	-1.45032	-1.25704	-1.1887	0.894857	0.971587	0.775678
DSN1	0.458762	0.240924	0.307113	-1.28637	-1.36017	-1.19673	0.951731	1.03799	0.846745	ZNF697	-0.857139	-1.4691	-1.57445	0.767009	0.768205	0.674743	0.516556	0.725437	0.448737	CLSTN3	-0.613668	-0.438399	-0.214275	1.23983	1.28394	1.3655	-0.881172	-1.01531	-0.726442											SGO1	0.575561	0.676454	0.610426	-1.39047	-1.22114	-1.37491	0.690699	0.814596	0.618791
CNKSR2	0.352338	0.429522	0.460645	-1.31278	-1.27274	-1.32615	0.902148	0.91657	0.850449	ITGA10	-1.26854	-1.65657	-0.693492	0.886225	-0.205083	1.06255	0.628784	0.486294	0.759825	VAMP1	-0.865076	0.0214891	0.0831201	0.754817	1.54175	1.21692	-1.29491	-0.925022	-0.533091											KIF1A	1.28856	0.201575	0.955062	-0.621625	-1.76309	-1.12903	0.554495	-0.0410027	0.55505
PRSS53	0.580961	0.11278	-0.301518	-1.02991	-1.69772	-0.648185	1.21352	1.16478	0.605298	FAM163A	-0.911899	-1.1539	-1.69953	1.01241	0.912338	0.853709	0.219028	0.482995	0.284855	TAPBPL	-0.550451	-0.510911	-0.462699	1.47279	1.15075	1.30515	-0.608409	-1.04262	-0.753598											GTPBP3	0.416905	0.571388	0.864552	-1.2096	-1.42443	-1.31939	0.623463	0.597653	0.879456
NCAPD3	0.497995	0.515983	0.573919	-1.33471	-1.32967	-1.30758	0.797671	0.828829	0.757564	RGL1	-0.886374	-1.04035	-0.759294	1.16975	1.37823	1.3351	-0.273207	-0.418577	-0.505276	AMDHD1	-0.813365	0.313365	-1.18161	1.18778	1.23409	1.00953	0.143043	-1.14541	-0.747432											CEP85	0.628268	0.743312	0.695649	-1.15846	-1.57777	-1.22616	0.788071	0.545631	0.561454
CENPJ	0.151521	0.523618	0.614871	-1.25834	-1.49978	-1.11431	0.740292	0.974026	0.868101	ITPKB	-0.744588	-0.761676	-0.931588	1.42505	1.25477	1.27376	-0.55733	-0.474092	-0.484296	SLC46A3	-0.538545	-0.535837	-0.591539	1.35385	1.36984	1.24003	-0.660503	-0.661723	-0.975573											DNMT1	0.302306	0.487845	0.551247	-1.43787	-1.3513	-1.12382	0.860896	0.800979	0.909717
SCHIP1	0.367649	0.504721	0.69758	-1.49442	-1.22366	-1.22837	0.766239	0.792147	0.818116	ETNK2	-1.34228	-1.63332	-0.843736	0.842134	1.08621	0.621667	0.481073	0.371277	0.416969	PELI2	0.0837379	-0.763865	-0.262642	0.935268	0.479394	2.00932	-1.07099	-0.874233	-0.535999											DKC1	0.629644	0.566035	0.570018	-1.319	-1.3496	-1.3201	0.707615	0.809956	0.705433
AP1S3	-0.00401967	0.281436	0.350805	-1.26698	-1.32876	-1.1156	1.0607	1.08919	0.933224	THNSL2	-0.718292	-0.978469	-0.690062	1.55176	1.11803	1.21778	-0.808541	-0.436132	-0.256079	ADAMTS17	-0.761957	-0.589211	-0.573646	1.18759	1.37278	1.4156	-0.687054	-0.82683	-0.537273											CASZ1	0.86878	1.20499	1.29485	-1.2021	-1.14834	-1.1124	-0.0782703	-0.131019	0.303508
SPC25	0.554434	0.602973	0.42558	-1.26525	-1.38256	-1.31157	0.836101	0.892647	0.647653	FAM171B	-0.894996	-0.706228	-1.03353	1.35527	1.11312	1.391	-0.604384	-0.131619	-0.488637	MCTP2	-0.327098	-0.330405	-0.384137	1.27956	1.24907	1.33196	-0.959733	-0.84225	-1.01697											ULBP2	0.522083	0.56577	0.660115	-1.36557	-1.18636	-1.42504	0.65902	0.754168	0.815809
SUV39H2	0.670042	0.63427	0.520211	-1.38405	-1.13056	-1.45301	0.572305	0.862558	0.708232	ABCA12	-1.16174	-1.24922	0.0318232	1.43687	1.37913	0.539214	-0.686419	0.254132	-0.543783	IRF8	-0.409458	-0.855279	-1.05832	1.01115	1.88805	0.806919	-0.352135	-0.306752	-0.724175											HAUS8	0.436773	0.480491	0.702372	-1.26158	-1.4847	-1.21108	0.794789	0.758013	0.784927
CAMK4	0.291183	0.106143	0.109567	-1.0637	-1.29508	-1.31646	1.06455	1.09646	1.00732	CTDSP1	-1.31838	-1.10406	-1.37859	0.959629	1.01893	0.877437	0.395911	0.0444841	0.504643	ZMYND15	-1.11366	0.147007	-0.187766	1.39154	1.26086	0.953231	-0.898181	-1.1339	-0.419124											CHD1L	0.703588	0.758289	0.727666	-1.45546	-1.58994	-0.829348	0.83863	0.374757	0.471823
CENPH	0.538525	0.600042	0.475295	-1.40125	-1.24112	-1.32569	0.8347	0.835693	0.683805	TMEM44	-1.17153	-1.23556	-1.09756	1.2129	0.946512	1.16215	0.254517	-0.27165	0.20023	ADAMTS10	-1.32938	-0.60074	-0.577389	0.969296	1.28766	1.47142	-0.487105	-0.733853	9.2201e-05											RHPN2	0.873347	0.797224	0.827898	-1.3819	-1.17979	-1.38252	0.539818	0.481029	0.424906
PID1	0.00554496	-0.248735	-0.0602326	-0.985157	-1.14954	-1.15563	1.16733	1.23055	1.19587	CYP4V2	-0.771478	-0.701906	-1.02999	1.27336	1.24544	1.40968	-0.450521	-0.404781	-0.569809	CREG1	-0.236799	-0.365142	-0.406811	1.29749	1.24365	1.30631	-0.884508	-0.885628	-1.06856											NUP210	0.852388	0.80771	0.830918	-1.38792	-1.28838	-1.27544	0.50994	0.422505	0.528278
CEBPG	0.385873	0.517125	0.464279	-1.29994	-1.36311	-1.27196	0.82668	0.911166	0.829886	LHFPL2	-0.816106	-1.01217	-1.06202	1.26162	1.33853	1.22258	-0.272323	-0.254135	-0.405965	RORC	-0.00156498	-0.175159	-0.353777	1.30698	1.17849	1.18121	-1.23993	-0.857161	-1.03909											RAN	1.19918	0.966136	0.890942	-1.15901	-1.32558	-1.25112	0.172686	0.326766	0.180008
HS3ST3A1	0.292072	0.250346	0.268172	-1.35243	-1.2421	-1.19745	0.949197	0.950999	1.08119	TNFAIP8	-1.20479	-1.08761	-1.14528	1.23111	1.14307	1.10425	-0.0488144	0.0743572	-0.0662911	CTSK	-0.905133	-0.428704	-0.381601	1.12255	1.35787	1.44848	-0.777536	-0.634902	-0.801025											COQ3	1.17904	1.22517	1.00143	-0.841158	-1.08231	-1.46401	0.00211156	0.19419	-0.214453
AK5	0.000493208	-0.718399	-0.179793	-0.851698	-0.808609	-1.18408	1.21282	1.24511	1.28416	N4BP3	-1.72303	-1.15357	-0.591694	1.21594	0.245455	1.02327	0.781677	-0.156982	0.358933	SELENBP1	-0.163428	-0.15461	-0.120772	1.22939	1.21558	1.21454	-1.02487	-1.16682	-1.029											BTBD3	0.777766	0.679581	0.574041	-1.3087	-1.40026	-1.28232	0.698519	0.666336	0.595025
UBASH3B	0.181868	0.100759	0.122118	-1.20139	-1.16739	-1.27729	1.04708	1.08108	1.11317	TNFRSF21	-0.992615	-1.03085	-1.01074	1.29318	1.26796	1.21118	-0.275063	-0.214172	-0.248875	SEMA6C	-1.12534	-0.86388	-0.320834	1.09879	1.20729	1.52068	-0.253029	-0.781151	-0.48252											NXT1	0.817726	0.482034	0.424247	-0.919174	-1.82249	-1.11145	0.702992	0.657376	0.768742
NRGN	0.254043	0.129483	0.185972	-0.984538	-1.44062	-1.25781	0.995457	0.950824	1.16719	RNF44	-0.993332	-0.856404	-1.02162	1.21927	1.04985	1.46797	-0.187065	-0.676322	-0.00234565	HHIPL2	-0.37478	-0.88692	-0.890185	1.3899	1.24665	1.22703	-0.123377	-0.872546	-0.71578											NES	0.7202	0.656656	1.13919	-1.5547	-1.5496	-0.623608	0.595928	0.295838	0.320098
SLFN13	0.651166	0.650354	0.52115	-1.50343	-0.916321	-1.48832	0.549494	0.97401	0.561901	RSPO3	-1.16349	-1.11776	-1.17797	0.877381	0.617603	1.49297	-0.108625	0.76385	-0.183974	EPHX1	-0.231561	-0.462618	-0.512899	1.30753	1.37926	1.20169	-0.808485	-0.989919	-0.882992											NASP	0.42043	0.576764	0.76636	-1.57618	-1.26834	-1.10208	0.718658	0.791267	0.673122
SKA1	0.581215	0.484269	0.544423	-1.32804	-1.26911	-1.37307	0.798119	0.865935	0.696261	CASK	-1.02233	-1.02708	-0.945851	1.31029	1.17639	1.29094	-0.277687	-0.122795	-0.381881	MEIS1	-0.496016	-0.712138	-0.487135	1.28332	1.36236	1.30832	-0.508165	-0.828082	-0.922465											MUTYH	0.405305	0.941999	0.553247	-1.43487	-1.18082	-1.18535	0.582568	1.19571	0.122202
OTUD6B	0.454465	0.542443	0.518731	-1.03136	-1.61468	-1.26998	0.726331	0.930875	0.743174	SLC16A2	-0.880084	-0.942892	-0.94266	1.26608	1.37871	1.2365	-0.382138	-0.369773	-0.363742	SUMF1	-0.253013	-0.59893	-0.411085	1.33818	1.26961	1.29614	-0.856963	-0.897965	-0.885972											HMGB1P5	0.0256386	0.942758	0.641585	-0.528525	-1.48736	-1.65569	0.506501	0.763951	0.791134
AGPAT5	0.484967	0.445885	0.408638	-1.24422	-1.36349	-1.32172	0.819276	0.940195	0.830473	PTGES	-0.695004	-0.82094	-0.747862	1.38199	1.31675	1.28545	-0.574562	-0.550438	-0.595393	ARL6IP5	-0.588699	-0.559783	-0.721904	1.68308	1.08221	1.16519	-0.652801	-0.560611	-0.846687											CCNA1	0.693446	0.777866	0.740648	-1.06333	-1.31314	-1.47852	0.840926	0.785521	0.0165821
MAP3K7CL	0.0908256	0.0760384	0.139418	-1.14774	-1.15405	-1.30104	1.10875	1.12652	1.06128	SESN3	-1.03134	-1.30352	-1.33495	1.01408	1.154	0.98717	0.103008	0.317977	0.0935719	NFKBIZ	-0.627739	-0.295391	-0.296393	1.35128	1.26244	1.27664	-0.867056	-0.864875	-0.938901											STARD13	0.747205	0.760361	0.745546	-1.38465	-1.34829	-1.25099	0.502477	0.632711	0.595631
TBC1D31	0.36279	0.384322	0.379242	-1.11932	-1.33686	-1.41515	0.90104	1.02744	0.816485	ZC3H12C	-0.681837	-0.591792	-0.9207	1.47628	1.30325	1.18132	-0.640693	-0.464012	-0.661821	ROPN1L	-0.87349	0.399947	-0.908702	1.18998	1.30257	1.11694	-0.349425	-0.885002	-0.99282											TSPAN2	1.14583	1.28004	1.3444	-0.739276	-1.08196	-1.08789	-0.074215	-0.506054	-0.280884
ATAD2	0.438547	0.554361	0.524416	-1.38836	-1.35579	-1.2104	0.788582	0.907075	0.741568	SIDT2	-0.733471	-0.789046	-0.900652	1.27414	1.46054	1.21561	-0.416841	-0.59886	-0.511418	CDH18	-1.54102	0.0820041	-0.244555	1.42258	0.766845	1.06791	0.267139	-0.713872	-1.10703											PSRC1	0.587941	0.71853	0.716426	-1.22923	-1.54008	-1.21021	0.639089	0.637224	0.68031
ADGRG4	0.587453	0.390618	0.498007	-1.24726	-1.60873	-0.974821	0.329556	0.98942	1.03576	ARID5B	-0.816129	-0.838425	-1.07737	1.06454	1.39693	1.38538	-0.355832	-0.218968	-0.540135	GFOD1	-0.509397	-0.591946	-0.47533	1.27189	1.31943	1.37226	-0.881957	-0.674414	-0.830537											NGF	0.6839	0.645518	0.847012	-1.19868	-1.38315	-1.38792	0.601859	0.437798	0.753661
BUB1B	0.53592	0.521153	0.62301	-1.37044	-1.30178	-1.30736	0.79522	0.812734	0.691537	FOXO1	-1.09253	-0.984634	-1.20545	1.26265	1.44	0.754115	-0.074271	0.211496	-0.311375	PCDHB18P	-0.45841	-0.0428045	-0.792265	1.01493	1.39785	0.976642	-0.924594	-1.50261	0.331266											GRHL1	0.906904	0.383632	1.17338	-1.70566	-0.547799	-1.38905	0.51301	0.210279	0.455308
AFAP1L1	0.131747	0.335338	0.529571	-1.22447	-1.64242	-0.906331	0.897244	0.924548	0.954775	TMEM86A	-0.815077	-1.09776	-1.26252	1.05567	1.35736	1.2165	-0.0594359	-0.101288	-0.293445	HIGD2A	-0.446478	-0.726636	-0.691985	1.54723	1.26271	1.15069	-0.761517	-0.743273	-0.590749											ECHDC3	0.827115	0.683864	0.606711	-1.30994	-1.20724	-1.43416	0.745047	0.318155	0.770453
XDH	0.0720427	0.0461221	-0.0602849	-1.23764	-0.985187	-1.25164	1.11735	1.03049	1.26875	SLC2A13	-0.832488	-1.0736	-0.545189	1.46142	1.11445	1.27138	-0.155212	-0.43447	-0.806295	NFKBIE	-0.872623	-0.742034	-0.755244	1.37805	1.21032	1.37598	-0.504639	-0.621765	-0.46804											ANXA1	0.607326	0.780904	0.690504	-1.21688	-1.4576	-1.30821	0.664526	0.714706	0.524724
FANCC	0.592664	0.489924	0.55897	-1.35318	-1.19172	-1.42475	0.74424	0.850658	0.733191	NPAS3	-0.706398	-1.65696	-0.55018	1.05666	1.36286	0.87112	-0.149074	0.465555	-0.693591	PNRC1	-0.591473	-0.76267	-0.754759	1.35728	1.29722	1.33602	-0.600621	-0.578576	-0.702422											RNFT2	0.978344	0.542981	1.07483	-0.999775	-1.28549	-1.54654	0.290071	0.56696	0.378624
CDC25C	0.554598	0.649648	0.553744	-1.2116	-1.19172	-1.56368	0.740628	0.778227	0.690153	NR3C2	-1.39287	-1.09631	-1.45955	0.413985	0.729369	0.563838	0.743666	0.62323	0.874643	RNF217	-0.728471	-0.313506	-0.604789	1.56897	0.908449	1.41534	-0.889789	-0.63457	-0.72163											KRT7	1.16287	1.2898	1.34088	-0.851326	-1.10068	-0.998794	-0.298767	-0.359001	-0.184983
FAM86C1P	0.451822	0.221315	0.516163	-1.18217	-1.45941	-1.23112	0.832046	0.800523	1.05083	TDO2	-0.625406	-0.978199	-0.978199	1.37671	1.21941	1.26881	-0.748212	-0.273223	-0.261688	SLC18B1	-0.17411	-0.0679726	-0.347256	1.21752	1.24032	1.25262	-1.10674	-1.02825	-0.98615											LTV1	0.695471	0.88749	0.933401	-1.49604	-1.50153	-0.862609	0.494025	0.512896	0.336895
MIS18A	0.430091	0.477675	0.526573	-1.18022	-1.52065	-1.23249	0.881436	0.808969	0.808621	MR1	-0.616843	-0.952166	-0.753626	1.30272	1.369	1.29163	-0.508773	-0.511734	-0.620209	GNRH1	-0.143411	-0.0557784	-0.836834	1.05312	0.946582	1.33981	-0.693215	0.116495	-1.72677											STX11	0.871713	0.909491	0.866454	-1.19238	-1.1294	-1.5658	0.39275	0.417554	0.429613
DONSON	0.384808	0.323088	0.254792	-1.30468	-1.31779	-1.20613	0.921059	1.12978	0.815078	ADGRF4	-1.38706	-1.1308	-1.4131	0.938111	0.767698	0.664337	0.693035	0.562193	0.305589	CDKN2B	-0.247125	-0.182832	-0.119786	1.26767	1.20294	1.23294	-1.04378	-1.08101	-1.02902											MPHOSPH6	0.809492	0.720825	0.730145	-1.23699	-1.43643	-1.28699	0.548002	0.773977	0.377969
CHAF1B	0.440123	0.37159	0.480556	-1.25545	-1.31074	-1.35195	0.906552	0.947592	0.771723	HS2ST1	-0.636036	-0.762375	-0.834899	1.48333	1.23203	1.25394	-0.618384	-0.459554	-0.65806	GSN	-0.508209	-0.478977	-0.4093	1.4442	1.09808	1.38233	-0.830311	-0.925646	-0.772161											URB2	0.624596	0.52333	0.59543	-1.27333	-1.24282	-1.46456	0.777082	0.71442	0.745856
STARD9	-0.552199	0.639924	0.588014	-1.37278	-0.849349	-1.27099	0.748262	0.939753	1.12936	ABCA10	-1.68424	-1.24893	-0.131027	1.21296	0.540946	1.34314	0.0108764	0.0712994	-0.115023	LRMDA	-0.458763	-0.572475	-0.989505	1.33347	1.33725	1.28577	-0.607073	-0.741445	-0.587225											CKAP2	0.66405	0.638647	0.548062	-1.28035	-1.42032	-1.28612	0.711352	0.810354	0.614323
TNFRSF13C	0.633418	0.0210181	1.10916	-0.539874	-1.83677	-1.23804	0.708803	0.483536	0.658747	LY96	-1.15505	-1.11453	-1.47766	1.01881	1.13316	0.840808	0.268103	0.34582	0.140534	LRRC27	-0.387795	-0.437369	-0.5273	1.41791	1.19846	1.29455	-1.07099	-0.7904	-0.697069											THSD1	0.805846	0.816711	0.90148	-1.38815	-1.29545	-1.26146	0.500843	0.472226	0.447952
WDR4	0.530595	0.485847	0.523649	-1.29123	-1.3127	-1.36013	0.748059	0.793966	0.881945	CHODL	-1.92422	-1.2345	0.372156	0.333953	1.24488	0.81051	0.0931403	0.513832	-0.209748	CNNM2	-0.510076	-0.750466	-0.918346	1.18731	1.44668	1.30708	-0.379618	-0.796964	-0.585608											BORA	0.734284	0.557271	0.527802	-1.24831	-1.22868	-1.49971	0.751411	0.731978	0.673957
PKN3	0.480428	0.456055	0.608201	-1.1522	-1.47379	-1.31678	0.70751	0.726675	0.963909	KLF10	-1.15326	-1.3488	-1.39052	0.984212	0.938454	0.742939	0.445782	0.468123	0.313065	PTPRJ	-0.0975762	-0.197683	-0.19372	1.13485	1.2988	1.24323	-1.08352	-1.00092	-1.10346											BZW2	0.963096	0.889955	0.751674	-1.15046	-1.43454	-1.32456	0.398798	0.523705	0.382333
TONSL	0.182392	0.378625	0.638307	-1.30899	-1.3355	-1.21746	0.839638	0.724287	1.0987	DEPTOR	-1.21185	-1.2331	-1.33269	0.865364	1.30566	0.539088	0.623568	0.262149	0.181804	GPM6A	0.332685	-0.241239	-0.391737	1.40521	0.813149	1.22445	-1.4297	-0.730614	-0.982199											NACAD	0.83759	0.871599	0.760343	-1.75423	-1.12351	-0.950885	0.604373	0.19458	0.560133
RECQL4	0.219689	0.389336	0.481775	-1.18803	-1.48398	-1.18022	0.873988	0.853082	1.03436	PSD3	-1.1764	-1.3346	-1.21143	1.04115	1.03209	1.02571	0.222868	0.334769	0.0658393	ENKUR	-0.679832	-0.0175334	-0.301181	1.15817	1.33777	1.24916	-1.21606	-0.535701	-0.9948											SMC2	0.53264	0.69847	0.652551	-1.35578	-1.41183	-1.2178	0.68984	0.794161	0.617745
DBF4B	0.316309	0.366881	0.367258	-1.44157	-1.32265	-1.08505	0.874313	0.893928	1.03058	MMP16	-0.997374	-0.979098	-1.3204	1.14764	1.24533	1.18255	-0.069628	-0.0334069	-0.175619	ADAM17	-0.338177	-0.41857	-0.465706	1.31973	1.20172	1.37857	-0.906997	-0.792596	-0.977973											DSCC1	0.623905	0.698897	0.59224	-1.10319	-1.47671	-1.3888	0.795448	0.731066	0.527142
RACGAP1	0.580627	0.476803	0.434261	-1.32023	-1.34702	-1.28913	0.817252	0.86044	0.786998	SH3RF2	-1.34892	-1.1803	-1.16502	0.887384	1.1387	1.11388	0.159146	0.227701	0.167432	FAM151B	-0.37236	-0.499276	-0.53045	1.34276	1.07059	1.4718	-0.716388	-0.617283	-1.14939											POLR1E	0.806749	0.819518	0.841591	-1.23768	-1.31185	-1.4045	0.537534	0.524036	0.424603
SPC24	0.578898	0.61219	0.660148	-1.14778	-1.46107	-1.37375	0.724209	0.719269	0.687881	CD109	-0.555772	-1.57602	-1.25048	1.3207	0.802251	1.00816	0.414762	0.0823978	-0.24599	GUCY1A2	-0.403914	-0.752623	-1.05267	1.23337	1.43933	1.15331	-1.03254	-0.327408	-0.25685											ALDH1B1	0.859091	0.654993	0.656079	-1.31208	-1.4487	-1.21925	0.586846	0.652675	0.570341
CCNF	0.557552	0.464286	0.581888	-1.35806	-1.30911	-1.30592	0.789582	0.780352	0.799425	FBXO32	-0.992552	-0.97813	-1.05263	1.23465	1.28524	1.25816	-0.245801	-0.232726	-0.276219	TRIM36	-1.42595	-0.1482	-0.475716	1.48171	1.24814	0.978522	-0.450083	-0.410734	-0.797687											ARHGEF39	0.368773	0.556653	0.60038	-1.58474	-1.03064	-1.30442	0.824318	0.844552	0.72512
PAQR4	0.232086	0.285665	0.384259	-1.36645	-1.20823	-1.24344	0.904574	0.971215	1.04031	TIMP4	-1.45014	-0.810203	-1.39471	0.815626	1.36376	0.284866	0.0340659	0.675957	0.480771	SPARCL1	-0.0631012	-0.375596	-0.659811	1.12363	0.618498	1.4462	-0.343754	0.137038	-1.8831											TUBB2A	0.485272	0.78976	0.682699	-1.19997	-1.4181	-1.35923	0.630061	0.778169	0.611343
SHANK2	-0.0909663	0.54488	-0.0809947	-1.29594	-0.841481	-1.38511	1.17412	0.825974	1.14952	ARMC12	-1.51716	-1.10658	-1.14611	0.839474	1.33191	0.426135	0.403258	0.240509	0.528568	DNAI4	-0.845347	-0.318518	-0.202876	1.37373	1.49745	0.911619	-0.51039	-0.72269	-1.18298											MDC1	0.498597	0.662337	0.485057	-1.51649	-1.07606	-1.35711	0.782058	0.694684	0.826933
ALPL	0.276335	0.0199029	0.184517	-1.20037	-1.03884	-1.41676	1.0576	1.03381	1.0838	ST3GAL2	-1.12062	-1.36243	-0.946067	1.31095	0.934849	1.12506	0.127057	-0.275381	0.206585	GRM1	-0.61682	-0.00532586	-0.632124	1.15434	1.2479	1.40727	-0.561927	-0.842744	-1.15056											FGFBP1	0.834423	0.836661	0.880357	-1.27902	-1.40899	-1.25048	0.495816	0.424307	0.466919
NLRP3	-0.0837663	-0.0264259	0.058906	-1.20419	-1.10321	-1.12484	1.11303	1.12224	1.24825	TSPAN18	-1.22545	-1.43518	-1.19462	0.898711	0.97357	0.946838	0.371541	0.316782	0.347816	ACOXL	-0.286072	-0.733971	-0.768718	1.1381	1.53152	1.20165	-1.098	-0.5743	-0.410217											KNL1	0.272226	0.462213	0.421478	-1.53417	-1.18402	-1.15093	0.897244	0.923001	0.892966
SGO2	0.327852	0.529504	0.60437	-1.20464	-1.36476	-1.37017	0.85696	0.87289	0.747986	TMEM164	-1.02689	-1.16542	-1.122	1.22012	1.28792	1.0747	-0.0824309	-0.124017	-0.0619896	BCL2L11	-0.323865	-0.257823	-0.347864	1.3307	1.26278	1.21987	-0.780398	-0.923208	-1.18019											ARHGAP29	0.91858	0.838372	0.785877	-1.35782	-1.32738	-1.25351	0.396738	0.533449	0.465695
CFAP20DC	0.191332	0.411064	0.346661	-1.19569	-1.4015	-1.22795	1.05891	0.900075	0.917103	MX1	-0.636465	-1.45197	-1.31209	0.870986	1.35203	1.04228	0.17853	-0.19397	0.150672	NR4A2	-1.54878	-0.219214	-0.025122	1.05137	1.57053	0.956409	-0.586979	-0.641196	-0.557008											CGREF1	0.525492	0.521017	0.753309	-1.4464	-1.64653	-0.778425	0.657584	0.558959	0.85499
TOPBP1	0.297744	0.387123	0.530026	-1.36926	-1.37132	-1.15258	0.912023	0.933808	0.832435	RIBC1	-1.15568	-0.290992	-0.588635	0.462066	1.22086	1.54767	0.249934	-1.43925	-0.00597958	PLA2R1	-0.644106	-0.458562	-0.413945	0.944206	1.53319	1.41405	-0.591435	-0.787441	-0.995953											GPR87	0.405375	1.15523	1.60229	-1.71332	-0.79248	-0.595966	0.0755823	-0.0629761	-0.0737409
RPL39L	0.540693	0.498586	0.184169	-1.16319	-1.17403	-1.51836	0.719939	1.10069	0.811503	SYNJ1	-1.28915	-1.28127	-1.25425	0.715323	1.1727	0.857837	0.603046	0.346667	0.129088	FZD7	-0.529452	-0.512695	-0.614931	1.36349	1.23637	1.35525	-0.530803	-0.957647	-0.809583											BARD1	0.61044	0.651793	0.461998	-1.26477	-1.30666	-1.40486	0.698718	0.859761	0.69358
POC1A	0.545365	0.638792	0.517232	-1.28035	-1.23919	-1.45655	0.79029	0.695975	0.788435	HK2	-0.99417	-0.984004	-1.02464	1.19092	1.25966	1.33464	-0.219121	-0.26557	-0.297713	PPARGC1B	-0.437694	-0.420802	-0.309053	1.27497	1.33411	1.28414	-0.878697	-0.966349	-0.880622											MNS1	0.838467	0.687267	1.46939	-0.496524	-1.82079	-0.937938	0.449846	-0.0522208	-0.137491
HMGB2	0.474894	0.663793	0.625043	-1.26265	-1.40144	-1.31812	0.741967	0.796896	0.679611	ZDHHC1	-0.873089	-1.46193	-1.34566	1.14569	0.839018	0.932697	0.378134	-0.112398	0.497542	SLC24A2	0.422613	-0.671175	0.387557	1.05096	0.828377	1.26111	-1.45575	-0.742283	-1.0814											SEMA7A	0.762196	0.764242	0.843168	-1.34359	-1.34422	-1.28454	0.530494	0.48324	0.589005
RHOBTB3	0.203643	0.28445	0.17549	-1.29198	-1.17941	-1.27159	1.0567	1.07216	0.950537	CPAMD8	-0.812426	-0.959348	0.0649024	0.111149	0.891695	1.68816	0.889153	-1.26289	-0.610393	CLIC2	-0.123558	-0.106874	-0.321167	1.2497	1.23617	1.20174	-0.852396	-1.17389	-1.10973											LARP1B	0.740991	0.992934	0.812018	-1.58098	-1.30399	-0.976735	0.454782	0.623199	0.237781
MYORG	0.465201	0.245112	0.499032	-1.29415	-1.24422	-1.35671	0.943931	0.909235	0.832574	ABCG1	-1.00368	-1.2506	-1.28122	1.20414	1.08331	1.04866	0.08767	0.213922	-0.102187	STEAP2	-0.264952	-0.0790547	0.00930636	1.45557	0.942174	1.17705	-1.13198	-0.935405	-1.17271											CENPE	0.195714	0.665065	0.765704	-1.59749	-1.24998	-1.04849	0.729466	0.796274	0.743738
ZNF367	0.462597	0.448202	0.45435	-1.26111	-1.35503	-1.32049	0.856655	0.903835	0.810992	SH2B2	-0.206186	-1.41378	-1.10363	1.68133	-0.00770161	0.99299	-0.690706	0.0813128	0.666372	IL34	-0.755428	-0.274823	-0.208076	1.32491	1.18531	1.3472	-1.00385	-0.914789	-0.700463											FBN2	0.896068	0.994761	0.786882	-1.34217	-1.11742	-1.42563	0.305169	0.398144	0.504195
SLITRK5	0.318014	0.276587	0.411636	-1.34894	-1.02663	-1.44207	0.939867	0.755393	1.11614	MGAT4B	-0.972278	-0.998729	-1.03901	1.31519	1.16482	1.28471	-0.20015	-0.430329	-0.124227	TSC22D3	-0.625627	-0.0781928	-1.31532	1.48133	0.727269	1.41059	-0.972533	-0.405114	-0.222396											SNRPF	0.779342	0.682648	0.864711	-1.20117	-1.42701	-1.33841	0.542994	0.625823	0.471066
MELK	0.527957	0.550243	0.544513	-1.28554	-1.31022	-1.38036	0.760153	0.807905	0.785349	TAMALIN	-0.659375	-0.720476	-1.6345	1.1086	0.461579	1.43781	-0.689952	0.619004	0.0773073	LCA5L	-1.51868	-0.1048	-0.834852	1.36977	1.1239	1.09436	-0.562065	0.00909239	-0.576729											NUP58	0.798423	0.868094	0.694506	-1.25301	-1.39342	-1.3219	0.551619	0.58266	0.473026
SKA3	0.546155	0.548899	0.463848	-1.20774	-1.36926	-1.38279	0.744769	0.910524	0.745596	AK4	-0.816013	-1.3173	-1.20524	0.980474	1.45389	0.995542	0.0621256	0.102691	-0.256176	TNFRSF14	-0.814424	-0.423433	-0.854184	1.50319	1.33966	1.06378	-0.708343	-0.806381	-0.299856											DIAPH3	0.599785	0.573307	0.561678	-1.37513	-1.26651	-1.3436	0.745421	0.814147	0.690894
DDIAS	0.551494	0.57147	0.438225	-1.35422	-1.22277	-1.38466	0.78376	0.878001	0.738707	GBP4	-0.952185	-1.21077	-0.94613	1.24618	1.18997	1.27314	-0.243602	-0.079755	-0.276842	NCK1	-0.216676	-0.365077	-0.335851	1.48666	1.12141	1.18687	-0.990918	-0.756905	-1.12951											SYT16	0.328796	0.533686	0.307069	-1.53232	-1.2564	-1.07777	0.909295	0.894366	0.893276
HPRT1	0.540832	0.540268	0.379158	-1.07545	-1.33513	-1.51215	0.801515	0.940545	0.720422	VANGL2	-1.00253	-1.20747	-1.07265	1.04158	1.3086	1.14374	0.0265179	-0.473798	0.236008	MRAS	-0.146387	-0.177563	-0.295235	1.35943	1.24826	1.11469	-1.05486	-1.00762	-1.04072											JDP2	0.760943	0.974866	0.913102	-1.11784	-1.50988	-1.26005	0.457573	0.339388	0.441894
ZMYND19	0.465464	0.372553	0.554765	-1.35262	-1.33418	-1.22532	0.828664	0.61094	1.07973	SNED1	-0.640994	-2.12811	-0.41687	0.670175	-0.283236	1.20972	0.67987	0.360011	0.549435	H2BC5	-0.615719	-0.267935	-0.309247	1.33485	1.23873	1.30536	-0.935878	-0.988718	-0.761442											PIF1	0.329136	0.830712	0.830361	-1.44716	-1.43722	-1.03904	0.652632	0.524715	0.75587
E2F7	0.396538	0.42545	0.394867	-1.39957	-1.14506	-1.35433	0.853278	0.939457	0.889376	MT2P1	-0.745846	-1.25182	-1.39275	1.57441	0.28503	0.936342	-0.255463	0.233281	0.616819	H4C8	0.0829907	-0.470289	-0.311446	1.2059	1.27602	1.20479	-1.32667	-0.808443	-0.852852											FANCI	0.593064	0.538028	0.590628	-1.35982	-1.32227	-1.30121	0.734339	0.846718	0.680524
LARGE2	-0.293539	0.255606	-0.0193562	-0.928126	-1.14565	-1.30179	0.981333	1.14973	1.30179	OBSCN-AS1	-0.979427	-1.26756	-1.10572	0.240387	1.40078	1.38393	0.48396	0.0437262	-0.200084	NBL1	-0.502275	-0.48287	-0.368976	1.42737	1.17772	1.31503	-0.792659	-0.996228	-0.777117											GCSH	0.621291	0.665503	0.922905	-1.25974	-0.116067	-1.85807	-0.426519	0.852479	0.598222
SYNPO2L	0.0875464	0.0807229	0.121302	-1.19215	-1.14783	-1.25809	1.08519	1.09689	1.12641	ARHGAP25	-1.0832	-0.00211077	-2.08561	0.665434	0.0690549	0.936303	0.258869	1.01767	0.223592	SPON2	-0.80808	-0.488235	0.153175	1.61772	1.31472	0.631614	-0.514979	-1.313	-0.592925											PRELID3A	0.322853	0.71831	0.790715	-1.68771	-1.18972	-1.02361	0.716481	0.762268	0.590414
SERPINB7	0.0301049	0.138895	0.122723	-1.1991	-1.3823	-1.00157	1.11771	1.11518	1.05836	ANTXR2	-1.21206	-1.40703	-1.36512	0.592903	0.613247	0.576332	0.734607	0.81092	0.656206	SLC2A6	-0.274876	-0.331935	-0.18605	1.37769	1.1013	1.29105	-0.987996	-1.14853	-0.840656											STAC2	0.965488	1.21965	1.23178	-1.23788	-1.0741	-1.05801	0.396703	-0.251895	-0.191739
CENPN	0.444338	0.593018	0.535814	-1.28906	-1.36808	-1.30692	0.805027	0.884845	0.701016	EIF4E3	-0.830074	-1.43202	-1.61061	0.82564	0.654869	0.723373	0.395948	0.817519	0.455348	NPHS1	-0.59174	-0.290743	-0.610498	1.1994	1.32594	1.41305	-0.758685	-0.819473	-0.86724											TRPM2	0.958478	1.03474	1.03819	-0.850739	-1.75047	-0.993861	0.242965	0.0075644	0.313132
MCM7	0.344833	0.318919	0.378884	-1.2664	-1.35028	-1.24614	0.951046	0.886547	0.982591	ADORA1	-0.794059	-1.88395	-1.07142	0.265881	0.65308	0.518538	0.49561	0.982463	0.833853	PGAP3	-0.28406	-0.415704	-0.342875	1.40064	1.16324	1.28696	-0.805351	-0.959747	-1.0431											CCN1	0.767105	0.731955	0.749968	-1.34763	-1.33432	-1.30683	0.587795	0.573623	0.578334
PLEKHA7	0.394752	0.503135	0.596138	-1.35444	-1.35569	-1.24267	0.797709	0.791183	0.869885	GLB1L	-1.02185	-0.706996	-0.868272	1.21092	1.37055	1.32954	-0.533277	-0.372969	-0.407648	CYGB	-0.853265	-0.904855	-0.634352	1.29425	1.47056	1.12532	-0.700326	-0.661792	-0.135541											TINAGL1	0.709976	0.864984	0.981755	-1.21527	-1.48977	-1.21132	0.462754	0.404056	0.492839
C18orf54	0.427876	0.333786	0.130437	-1.28259	-1.36651	-1.14904	0.807401	1.07902	1.01962	SPRY1	-0.687728	-1.24081	-0.771629	1.392	1.02179	1.39938	-0.305049	-0.531582	-0.276376	PLPP3	-0.438219	-0.512266	-0.411798	1.35191	1.32408	1.25821	-0.790429	-0.90577	-0.875707											KIF2C	0.617871	0.659153	0.60572	-1.33727	-1.34807	-1.31118	0.720764	0.730661	0.662352
PLK1	0.510177	0.464558	0.458444	-1.37064	-1.24709	-1.33012	0.831985	0.804377	0.878304	GASK1B	-0.886695	-0.965757	-0.964533	1.42332	1.30373	1.11922	-0.427903	-0.235041	-0.366344	KLHL21	-0.461336	-0.493434	-0.360887	1.30721	1.28988	1.32952	-0.880724	-0.884052	-0.846178											PTPRF	0.566073	0.678578	0.759443	-1.35034	-1.3553	-1.28447	0.666689	0.566334	0.752997
MARS1	0.449681	0.557535	0.555652	-1.309	-1.34837	-1.31017	0.805125	0.763803	0.835739	ESM1	-1.31096	-1.5294	-1.06586	1.00854	0.698114	0.786205	0.424742	0.409111	0.579509	EEIG2	-0.378637	-0.566716	-0.371976	1.33277	1.05443	1.5039	-0.735436	-0.827913	-1.01043											UCK2	0.785544	0.868321	0.902292	-1.41413	-1.31088	-1.20931	0.482114	0.460614	0.435437
ZNF23	0.185764	0.921587	0.646014	-1.07101	-0.929769	-1.72002	0.392388	0.378557	1.19648	TLR3	-0.701876	-0.766678	-1.4712	1.29168	1.26728	0.80228	-0.765657	0.481614	-0.137443	GBP2	-0.55587	-0.852978	-0.510309	1.3063	1.31629	1.35582	-0.638593	-0.644153	-0.776516											MRPL24	0.777711	0.937861	0.713067	-1.17078	-1.43237	-1.34554	0.55829	0.48399	0.477779
CDT1	0.451836	0.232851	0.412482	-1.24732	-1.2856	-1.32537	0.754784	0.893792	1.11254	CREBRF	-0.997554	-0.866536	-1.02084	1.34983	1.17157	1.30664	-0.228492	-0.322775	-0.391854	CADM3	-0.563364	-0.638223	-0.566428	1.28524	1.37788	1.32489	-0.699415	-0.801786	-0.718798											ABL2	0.983062	1.02634	1.0005	-1.33681	-1.16865	-1.27346	0.200786	0.322573	0.245649
AXL	0.407128	0.32007	0.316211	-1.31101	-1.23295	-1.31893	0.937267	0.899431	0.982786	BMT2	-0.400672	-1.11708	-1.01918	1.593	1.19381	0.986363	-0.442042	-0.166505	-0.627696	ACP6	-0.864074	-0.441839	-0.163477	1.32314	1.20723	1.36063	-0.843843	-0.876256	-0.70151											TUFT1	1.12987	1.12937	1.15679	-1.15181	-1.15239	-1.20503	0.0234559	0.0334759	0.0362783
CHAF1A	0.378445	0.500705	0.546544	-1.27665	-1.3662	-1.30154	0.863159	0.799665	0.855872	HEY1	-0.787776	-0.55871	-0.886759	1.54579	1.02354	1.36867	-0.597459	-0.537282	-0.570014	REL	-0.53016	-0.320663	-0.578718	1.31542	1.40326	1.21759	-0.888544	-0.794473	-0.823711											ANP32E	0.738276	0.855564	0.892926	-1.13643	-1.57512	-1.20615	0.437614	0.57891	0.414407
NUDT8	0.246572	0.252444	0.704708	-1.31387	-1.2844	-1.24653	0.604948	0.946518	1.08961	ZNF704	-1.41816	-1.34314	-0.883651	0.690226	1.45744	0.667273	0.19816	0.560145	0.0717082	LRATD1	-0.169994	0.537295	-0.420536	1.19549	1.13813	1.04568	-1.10869	-1.10869	-1.10869											LBR	1.03902	0.767328	0.801711	-1.22775	-1.41982	-1.26403	0.418635	0.465756	0.41915
TK1	0.509881	0.457257	0.444303	-1.29152	-1.28181	-1.36948	0.811331	0.791131	0.928902	CTSB	-1.22326	-1.36326	-1.30853	0.860694	0.93155	0.923562	0.429494	0.320852	0.428898	CTSS	-0.416257	-1.16279	-0.47151	1.67298	1.25747	0.861197	-0.863284	-0.434287	-0.443516											CHAC2	0.935045	0.955773	0.805788	-1.11972	-1.21321	-1.53924	0.445302	0.404169	0.326094
SAC3D1	0.356066	0.325126	0.329844	-1.01162	-1.50214	-1.28595	1.00744	0.641666	1.13956	TP53INP1	-0.937906	-1.09947	-0.995786	1.34854	1.17508	1.24143	-0.267229	-0.229026	-0.235636	S100A9	-0.408444	-0.550337	-0.137215	1.20729	1.30427	1.31195	-1.20631	-0.859025	-0.662175											SNRPA1P1	0.882188	0.923693	1.01188	-1.58034	-1.02997	-1.20182	0.391275	0.360624	0.242483
PBK	0.492836	0.412128	0.374029	-1.27325	-1.37622	-1.26747	0.900755	0.920887	0.816304	ABCA1	-0.978568	-0.858133	-1.05925	1.22821	1.37581	1.21974	-0.376026	-0.250941	-0.300838	PBXIP1	-0.620072	-0.544288	-0.425828	1.31934	1.25257	1.39102	-0.693668	-0.875386	-0.803692											ZC3H8	0.259565	0.8464	0.825708	-1.6152	-1.23776	-1.02748	0.438701	0.703964	0.806098
NT5DC2	0.564989	0.506458	0.445748	-1.35657	-1.24956	-1.35354	0.845387	0.768292	0.828793	METTL27	-0.378951	-0.680323	-2.17626	1.00676	0.96072	-0.0519352	0.68577	0.470061	0.164161	CLDN1	-0.566107	-0.758013	-0.836245	1.35433	1.36281	1.26438	-0.658817	-0.526656	-0.635687											NXPH2	1.32957	0.971909	0.735066	-0.866035	-1.52411	-1.20342	0.453684	-0.0349286	0.138257
FEN1	0.449199	0.438298	0.618303	-1.30795	-1.3452	-1.30306	0.789587	0.792122	0.868703	MARCHF8	-0.898855	-0.981673	-1.015	1.36324	1.27048	1.19355	-0.358533	-0.222551	-0.350659	EFHB	-0.275563	-0.88233	-0.139115	1.28606	1.46382	1.07169	-1.03191	-0.778848	-0.713804											METTL21A	1.03677	1.13869	1.04948	-0.913293	-1.57484	-1.05491	0.0931215	0.294237	-0.069252
RAB3B	0.276522	0.28882	0.21559	-1.39903	-1.24402	-1.13522	0.963588	1.05829	0.975468	ZCCHC24	-1.12082	-1.43091	-1.39238	0.906866	0.446723	0.584821	0.625317	0.532406	0.847979	PPM1L	-0.897669	-0.226202	-0.630813	1.33054	1.55235	0.976513	-0.737363	-0.425913	-0.941437											FANCD2	0.662581	0.725993	0.699941	-1.3141	-1.30802	-1.37081	0.581371	0.744816	0.578231
SH3TC2	0.119278	0.129283	-0.170746	-1.21922	-1.08658	-1.18074	1.08263	1.13911	1.18699	DEPP1	-0.825807	-0.797691	-0.83882	1.36226	1.38691	1.18707	-0.298049	-0.518803	-0.657065	PRICKLE2	-0.417953	-0.486121	-0.247343	1.32226	1.26185	1.29694	-0.9474	-0.9896	-0.79263											MARCHF4	0.609044	0.651828	0.738215	-1.44789	-1.29229	-1.25018	0.655501	0.604457	0.731315
ADRB2	-0.0337466	0.186674	0.0878201	-1.46265	-0.760481	-1.28663	1.14771	1.15018	0.971118	FAAH2	-0.768484	-0.936778	-0.941668	1.25109	1.05366	1.56473	-0.285521	-0.448444	-0.488583	SMIM14	-0.469813	-0.636715	-0.945064	1.52717	1.18295	1.23156	-0.64379	-0.479509	-0.76679											COL8A1	0.636732	0.546893	0.675616	-1.41859	-1.40318	-1.16198	0.696463	0.676627	0.75142
CKAP2L	0.380894	0.468228	0.462288	-1.29554	-1.30135	-1.328	0.837107	0.951255	0.825117	VSTM4	-1.06645	-1.1241	-1.18017	1.32638	1.07016	1.06776	-0.173614	-0.213266	0.293291	CRELD1	-0.30153	-0.173753	0.247694	0.621488	1.54222	1.27019	-1.1531	-0.995283	-1.05793											PHLDB2	0.768682	0.945174	0.943147	-1.34425	-1.32612	-1.23773	0.412193	0.478222	0.360675
CHRNA5	0.824981	0.493238	0.223437	-1.43918	-1.18126	-1.28309	0.644694	0.966518	0.750658	AK8	-1.06393	-0.624433	-1.38458	1.13675	1.43114	0.988479	-0.488076	0.0542618	-0.0496153	PRRT3	-0.209825	-0.0427798	-0.408047	1.49116	1.08322	1.05726	-0.816403	-1.455	-0.699582											RUBCN	0.721313	0.737439	0.91856	-1.20393	-1.33733	-1.39183	0.470998	0.311232	0.773539
MUC3A	-0.113273	0.229119	0.265786	-1.34739	-0.978549	-1.27657	1.11349	1.03149	1.0759	SPACA9	-1.10096	-1.24226	-0.757142	1.20014	1.19847	1.22891	0.111218	-0.504117	-0.134253	CXCL3	-0.429568	-0.673301	-0.760152	1.41795	1.2138	1.27024	-0.297212	-1.07301	-0.668742											LYAR	0.66238	0.6252	0.698278	-1.22231	-1.57449	-1.17855	0.658721	0.691688	0.639075
KCNAB3	-0.145037	0.212519	0.678813	-1.73305	-1.03862	-0.81678	0.808546	0.983858	1.04975	JCAD	-1.33879	-1.23169	-1.21347	0.946723	1.03218	1.02594	0.238667	0.249532	0.290914	CXCL1	-0.523978	-0.421927	-0.475993	1.39231	1.27115	1.2791	-0.924043	-0.767309	-0.829319											RPS3A	0.571783	1.22354	1.07948	-1.4919	-0.915201	-1.29282	0.0968881	0.337113	0.391116
CDK1	0.557484	0.478331	0.415143	-1.25584	-1.36855	-1.32064	0.859421	0.915457	0.719197	NDRG2	-1.00125	-1.37427	-1.11103	1.32341	0.815391	1.1894	0.111517	0.145934	-0.099109	ZC3H12A	-0.591888	-0.430436	-0.263607	1.31025	1.26424	1.33048	-0.821341	-0.996847	-0.800851											SKP2	0.985481	0.947324	0.966384	-1.21357	-1.40406	-1.20643	0.334402	0.371782	0.218696
TCAF2	0.231677	0.242408	0.188855	-1.43743	-1.34895	-0.928116	1.02959	1.02555	0.996412	ARHGAP42	-1.06127	-1.19906	-0.84351	1.05517	1.17877	1.38949	0.0888261	-0.0829511	-0.525464	ARHGEF3	-0.117267	-0.252732	-0.329349	1.25022	1.25094	1.25244	-1.02353	-1.07823	-0.952478											PLK2	0.609946	0.670993	0.652885	-1.3518	-1.3827	-1.26125	0.676362	0.738272	0.647293
CDCA4	0.420405	0.591458	0.618058	-1.08757	-1.44478	-1.42149	0.758425	0.786809	0.778681	IFI27	-0.816411	-1.25032	-1.31621	1.18498	1.00602	1.2428	0.171113	-0.218283	-0.00367868	ERMAP	-0.570176	-0.286939	-0.913239	1.36361	1.31977	1.23885	-0.687475	-0.535119	-0.929293											DCDC2	0.888101	0.804832	1.31505	-1.1686	-1.47152	-0.746224	-0.548902	0.376667	0.550597
SHCBP1	0.570999	0.490977	0.490279	-1.30356	-1.33657	-1.3264	0.807621	0.851267	0.755384	HTRA1	-0.754429	-1.03603	-0.795654	1.25051	1.31256	1.35699	-0.449542	-0.402057	-0.482354	BDH2	-0.564277	-1.1272	-0.263422	0.652779	1.35829	1.69297	-0.272885	-0.880018	-0.596235											PM20D2	0.629202	0.612502	0.48416	-1.22858	-1.36753	-1.37717	0.612995	0.876309	0.758105
ESCO2	0.42589	0.451667	0.4536	-1.21746	-1.28435	-1.42417	0.874809	0.906419	0.813598	GPR176	-0.895451	-1.19917	-1.16048	1.34321	1.17753	1.08233	-0.195433	-0.0498039	-0.102734	ETNPPL	-0.349707	-0.14814	-0.0181096	1.13041	1.26634	1.2423	-1.21397	-1.21397	-0.695155											MTFR2	0.647549	0.613856	0.645397	-1.30803	-1.20686	-1.47227	0.658168	0.773633	0.64855
MAP6	0.132397	-0.225511	-0.01944	-1.23126	-1.13139	-1.02381	1.21054	1.10527	1.1832	DNAAF8	-1.68154	-0.521765	-1.20171	0.788617	1.06384	0.0713285	0.827324	-0.305132	0.959036	NPY1R	-0.452398	-0.820498	-0.99605	1.7526	0.986583	1.05209	-0.177532	-0.818	-0.526795											IGFBP3	0.974728	0.975418	1.02244	-1.29349	-1.25874	-1.25103	0.265529	0.29421	0.270941
TLN2	0.387155	0.436487	0.480773	-1.40204	-1.16318	-1.35328	0.88725	0.854534	0.872308	SCN3B	-0.264399	-2.02082	-0.863857	1.17817	0.913254	0.846016	0.045467	0.353653	-0.187487	SERINC5	-0.581923	-0.771285	-0.776774	1.37742	1.279	1.32644	-0.684316	-0.485569	-0.682991											PRPS1	0.774076	0.702482	0.650656	-1.27821	-1.3422	-1.3721	0.622547	0.67711	0.565639
MTBP	0.535546	0.448972	0.500887	-1.18885	-1.28425	-1.46734	0.743171	0.973072	0.73879	WBP1L	-0.706058	-0.900889	-0.931283	1.52788	1.18247	1.2026	-0.364398	-0.488636	-0.521681	ERAP1	-0.466725	-0.464624	-0.604823	1.23164	1.32267	1.38242	-0.828061	-0.561577	-1.01092											FRMPD3	0.464778	0.308592	0.403363	-0.823786	-1.85391	-1.08286	0.851157	0.787846	0.944822
MBOAT1	0.299575	0.236864	0.015602	-1.31799	-1.07303	-1.29078	0.906642	1.16706	1.05606	SMPD1	-1.14743	-1.11304	-1.24674	1.14363	1.11089	1.15721	0.0363026	-0.0252911	0.0844675	GRIK2	-0.689739	-0.880407	-0.611386	1.40978	1.43786	1.0469	-0.23634	-0.936217	-0.540446											SLC25A25	0.741559	0.920412	1.12698	-1.26555	-1.1288	-1.42962	0.505782	0.171502	0.357749
C5orf34	0.357196	0.416936	0.407364	-1.1465	-1.24511	-1.48732	0.84865	1.03969	0.809086	TPP1	-0.863687	-1.0534	-1.14779	1.04451	1.4713	1.19448	-0.167481	-0.205639	-0.272296	USP49	-1.35598	-0.637647	-0.416562	0.962581	1.32196	1.38117	-0.782021	0.134573	-0.608077											PROSER2	0.724428	0.595548	0.67257	-1.3483	-1.35975	-1.28798	0.624716	0.66047	0.7183
NEGR1	0.16491	0.23812	0.12769	-1.25749	-1.26698	-1.17007	1.07009	1.1072	0.986527	TK2	-0.898401	-1.02745	-1.18501	1.13235	1.44789	1.10082	-0.150685	-0.0835337	-0.335982	GPR146	-0.293614	-1.62389	-0.523913	0.910484	0.94275	1.4654	0.449306	-0.496811	-0.829719											ANKRD1	0.995774	1.00479	0.840861	-1.32016	-1.14094	-1.37637	0.288271	0.451939	0.255845
MYEOV	0.131126	-0.255474	-0.0067514	-1.08338	-0.926452	-1.35005	1.14508	1.17118	1.17473	MMP10	-1.23875	-1.53931	-1.0624	0.940602	0.980981	0.791249	0.214518	0.581635	0.331476	ATP7A	-0.483459	-0.537238	-0.599177	1.28387	1.28854	1.3933	-0.768727	-0.657946	-0.919161											MKI67	0.43124	0.777062	0.719991	-1.53974	-1.08269	-1.33155	0.614987	0.669563	0.74113
ADH6	0.333532	0.371427	0.415253	-1.08311	-1.37234	-1.40989	0.938094	1.00698	0.800056	SLFN5	-1.27772	-1.33263	-1.25313	0.653228	1.09349	0.971415	0.406314	0.46161	0.277416	GJB2	-0.202745	-0.351125	-0.297045	1.29529	1.33502	1.16752	-0.964827	-0.870738	-1.11136											ADAM12	0.588324	0.688829	0.615565	-1.50332	-1.3382	-1.13207	0.61359	0.820814	0.646466
SLC19A1	0.438468	0.532082	0.456807	-0.963455	-1.61872	-1.29968	0.784245	0.6502	1.02005	BMERB1	-2.00143	-0.780619	-0.867281	0.558272	0.957128	0.833188	0.192498	0.381465	0.726778	TCP11L2	-0.46979	-0.878748	-0.788654	1.29362	1.24077	1.42757	-0.525546	-0.733421	-0.565792											ADM	1.02842	1.11304	1.17097	-1.11784	-1.37312	-1.07602	0.0742515	-0.00394932	0.184246
SPTBN2	0.24974	0.28621	0.40871	-1.42412	-1.17048	-1.22498	0.856913	0.910358	1.10765	NKX3-1	-1.19073	-1.24691	-1.21394	0.985169	1.19884	1.03422	0.0981429	0.240141	0.0950669	BORCS7	-0.556084	-0.651261	-0.532299	1.48208	1.00022	1.3604	-0.455624	-0.393023	-1.25441											KIRREL3	0.656738	0.628618	0.704215	-1.13807	-1.64083	-1.17718	0.655776	0.567966	0.742768
EXO1	0.544741	0.535844	0.532574	-1.43662	-1.32335	-1.20719	0.8108	0.848784	0.694419	SAMD14	-1.90592	-0.316047	-1.12135	0.939845	0.333799	1.14978	-0.0967963	0.797485	0.219208	C15orf48	-0.433985	-0.477731	-0.649957	1.33916	1.40586	1.20501	-0.811021	-0.651878	-0.925452											JPH2	0.927632	0.79798	0.789507	-1.60268	-1.12636	-1.14854	0.480214	0.214	0.668256
ZWILCH	0.524508	0.562214	0.519255	-1.30396	-1.37405	-1.29261	0.828745	0.85066	0.685245	ISLR2	-1.17	-1.08527	-1.58355	0.966303	0.644025	0.765741	0.925294	0.34009	0.19737	SCG5	0.252856	-0.223331	0.0314656	1.23351	0.890023	1.23072	-0.897385	-1.05676	-1.4611											CCT5	0.753249	0.664763	0.645999	-1.32241	-1.3803	-1.29365	0.672443	0.629853	0.630053
ANKRD36C	0.707739	0.304931	0.622178	-1.42195	-1.39306	-1.06028	0.37398	1.09225	0.774212	WDR81	-1.43307	-0.876777	-0.942123	1.25752	0.910331	1.30841	-0.149952	-0.304306	0.229974	MAP1A	-0.457832	-0.574031	-0.625061	1.12791	1.34115	1.42637	-0.482653	-1.18639	-0.569469											ADAMTS12	0.579155	0.680651	0.611981	-1.38792	-1.24628	-1.35767	0.702437	0.762209	0.655435
SLCO2A1	0.484836	0.325063	0.263665	-1.31325	-1.31547	-1.23612	0.870076	0.915172	1.00603	CYB5D2	-0.636869	-1.09212	-1.21291	1.44982	1.00081	1.25882	-0.249511	-0.410424	-0.107612	EVA1C	-0.450349	-0.513574	-0.457068	1.36497	1.30426	1.26439	-0.670456	-1.00847	-0.833702											SCLT1	0.316869	0.65431	0.68776	-1.63804	-1.15404	-1.12567	0.832894	0.767828	0.658087
ODAPH	0.404685	0.140424	0.106385	-1.04171	-0.587224	-1.88581	0.796226	1.18943	0.877605	ANGPTL4	-0.680068	-1.09483	-1.39319	1.04305	0.788707	1.60894	0.0946016	-0.0768085	-0.290401	C15orf39	-0.680827	-0.765094	-0.852672	1.34472	1.28609	1.33454	-0.524387	-0.734407	-0.407961											WWC2	0.952558	1.16412	1.22216	-1.28067	-1.25323	-1.005	0.0225639	0.146992	0.0305077
CNIH2	0.454135	0.407924	0.0989014	-1.14997	-1.14832	-1.48558	0.970784	0.68944	1.16268	GHDC	-1.38405	-1.22784	-1.2609	1.1493	0.852889	0.679609	0.39361	0.354372	0.443007	GPRC5B	-0.5857	-0.747422	-0.534692	1.33502	1.32475	1.32837	-0.690235	-0.791228	-0.638863											CENPU	0.590782	0.658598	0.534437	-1.18077	-1.40709	-1.3939	0.748511	0.768302	0.681137
FUT1	-0.133244	0.264978	0.0713814	-0.85931	-1.30593	-1.3411	0.967844	1.18726	1.14813	LTBP3	-1.00013	-1.01776	-0.872998	1.36793	1.14048	1.27508	-0.305003	-0.556823	-0.0307809	NOD2	-0.0593077	-0.462276	-0.884055	1.20645	1.10998	1.2955	0.0501616	-1.33687	-0.919573											TLCD4	1.10017	1.17778	0.769301	-0.733923	-1.74431	-1.06012	0.145713	0.283749	0.0616402
UBE2C	0.460126	0.446918	0.463871	-1.28053	-1.32033	-1.33772	0.809529	0.877828	0.880306	DDIT4	-1.15146	-1.03734	-1.01098	1.35692	0.921975	1.33771	-0.107855	-0.288394	-0.020573	SLC43A2	-0.704044	-0.711792	-0.731004	1.33687	1.3508	1.30805	-0.638928	-0.614412	-0.595547											NMT2	0.682695	0.630263	0.562043	-1.3646	-1.28819	-1.33899	0.720454	0.776873	0.619462
CATSPER1	0.096962	0.624808	0.526498	-1.21367	-1.71748	-0.853896	0.944572	0.871429	0.72078	PCMTD1	-0.854542	-0.696328	-0.806891	1.53137	1.17803	1.24227	-0.461972	-0.52316	-0.608778	RILP	-0.777983	-0.219111	-0.725651	1.35351	1.32538	1.21428	-1.0734	-0.508772	-0.588253											UTRN	0.618793	1.15606	0.919491	-1.45451	-1.05877	-1.31911	0.248814	0.419808	0.469422
CCNE2	0.563134	0.404025	0.436699	-1.39686	-1.25801	-1.27786	0.846575	0.964541	0.717757	ACOX2	-1.2946	-0.80256	-0.907677	1.26646	1.26968	1.18924	-0.0531121	-0.32363	-0.343801	ZNF558	-0.371667	-0.333634	-0.273073	1.20833	1.30737	1.32297	-0.838827	-0.941238	-1.08023											CCDC148	0.618462	0.404447	0.569841	-1.73297	-0.958903	-1.15748	0.437999	1.01238	0.806221
ZNF519	0.273327	0.640151	0.793542	-1.3472	-1.01676	-1.53961	0.92017	0.690088	0.586284	DYNLRB2	-1.3336	-1.3336	0.0776816	1.25175	1.08901	1.15011	-0.18259	-0.546147	-0.172625	CYP7A1	-0.379388	-0.653113	-1.14559	1.76322	1.18951	0.795108	-0.646102	-0.703709	-0.219937											DDAH1	0.569527	0.558708	0.60832	-1.33212	-1.31141	-1.34325	0.733721	0.815453	0.701049
FOSL1	-0.100031	-0.0312848	0.0392456	-1.22129	-1.01895	-1.16677	1.16064	1.08243	1.25602	PLA2G4F	-1.09421	-0.643728	-1.09421	0.205779	1.20854	1.09564	1.08719	-1.09421	0.329227	RAB26	-0.119096	-0.0748815	0.0852726	1.2617	1.15763	1.0392	-1.40994	-1.18386	-0.756022											C16orf74	0.462627	0.240772	0.27747	-0.883134	-1.66552	-1.21352	0.78686	0.906534	1.08791
RMI2	0.258111	0.348101	0.180997	-1.0597	-1.48929	-1.21389	1.04326	1.03489	0.897521	SLC49A3	-1.83313	-0.697549	-0.528442	1.7576	0.617994	-0.0241706	0.00697881	0.0705272	0.630194	FTH1	-0.828427	-0.658075	-0.46475	1.42938	1.36644	1.16657	-0.699708	-0.803969	-0.507463											ABI3BP	0.516471	0.563939	0.950309	-1.23436	-1.38714	-1.33522	0.808248	0.516509	0.60124
ATAD5	0.393741	0.537139	0.603105	-1.3823	-1.33073	-1.23931	0.811254	0.916925	0.690176	ATF5	-0.865486	-0.866515	-0.783761	1.26936	1.33666	1.33376	-0.606764	-0.467138	-0.350112	TRANK1	-0.504214	-0.599822	-0.524339	1.26806	1.4094	1.29567	-0.723305	-0.801363	-0.820089											PDE1C	0.793331	0.873079	0.832029	-1.47324	-1.09662	-1.35505	0.356406	0.595799	0.474262
ARL6IP6	0.473332	0.56107	0.595286	-0.900003	-1.6275	-1.38269	0.745593	0.801302	0.733615	CXCL11	-0.973257	-1.92621	-0.593818	1.06003	0.489975	0.646681	-0.0573075	1.05651	0.297399	LMBRD1	-0.474732	-0.548415	-0.603169	1.39438	1.25904	1.31435	-0.733916	-0.697988	-0.909542											ADAMTS1	0.697447	0.670524	0.738429	-1.36696	-1.32342	-1.30646	0.630569	0.61318	0.646695
ZNF114	0.450841	0.0291679	0.532107	-1.45147	-1.43015	-0.786275	0.656049	1.3952	0.604523	CXCL8	-0.623102	-0.713732	-0.9188	1.43692	1.28524	1.24829	-0.590889	-0.526239	-0.597693	AXIN2	-0.225179	-0.161936	-0.475417	1.46382	1.21427	1.08779	-1.0717	-1.10362	-0.728037											TSEN2	0.476417	0.649954	0.632179	-1.73663	-0.96832	-1.19484	0.615555	0.878998	0.64669
POGLUT3	0.290018	0.252564	0.283924	-1.26568	-1.28869	-1.2451	1.0191	1.05164	0.902223	REPS2	-0.967423	-1.05473	-1.33084	1.22096	1.13432	1.16564	-0.182034	0.081685	-0.0675638	SHOX2	-1.32321	-0.697948	-1.01717	1.38079	1.12718	1.13174	-0.0780941	-0.0102291	-0.513055											WNT7A	1.13084	0.78301	1.16214	-1.68029	-0.937473	-0.944178	0.355863	0.184894	-0.0548074
DYNAP	0.300165	0.118431	0.0661271	-0.803445	-1.69766	-1.06767	1.00242	1.20292	0.878708	TAS1R3	-1.01777	-0.839675	-1.07592	0.99637	0.882762	1.65082	0.146402	-0.763181	0.0201872	ATOH8	-0.811488	-0.423569	-1.21728	1.27582	1.23813	1.30013	-0.350427	-0.817987	-0.193334											EME1	0.36333	0.474353	0.527837	-1.46132	-1.17171	-1.29231	0.824994	0.851232	0.883592
THBD	0.520582	0.357619	0.442023	-1.30359	-1.27489	-1.34787	0.862039	0.882449	0.861645	RNF150	-0.836454	-0.754522	-0.910108	1.33478	1.27024	1.32666	-0.461572	-0.304218	-0.664807	TMEM150A	-0.689003	-0.748792	-0.472532	1.34046	1.46847	1.13988	-0.571737	-0.940963	-0.525783											NUP205	0.622038	0.532535	0.561643	-1.31229	-1.28434	-1.38457	0.676114	0.849194	0.739673
PFAS	0.651042	0.606667	0.64222	-1.16916	-1.38785	-1.42935	0.651399	0.664713	0.770317	FAXDC2	-0.806737	-0.843873	-0.697183	1.30856	1.33789	1.32805	-0.550653	-0.575711	-0.500341	LGALS9	-1.02029	-0.64818	-0.684009	0.97375	1.56183	0.887366	-0.261155	-1.2708	0.461485											FMN2	0.879389	1.11452	1.1383	-1.23012	-1.27028	-1.2008	0.1171	0.179862	0.272035
AURKB	0.408434	0.44876	0.489734	-1.27967	-1.20952	-1.43612	0.885435	0.768938	0.924002	GPRC5C	-1.01186	-1.02234	-0.884714	1.42162	1.04651	1.30034	-0.36258	-0.456981	-0.0299965	ODAD2	-0.706236	-1.43738	0.155387	1.17314	1.10426	0.871763	-0.0720984	-1.39807	0.309238											ADK	0.765914	0.781805	0.679554	-1.26292	-1.29997	-1.4211	0.570325	0.652152	0.534229
RRS1	0.534187	0.370782	0.660908	-1.29726	-1.48386	-1.16287	0.81675	0.687527	0.873839	MTSS1	-1.3727	-1.33296	-1.28997	0.626216	0.599193	0.647617	0.714465	0.738924	0.669211	RAB24	-1.17462	0.0600215	0.101063	1.42646	1.16979	0.680331	-0.700975	-1.49832	-0.0637557											SFXN2	0.904405	0.740647	0.817333	-1.39027	-1.16255	-1.39087	0.57016	0.398941	0.512197
ALOXE3	0.2353	0.192741	0.0177707	-1.52345	-1.01235	-1.08654	1.04602	0.972692	1.15782	PDGFD	-0.516734	-0.843658	-0.825397	1.42842	1.24582	1.28717	-0.528921	-0.493399	-0.753306	CXCL10	-0.00956281	-0.987279	-1.61044	1.21891	1.21303	1.0661	-0.314223	-0.0972543	-0.479292											GDF6	0.639763	0.728078	1.41681	-1.2118	-1.5862	-0.871518	0.145835	0.455778	0.28325
CDH4	0.207176	0.17047	0.212553	-1.20561	-1.3623	-1.14288	1.03788	0.938203	1.14451	PKIA	-1.60241	-0.946004	-1.30918	0.980288	0.816553	0.552926	0.546347	0.734961	0.226512	CD52	-0.768873	-0.62935	0.0713593	1.11778	1.4789	1.10021	-0.243516	-1.20516	-0.921358											FBXO43	0.642786	0.165018	0.141696	-0.845599	-1.64558	-1.21395	0.699384	1.16894	0.887304
FJX1	0.403396	0.395216	0.524572	-1.32129	-1.4506	-1.14353	0.791716	0.914725	0.885801	FPR1	-0.828652	-1.28066	-0.926682	1.44339	1.23964	1.00836	-0.361254	-0.103074	-0.191064	UGP2	-0.252646	-0.483352	-0.645091	1.39105	1.24278	1.27004	-0.862002	-0.641042	-1.01974											SASS6	0.508071	0.74016	0.643345	-1.30423	-1.46753	-1.20512	0.665569	0.815579	0.604157
FANCB	0.590312	0.648129	0.400718	-1.15848	-1.3397	-1.45523	0.913216	0.721962	0.679071	CHST11	-1.05104	-0.950664	-1.02623	1.27202	1.25383	1.243	-0.362625	-0.197938	-0.180361	PCDH7	-0.416572	-0.653664	-0.355547	1.26361	1.28721	1.37508	-0.909966	-0.660984	-0.929171											NRG1	0.625587	0.632227	0.665898	-1.38357	-1.31148	-1.30017	0.664867	0.63452	0.772118
ZNF101	0.677471	0.529189	0.640451	-1.24753	-1.08571	-1.62026	0.77117	0.714344	0.620874	ZNF581	-1.00309	-1.11292	-1.19382	1.31958	1.23119	0.996404	-0.080957	-0.253231	0.096839	ITGAM	-0.831833	-0.351238	-0.37918	1.1897	1.46482	1.26989	-0.73008	-0.781545	-0.850526											LRP8	0.492568	0.680135	0.771416	-1.52482	-1.2403	-1.20267	0.578067	0.796368	0.649238
KPNA2	0.606287	0.497904	0.448167	-1.30269	-1.3424	-1.31948	0.799422	0.850928	0.761863	TCEA2	-1.47748	-1.21253	-0.91634	1.37179	0.879777	0.668541	0.274598	-0.14365	0.55529	GPR37L1	-0.00312207	-0.0622971	-0.0694148	1.10978	1.27469	1.13469	-1.01937	-1.10608	-1.25888											CCNB2	0.628927	0.562102	0.496861	-1.34249	-1.25128	-1.38473	0.751457	0.828665	0.710487
SLC25A10	0.753831	0.489328	0.376924	-1.62565	-0.999351	-1.26333	0.628114	0.628692	1.01144	C3AR1	-1.08505	-0.819875	-1.11856	1.27499	1.26847	1.21333	-0.153404	-0.269373	-0.310521	FABP6	-0.974158	-0.916795	-0.044169	1.01054	1.38954	1.38308	-0.90802	-0.273392	-0.666624											CFAP251	0.932314	1.0699	1.08075	-1.43017	-0.869393	-1.3581	0.0537934	0.390543	0.13036
CEP57L1	0.328309	0.725262	0.536114	-1.35288	-1.47867	-1.10449	0.821756	0.714	0.810597	ISG20	-1.23383	-1.38968	-1.34064	0.870472	0.68469	0.691363	0.643467	0.373297	0.700868	LONRF2	-0.779952	-0.275069	-0.636894	0.836287	1.54114	1.49857	-0.720449	-0.733077	-0.730561											ESYT3	0.735942	1.18076	1.71449	-0.853647	-1.05117	-0.86796	0.15513	-0.50914	-0.504395
CMKLR2	0.400776	0.414336	0.289897	-1.18164	-1.41042	-1.28128	0.925555	0.952312	0.890453	SYNPO2	-1.44355	-1.19657	-1.1561	0.638693	1.01828	0.995188	0.501197	0.678322	-0.0354579	ALK	-0.240232	-1.35468	-0.267253	1.30417	1.21597	1.21102	-0.898112	-0.249065	-0.721824											TENT5B	1.08999	1.07882	1.0776	-1.10855	-1.30627	-1.22264	0.13096	0.0761308	0.183968
ALYREF	0.560622	0.51898	0.549202	-1.18425	-1.36801	-1.41465	0.770686	0.690892	0.876532	SMPDL3A	-0.505013	-0.610907	-1.2032	1.49681	1.07513	1.29636	-0.382183	-0.48303	-0.683964	SOCS5	-0.106042	-0.308234	-0.332107	1.31166	1.11892	1.32569	-0.939036	-0.917988	-1.15286											KCNB1	1.23379	1.18991	1.18824	-0.99623	-1.06553	-1.18223	-0.269621	0.104001	-0.202331
UPP1	0.328939	0.344183	0.253507	-1.07382	-1.37961	-1.36539	0.965952	0.956675	0.969569	PLAC8L1	-1.51985	-0.650397	-0.421657	0.277902	1.90807	0.738106	0.41666	-0.805993	0.0571574	BBLN	-0.17869	-0.644542	-0.545726	1.62676	1.12227	1.07746	-0.861941	-1.09119	-0.504404											GART	0.699596	0.651685	0.686121	-1.29693	-1.31751	-1.37866	0.622957	0.767244	0.565503
TRAIP	0.485116	0.587581	0.536351	-1.11107	-1.38896	-1.45853	0.802092	0.765664	0.781757	DAB1	-0.896915	-1.97313	-0.902784	0.659689	0.783139	0.666701	0.340817	0.704106	0.618375	JUNB	-0.362987	-0.487149	-0.533047	1.616	0.968466	1.27083	-0.67962	-1.135	-0.657493											LAD1	1.04495	1.0325	1.23545	-1.36147	-1.36147	-0.747578	0.0292129	-0.078164	0.206576
LIN9	0.513866	0.486138	0.245452	-1.24447	-1.38561	-1.25422	0.888293	1.07074	0.679804	JUP	-1.07863	-1.18102	-1.15583	1.22041	1.23555	1.03036	-0.0498386	-0.123382	0.102392	LRG1	-0.399511	-0.218471	-0.403892	1.24456	1.34209	1.26456	-1.00978	-0.858552	-0.961006											CARMIL2	0.0570699	0.467729	0.401215	-0.761294	-1.66766	-1.26213	0.73186	0.842302	1.19091
IQGAP3	0.385825	0.517993	0.523591	-1.4017	-1.24752	-1.29434	0.837239	0.808454	0.870463	C1QTNF1	-0.861265	-0.83297	-1.02764	1.3278	1.33049	1.22785	-0.349317	-0.489255	-0.325695	GAA	-0.839643	-0.766303	-0.611797	1.49827	1.1312	1.31881	-0.597329	-0.754924	-0.37828											ATAD3B	0.402119	0.617641	0.869617	-1.47973	-1.25335	-1.20331	0.626316	0.49745	0.923253
SMTN	-0.206092	-0.0764582	0.0349149	-1.15687	-1.02049	-1.14212	1.13273	1.11702	1.31737	MARCHF3	-1.26986	-1.3297	-1.26369	1.05397	0.839196	0.910938	0.365133	0.305893	0.388122	KCNK3	-0.704808	-0.592634	-1.29109	1.14696	0.789595	1.58616	-0.840321	0.35288	-0.446737											ZNF66	-0.0258763	1.25832	0.908125	-1.03897	-1.40085	-1.13692	-0.134373	0.732932	0.837615
KCNQ3	-0.189391	0.130392	-0.083186	-1.10719	-1.10719	-1.10719	0.74377	1.43135	1.28865	CYB561D1	-0.793345	-1.23827	-1.06041	1.21965	1.22224	1.23948	-0.0182288	-0.159757	-0.411354	TPPP	-0.190964	-0.221151	0.0196786	1.1988	1.16256	1.25164	-1.23625	-0.816236	-1.16808											ZNF714	0.469697	0.684169	0.8233	-1.35129	-1.40568	-1.22172	0.706716	0.622123	0.672676
ADRA2C	0.299155	-0.0422627	0.510937	-0.925919	-1.36773	-1.40501	0.910635	0.815467	1.20473	B4GAT1	-1.45437	-0.96983	-0.961888	1.35491	1.03377	1.04631	-0.0250984	0.0852374	-0.109035	PDE7B	-0.396966	-0.0194675	-0.000259496	1.09122	1.02939	1.47397	-1.11344	-1.18773	-0.876714											FGFR4	0.841085	0.730824	0.777809	-1.22263	-1.34255	-1.39829	0.536823	0.410098	0.666826
COLEC10	0.216214	0.0231516	0.167211	-1.15305	-1.2956	-1.19404	1.07546	1.08703	1.07363	FZD4	-1.24005	-1.07581	-1.22969	1.03615	1.07029	1.24247	0.162584	-0.0208236	0.0548776	ZNF524	-0.422052	-0.446851	-0.330991	1.47039	0.787475	1.42897	-0.998299	-1.28465	-0.203986											SRSF2	0.574168	0.782207	0.738415	-1.15676	-1.55581	-1.25472	0.563028	0.709041	0.600434
CDCA2	0.524242	0.51011	0.468623	-1.335	-1.34872	-1.27591	0.814579	0.867985	0.774086	BTC	-1.12695	-1.4838	-0.275748	1.08328	0.490225	1.65263	0.276967	-0.450602	-0.165998	CDK5R2	-0.00431601	-1.23581	-0.507575	1.44427	1.27794	0.698189	-0.241016	-1.39616	-0.0355189											MPP3	0.295543	0.629556	0.825317	-1.84091	-1.24787	-0.704295	0.644838	0.709452	0.688371
SMYD3	0.0819915	0.0461663	-0.0210695	-1.08331	-1.29489	-1.13142	1.15686	1.1369	1.10877	SEZ6L2	-0.685567	-1.01667	-1.16529	1.24422	1.27452	1.28045	-0.257011	-0.465414	-0.209241	SPSB1	-0.635588	-0.447119	-0.452824	1.36746	1.32446	1.2601	-0.84658	-0.907605	-0.662299											POLR3K	0.895136	0.707404	0.755656	-1.14715	-1.56582	-1.23042	0.46333	0.589726	0.532136
FAM174B	0.377399	0.338533	0.273508	-1.32774	-1.24598	-1.27538	0.963741	0.956564	0.939355	CHST2	-0.68949	-0.996221	-0.753022	1.48903	1.29608	1.13615	-0.663371	-0.43831	-0.38085	GPR34	-0.493034	-0.360608	-0.728864	1.22334	1.82195	0.691508	-0.776387	-0.335886	-1.04202											TEDC2	0.276052	0.516627	0.662984	-1.46456	-1.43069	-0.993932	0.957918	0.612702	0.862905
PARPBP	0.614756	0.282171	0.495949	-1.21258	-1.479	-1.22465	0.750523	0.932324	0.840499	MARCKSL1	-1.17522	-1.43273	-1.25198	1.17804	0.795062	0.707357	0.395959	0.305982	0.477526	KNDC1	0.0691605	-0.298874	-0.0676465	1.18364	1.19091	1.19908	-1.28787	-1.06049	-0.927915											ASRGL1	0.884773	1.12597	1.36897	-1.09337	-0.902883	-1.41113	0.125436	-0.211453	0.113694
MYBL1	0.429742	0.570387	0.556275	-1.28805	-1.2141	-1.45701	0.798292	0.81016	0.794305	TMEM51-AS1	-1.78793	-1.50177	0.127387	1.0186	0.896748	0.732545	0.19194	0.340955	-0.0184753	ANGPTL7	-0.380591	-0.421743	-0.384623	1.30818	1.33378	1.25692	-0.881999	-0.973975	-0.855949											TRIM58	0.759059	0.771086	0.784361	-1.31983	-1.29202	-1.36971	0.546483	0.569491	0.551082
KCNQ5	0.0919128	-0.102433	-0.0314528	-1.1085	-1.24786	-1.07844	1.1829	1.12544	1.16843	ORAI3	-0.859365	-1.27398	-1.16378	1.08087	1.3264	1.15199	-0.148045	-0.0351519	-0.0789422	SYNPO	-0.234473	-0.302748	-0.243815	1.25619	1.30776	1.2223	-0.97942	-1.02805	-0.997747											ATF3	1.06659	1.0502	1.05024	-1.09762	-1.40574	-1.17192	0.147218	0.268154	0.0928777
GNB1L	0.67451	0.403308	0.507068	-1.20726	-1.18188	-1.51338	0.629785	0.561468	1.12639	ZSCAN2	-0.920034	-1.02182	-1.11234	1.2339	1.28891	1.2211	-0.205123	-0.379689	-0.104904	CLEC7A	-0.661424	-0.661424	-0.661424	1.26295	1.10791	1.59768	-0.661424	-0.661424	-0.661424											SANBR	0.184953	0.446768	0.547475	-1.43252	-1.26372	-1.17809	0.844714	0.969344	0.881075
KTN1-AS1	0.291714	0.387721	0.248237	-1.09163	-1.43357	-1.28819	0.843738	1.0241	1.01787	ZNF575	-0.814981	-1.75452	-0.274763	0.92939	1.06362	1.33625	-0.207091	0.260962	-0.538864	CARNS1	-0.660123	-0.465993	-0.304267	1.20383	1.3299	1.3966	-0.806316	-0.877126	-0.816505											NUP35	0.713765	0.650083	0.493735	-1.29014	-1.29784	-1.39461	0.626663	0.836229	0.662113
KIF24	0.239675	0.305682	0.321201	-1.1922	-1.23778	-1.37177	1.10551	1.00061	0.829081	PHLDB3	-1.52937	-0.926194	-0.627037	1.45187	0.59503	1.17174	-0.182929	-0.496412	0.543301	RASGRP1	-0.131304	-0.5039	-0.519683	1.32468	1.1071	1.40517	-0.93987	-0.644328	-1.09787											NOSTRIN	0.665055	0.743602	0.294197	-1.17672	-0.666345	-1.86654	0.414549	1.08432	0.507879
THSD4	0.438081	0.429143	0.410584	-1.33067	-1.26898	-1.32123	0.882521	0.873898	0.886655	ZNF843	-0.850183	-1.61506	-1.01398	1.42572	0.303308	1.0714	-0.138303	0.321686	0.495424	RND1	-0.443311	-0.277582	-0.245282	1.41846	1.02557	1.36424	-0.768453	-1.01711	-1.05653											BOLA3	0.390507	1.03566	0.88779	-0.931349	-1.85759	-0.968872	0.420516	0.390173	0.633168
PEAR1	0.47843	0.572701	0.591962	-1.20411	-1.32269	-1.44118	0.795587	0.681106	0.848196	TCEANC	-0.867891	-1.43685	-1.24473	0.887527	0.815044	1.27383	-0.0468915	0.736496	-0.11653	GXYLT2	-0.589767	-0.634373	-0.722956	1.27137	1.40836	1.31299	-0.683819	-0.616119	-0.74569											CCNYL1	1.2196	1.0401	1.1524	-1.12345	-1.21908	-1.15011	0.0252936	0.149177	-0.0939292
EIF4EBP1	0.415308	0.388733	0.368676	-1.17521	-1.33665	-1.37128	0.905036	0.755164	1.05022	PRDM16-DT	-1.06698	-0.779908	-0.465436	0.642065	0.669439	1.83383	0.272226	-1.30376	0.198533	SLC2A14	-0.857453	0.0714222	-0.455161	2.02955	0.0849078	0.800979	-0.889762	-1.16207	0.377591											NPPC	1.11015	1.08742	1.14336	-0.814195	-0.418856	-1.63209	0.429338	-0.15109	-0.754036
PALM3	0.386729	0.226599	0.539249	-1.30147	-1.48114	-1.07684	0.909812	0.801962	0.995099	ULK1	-0.993165	-0.843516	-0.7974	1.43216	1.2048	1.26727	-0.495695	-0.46488	-0.309573	MMRN2	-0.864506	0.195224	-0.262457	0.813371	0.955855	1.79352	-1.04895	-0.759747	-0.82231											ALPP	1.32611	0.648419	1.38601	-0.876633	-1.63537	-0.503149	0.214629	-0.30249	-0.257523
TUBB4B	0.472075	0.384281	0.438332	-1.24115	-1.38662	-1.29003	0.882612	0.779949	0.960553	HIC1	-1.78119	-1.04551	-0.969981	0.995303	0.536122	0.89363	0.344243	0.325903	0.701478	STOX2	-0.364864	-0.221554	-0.00579208	1.17383	1.56865	0.915731	-0.957977	-1.03112	-1.07691											FSTL1	1.26564	1.23441	1.24835	-1.02973	-1.00443	-1.04449	-0.212626	-0.173332	-0.283799
H2AX	0.478013	0.501916	0.523928	-1.22815	-1.48194	-1.23203	0.748423	0.713014	0.976821	NINJ2-AS1	-1.30973	-0.832423	-1.58791	0.763176	0.848851	0.672581	0.803974	0.801752	-0.16027	PC	-0.60358	-0.697156	-0.437927	1.18331	1.12741	1.59371	-0.787446	-0.98642	-0.391904											CIP2A	0.596175	0.554608	0.573739	-1.27737	-1.45455	-1.24622	0.700424	0.84919	0.704007
FAM72B	0.326737	0.168971	0.40325	-1.01597	-0.753377	-1.88484	1.02556	0.897025	0.83264	SAMD9L	-0.903781	-0.874477	-1.09122	0.998633	1.52549	1.26741	-0.254102	-0.265535	-0.402414	CIMAP3	-0.827618	-0.536488	-0.434354	1.39337	0.538818	1.74263	-0.112079	-0.85906	-0.905227											NFASC	0.984152	1.16043	1.21994	-1.27567	-1.13009	-1.12843	-0.0126535	0.0592618	0.123064
FAM111B	0.548739	0.602958	0.583091	-1.44114	-1.31547	-1.22374	0.77376	0.80164	0.670162	IRX3	-1.60254	-1.24893	-1.01595	0.615994	0.653741	1.07745	0.409985	0.345684	0.764567	CTSF	-0.619787	-0.775844	-0.59246	1.36721	1.22368	1.39645	-0.618622	-0.762687	-0.61793											KIF15	0.524335	0.766052	0.776323	-1.49671	-1.20391	-1.27402	0.571942	0.708684	0.627311
MME	0.0146551	0.0800185	-0.0646267	-1.17715	-1.19749	-1.09997	1.15111	1.19465	1.09881	C18orf32	-1.23514	-1.06672	-0.756699	1.47348	0.371606	1.1887	0.527731	0.312746	-0.81571	TLR1	-0.256777	-0.715067	0.103733	1.34996	1.00129	0.994552	-0.10402	-1.80729	-0.566371											TGM4	0.948051	0.782241	1.05238	-1.17637	-0.959937	-1.63155	0.574366	0.195079	0.21574
S100A2	0.617111	0.629011	0.400167	-1.25399	-1.34745	-1.33836	1.05168	0.679848	0.561985	PCDHB9	-1.17143	-1.05309	-0.570832	0.756753	1.85392	0.946033	-0.376345	-0.00211483	-0.38289	LINGO2	-0.337271	-0.39899	-0.111663	1.26848	1.16109	1.3617	-1.07384	-0.970679	-0.898818											RTP3	1.57221	1.0353	0.805931	-0.378796	-1.04919	-1.52266	-0.487861	-0.040792	0.0658479
RAD54B	0.326607	0.515064	0.188832	-1.33495	-1.1682	-1.34204	0.987908	0.915312	0.911465	CIMAP1B	-0.765488	-1.14547	-0.963414	1.46049	1.15278	1.15904	-0.542852	-0.104357	-0.250724	SLC26A9	-0.113254	-0.228173	0.177243	0.973945	1.23315	1.19724	-1.57214	-0.57102	-1.09699											LRRC2	0.85868	1.1288	1.00508	-1.02984	-1.14887	-1.51732	0.48142	0.250978	-0.0289347
BLM	0.444162	0.547032	0.655082	-1.28879	-1.32692	-1.35823	0.742055	0.801592	0.784011	LRRC75B	-0.922136	-0.482069	-1.60886	1.3147	0.118961	1.50556	-0.43005	0.190076	0.313812	YPEL2	-0.937002	-0.71907	-0.783648	1.28864	1.22194	1.43094	-0.373737	-0.646481	-0.481582											RFC4	0.590258	0.649675	0.699928	-1.16151	-1.5565	-1.24927	0.733504	0.773492	0.520419
ADARB1	0.399532	0.364165	0.544495	-1.40107	-1.16543	-1.34838	0.912202	0.801301	0.893174	CALHM5	-1.22625	-1.31175	-1.09043	1.06362	1.1574	0.96004	0.43614	-0.0377505	0.0489826	PCSK1	-0.766141	-0.077651	-0.451165	1.39871	1.23268	1.15537	-1.2389	-0.43553	-0.817382											GNL3	0.441936	0.911043	0.904243	-1.21331	-1.38558	-1.33168	0.594193	0.707426	0.371733
VEPH1	0.0939094	0.0567088	0.0436809	-1.33496	-1.05641	-1.15633	1.07839	1.13088	1.14413	ERN1	-0.990051	-0.806909	-0.5759	1.2523	1.19238	1.48909	-0.487665	-0.447523	-0.625723	UBQLNL	-0.160504	-0.877985	-0.820948	0.681764	0.919998	1.22127	-1.68745	-0.193609	0.917471											EXO5	0.478916	0.655794	0.88599	-1.1229	-1.33563	-1.48175	0.593207	0.867723	0.45865
HNRNPAB	0.478541	0.420351	0.505991	-1.36597	-1.32422	-1.25267	0.81586	0.885306	0.836815	ZHX2	-0.976025	-1.04447	-0.799198	1.24194	1.29519	1.31791	-0.32599	-0.393623	-0.315738	KCNE3	-0.034986	-1.06245	-0.625093	1.25045	0.952722	1.53549	-1.06245	-0.294272	-0.659399											H2AZ1	0.803604	0.677792	0.554081	-1.31492	-1.36863	-1.30692	0.683116	0.668468	0.603411
ZNF695	0.185216	0.478545	0.0318528	-1.25752	-0.917054	-1.51518	1.02217	1.10519	0.866778	LINC00324	-1.83618	-0.498761	-0.410846	1.43574	-0.339043	1.15513	0.633765	0.310098	-0.449904	SLCO3A1	-0.577689	-0.591769	-0.532067	1.29468	1.34211	1.34762	-0.770406	-0.788863	-0.723617											CDC25A	0.560056	0.632564	0.555633	-1.27969	-1.40839	-1.29787	0.72397	0.788619	0.725108
SLC28A3	0.416825	0.380157	0.218854	-1.39465	-0.809112	-1.56579	0.780595	1.10169	0.871431	SNX18	-1.01715	-1.19038	-0.847408	1.39152	1.04817	1.28291	-0.246404	-0.210169	-0.211091	OR10AC1	-0.698572	-0.921104	-1.41724	1.12166	1.73802	0.552222	-0.096318	-0.246849	-0.031821											MAD2L1	0.702221	0.62354	0.526347	-1.20925	-1.3837	-1.39041	0.635594	0.812649	0.683013
FAR1	0.492514	0.569292	0.531298	-1.22639	-1.4398	-1.30037	0.786855	0.84443	0.742176	LINC00174	-1.72747	0.468213	-1.43917	0.559892	1.16833	0.984943	-0.22994	0.127562	0.0876446	LRRC37A3	-0.476034	-0.368203	-0.435879	0.877394	1.2342	1.47311	-0.0158483	-0.717001	-1.57174											NAA15	0.764228	0.744708	0.654556	-1.35507	-1.36785	-1.26373	0.580115	0.720492	0.522546
TEAD4	0.567193	0.609624	0.546862	-1.1909	-1.37702	-1.40886	0.716383	0.683754	0.852966	CIITA	-1.45468	-0.827353	-1.06082	0.379546	1.37934	1.07806	-0.549972	0.476432	0.57944	SIX5	-0.362041	-1.04591	-0.484278	1.53625	0.826986	1.09941	-1.41434	-0.449014	0.292935											ABCE1	0.834026	0.69065	0.6897	-1.20847	-1.46737	-1.29792	0.61064	0.676535	0.472205
MAK16	0.595892	0.535622	0.445525	-1.19824	-1.52227	-1.2305	0.814229	0.860241	0.699509	ZFPM1	-0.986962	-0.822948	-1.01341	1.47336	1.06337	1.27732	-0.485123	-0.365493	-0.140114	AGTRAP	-0.204852	-0.26022	-0.215671	1.40213	1.17223	1.16778	-1.01255	-1.1136	-0.935243											CCDC112	0.598295	0.780284	0.595473	-1.32364	-1.65858	-0.929376	0.444917	0.743959	0.748675
PRIM1	0.556537	0.435196	0.262897	-1.23195	-1.36797	-1.30317	0.866296	0.945442	0.836729	PCED1B	-1.2854	-1.15603	-0.987596	0.955039	1.42684	0.901124	0.462519	-0.235595	-0.0809004	DNAJC28	-1.06001	-0.407699	-0.984967	0.879453	1.23965	1.40081	-0.37373	-1.08413	0.390622											DAGLB	0.728206	0.665206	0.672699	-1.30724	-1.34649	-1.34202	0.643473	0.570368	0.715803
WDHD1	0.403376	0.426493	0.373843	-1.32264	-1.23211	-1.34575	0.885111	0.985092	0.826596	CITED4	-1.14908	-1.09201	-1.07798	1.70706	1.02973	0.435819	-0.266318	0.254459	0.158328	NAALADL2	0.102434	0.102599	-0.318435	1.06705	1.225	1.1341	-1.29516	-0.662788	-1.35479											PTTG1	0.666419	0.571484	0.474939	-1.30301	-1.32666	-1.35152	0.735568	0.808279	0.724496
STK39	0.422809	0.412671	0.467256	-1.38681	-1.42775	-1.09362	0.897068	0.92796	0.780416	SSC5D	-1.29343	-1.25513	-1.42488	0.61922	0.801863	0.725294	0.660483	0.421646	0.74493	TMEM151B	-0.50792	-0.461185	-0.963396	1.2016	1.51454	1.19108	-0.454036	-0.963396	-0.557288											DLC1	0.650611	0.703466	0.621555	-1.35273	-1.33972	-1.30579	0.670717	0.643936	0.70795
PPP1R14C	0.324742	0.392627	0.52647	-1.25521	-1.48253	-1.15704	0.926193	0.916253	0.808497	SEPTIN1	-1.45606	-0.174593	-0.805577	1.46652	-1.27302	0.729971	0.795291	0.415478	0.301996	MAF	-0.523742	-0.52639	-0.500458	1.42948	1.21571	1.31542	-0.783534	-0.883128	-0.743366											LETM2	0.598448	0.606715	0.69551	-1.39717	-1.25813	-1.33902	0.675267	0.7186	0.699783
LRRTM3	-0.00402622	-0.0307244	-0.244326	-1.34285	-1.03096	-0.912949	1.16611	1.18266	1.21706	ZFP3	-0.7227	-0.882655	-0.849283	1.01825	1.49815	1.38449	-0.506477	-0.268458	-0.671314	MSC	-0.599646	-0.698315	-0.732223	1.34572	1.28754	1.35457	-0.603637	-0.803517	-0.550489											DDX21	0.658377	0.677727	0.665878	-1.35236	-1.39423	-1.2483	0.668813	0.728693	0.595406
PNP	0.0163124	0.115978	0.137364	-1.15195	-1.21689	-1.21965	1.10563	1.09033	1.12287	ZNF792	-1.18215	-1.28546	-1.32043	0.701363	0.769185	0.872106	-0.184177	0.794843	0.83472	SMIM10L2A	-1.08492	-0.0101674	-0.523656	1.07989	1.25413	1.19711	-1.4821	-0.424153	-0.00613452											ANKRD2	1.2224	1.23038	1.31349	-0.99758	-1.17785	-0.808125	-0.275332	-0.368922	-0.138466
ARHGAP11A	0.510511	0.483663	0.457611	-1.2961	-1.36826	-1.28662	0.865518	0.867285	0.766387	F2R	-1.33312	-1.4334	-1.19888	0.610624	0.432496	0.570791	0.754587	0.816364	0.780547	FUCA1	-0.354044	-0.558385	-0.547029	1.29019	1.31187	1.33954	-0.825987	-0.705746	-0.95042											PACSIN3	0.470927	0.569498	0.714981	-1.42516	-1.39495	-1.14059	0.694194	0.612077	0.899025
PRC1	0.545684	0.50085	0.636911	-1.46284	-1.17812	-1.33067	0.728197	0.78757	0.77242	ZNF467	-1.1278	-1.20908	-0.509388	1.53197	0.872233	1.17991	-0.326786	-0.602712	0.191662	CDC42EP4	-0.783791	-0.923741	-0.753856	1.41445	1.15006	1.37832	-0.471362	-0.571007	-0.43907											ADAMTS15	0.589658	0.653435	0.727417	-1.30962	-1.38531	-1.30105	0.649953	0.667659	0.707859
TGM2	0.195392	0.0218975	0.138972	-1.20769	-1.19115	-1.22362	1.09862	1.00881	1.15877	SLC9A9	-0.815667	-0.759699	-0.697614	1.34641	1.35369	1.27619	-0.443584	-0.572048	-0.687682	ITLN1	-0.644182	-0.480843	-0.531067	1.3758	1.11519	1.46526	-0.853819	-0.641468	-0.804876											GPT2	0.407739	0.428261	0.446421	-1.38239	-1.37932	-1.14853	0.903262	0.774254	0.950297
CHML	0.632136	0.431162	0.60508	-1.31031	-1.30416	-1.35319	0.68085	0.923911	0.694517	ARHGEF37	-1.40628	-1.44419	-0.389834	0.621702	1.41435	1.14293	0.0426827	-0.202291	0.22093	GAS1	-0.289391	-0.39903	-0.322203	1.36954	1.16538	1.30721	-0.956471	-0.799797	-1.07524											NOLC1	0.479216	0.79125	0.815235	-1.39217	-1.37699	-1.20599	0.641929	0.643803	0.603714
MSTO2P	0.172244	0.991657	0.406848	-1.77038	-0.219027	-1.43173	0.383239	0.305655	1.16149	GJD3	-1.57466	-0.481824	-1.07359	0.779929	1.06208	1.26782	-0.699795	0.213252	0.506797	H2AC6	-0.320097	-0.343802	-0.365039	1.43417	1.13831	1.27699	-0.985403	-0.854557	-0.980567											WDR88	0.841029	0.39595	1.11309	-1.81158	-0.435787	-1.11975	0.291435	-0.278745	1.00435
MIR1915HG	0.386758	0.310673	0.463696	-1.11365	-1.58635	-1.15491	1.01425	0.771887	0.907653	GRIN2A	-1.27354	-1.3455	-1.27966	0.731159	1.08575	0.831803	0.440576	0.444428	0.364984	H2BC4	0.115992	-0.193047	0.007602	1.23069	1.12819	1.08197	-1.47256	-0.849605	-1.04924											CENPV	0.702012	0.595185	0.696569	-1.39336	-1.25212	-1.34879	0.624322	0.723774	0.652402
FAM216A	0.498228	0.645576	0.535462	-1.33389	-1.39292	-1.24612	0.738442	0.880777	0.674453	MX2	-0.490778	-1.75736	-1.43259	0.621781	1.09981	0.541734	0.60645	0.278528	0.53242	NME9	-1.26959	-0.833231	0.324026	0.798202	1.31575	1.17368	-0.283241	0.0984378	-1.32404											PCLAF	0.352219	0.716056	0.402324	-0.814883	-1.707	-1.32002	0.81846	0.724129	0.828714
MZT1	0.551689	0.773282	0.451155	-0.950655	-1.51345	-1.46679	0.701586	0.714316	0.738864	TNFAIP8L3	-1.00305	-1.18273	-0.805402	1.13583	1.31243	1.31366	-0.238878	-0.33519	-0.196667	SOX2	-0.0887791	-0.294367	-0.540354	1.34743	1.22968	1.21577	-1.05913	-0.751112	-1.05913											MRPL16	0.70998	0.863276	0.876894	-1.10513	-1.6581	-1.13516	0.40456	0.43756	0.606129
CD177	0.585466	0.323084	0.42875	-1.44678	-1.14782	-1.3141	0.807779	0.772753	0.990873	STING1	-1.23519	-1.36454	-1.30084	0.402864	0.480236	0.366485	0.943215	0.703839	1.00393	FDCSP	-0.759187	-0.399032	-0.225376	1.26878	1.32894	1.26493	-0.476682	-1.05469	-0.947682											SNRPD1	0.865286	0.837506	0.908839	-1.32106	-1.31473	-1.26893	0.49624	0.593662	0.203189
C4orf46	0.401284	0.47179	0.274423	-1.35124	-1.15324	-1.37421	0.941226	0.961759	0.828207	SEMA4B	-0.850911	-0.917278	-0.941568	1.31938	1.22153	1.32856	-0.278241	-0.645855	-0.235608	TNFSF15	-1.00878	-1.29082	-0.460759	1.03315	1.28113	1.01663	-0.967688	-0.217582	0.61471											DUS2	0.594936	0.626195	0.544427	-1.54423	-1.18542	-1.24139	0.677803	0.751531	0.776147
NT5M	0.478001	0.312572	0.36592	-1.15213	-1.63151	-1.06497	0.878444	0.916291	0.897378	PRSS57	0.248077	-1.16211	-1.31395	1.39681	0.779937	1.23496	-0.700672	-0.532535	0.0494872	PLAG1	-2.00614	0.237056	-0.144676	0.982254	1.37696	0.559628	-0.286565	-0.797437	0.0789215											RRM1	0.773897	0.56492	0.556081	-1.34763	-1.3586	-1.27978	0.710413	0.777352	0.603346
ENSG00000205794	0.642095	0.869497	0.395684	-1.88366	-0.910045	-1.03192	0.63012	0.584473	0.703752	GP1BA	-0.562892	-1.54084	-1.05946	1.00154	1.23687	1.1254	-0.543265	0.0424581	0.300178	SLC2A4	-0.457973	-1.42097	-0.674643	0.719478	1.12999	1.77078	-0.338342	-0.309145	-0.419179											KLK5	1.17022	1.17607	1.27915	-1.01013	-1.09463	-1.15691	-0.113799	-0.195642	-0.0543299
LINC02693	0.372223	0.417582	0.369041	-1.2266	-1.2508	-1.41186	0.913274	0.867008	0.950124	PPIL6	-1.39063	-1.24079	-0.790183	1.35626	0.675896	1.0885	-0.258061	0.59433	-0.0353154	MGAT4C	-0.200793	-0.0910964	-0.637421	1.32903	1.11607	1.12733	-0.197878	-1.56432	-0.880916											SCARA3	0.488972	0.636843	0.718201	-1.38495	-1.37631	-1.22144	0.731774	0.632364	0.774545
KRTAP2-3	0.177867	0.222115	0.288364	-1.31386	-1.31386	-1.12204	1.02588	1.00575	1.02979	IL3RA	-1.74422	-0.3847	-1.3919	0.685172	0.650873	1.15006	-0.0648506	0.395077	0.704488	UNC5C	-0.567886	-0.584486	-0.522633	1.37981	1.29977	1.29181	-0.661113	-0.932889	-0.702382											DTYMK	0.742929	0.649703	0.739368	-1.00465	-1.55711	-1.38483	0.646955	0.466818	0.700816
ENSG00000213080	0.216433	0.214	0.47197	-1.54591	-1.05639	-1.17161	0.957206	1.12692	0.78738	IRF7	-0.611647	-1.51115	-1.01725	1.13118	1.19629	1.16543	-0.0937568	-0.442812	0.183721	UBA7	-0.292613	-0.23073	-0.14027	1.21227	1.26935	1.25975	-0.976679	-1.12961	-0.97146											CMAHP	0.966797	1.07051	0.844936	-1.18473	-1.71705	-0.775224	0.412955	0.258555	0.123257
TOMM40P4	0.226191	0.411297	0.642223	-1.32825	-1.34416	-1.22305	0.9204	0.757856	0.937488	IFIT1	-0.874412	-1.4827	-1.43209	0.81226	1.09408	0.858152	0.484891	0.347707	0.192115	C1S	-0.404261	-0.318479	-0.277867	1.30066	1.20707	1.34009	-0.923038	-0.890932	-1.03325											CAVIN2	0.762393	0.881069	0.909903	-1.22941	-1.42291	-1.28148	0.455997	0.440088	0.48436
HAUS7	0.435242	0.526771	0.260485	-1.52936	-0.928501	-1.39362	0.950653	0.909335	0.768997	EVI2B	-1.05256	-1.01805	-0.992048	1.19834	1.25107	1.3058	-0.199251	-0.203	-0.290305	PLCB1	-0.637446	-0.605864	-0.650625	1.24344	1.35588	1.38494	-0.721484	-0.537326	-0.831512											MTCL1	0.302333	0.749956	0.84422	-1.2847	-1.33063	-1.33632	0.612432	0.647434	0.795267
DNAJC9	0.400197	0.417365	0.6887	-1.14125	-1.66954	-1.07883	0.83381	0.63009	0.919456	IFITM1	-0.651951	-1.55196	-1.50388	0.765369	1.09899	0.888602	0.325517	0.220898	0.408418	IGIP	-0.934843	-0.420481	-0.81069	1.19022	1.40351	1.35613	-0.53728	-0.643743	-0.602828											IL12A	0.6555	0.616727	0.673003	-1.44965	-1.19122	-1.34903	0.636126	0.70298	0.705566
LIPE-AS1	0.4712	0.435051	0.717203	-1.10495	-1.0231	-1.7123	1.12758	0.61512	0.474198	KLHDC8B	-0.803475	-0.676278	-1.00742	1.34015	1.27088	1.32633	-0.512186	-0.399606	-0.538401	HCAR2	-0.845855	-0.740886	0.241207	1.52332	0.404503	1.50411	-0.450608	-0.376304	-1.25949											STXBP6	0.73191	0.700085	0.630783	-1.24151	-1.43092	-1.32029	0.63143	0.684355	0.614163
ENSG00000214035	0.433466	0.564379	0.491146	-1.1466	-1.43972	-1.35836	0.776574	0.898375	0.780747	TPCN1	-0.865319	-0.784019	-0.829185	1.30015	1.38969	1.25854	-0.467678	-0.607271	-0.394904	SPATA13	-1.06987	-0.894335	-0.853605	1.22897	1.46029	1.15417	-0.365151	-0.314083	-0.346398											COL4A3	0.771788	0.83441	0.227332	-1.14369	-0.845188	-1.8231	0.706146	0.601811	0.670487
NEURL1B	0.442426	0.438676	0.465735	-1.30471	-1.39245	-1.23052	0.750557	0.890765	0.939532	EFCAB6	-1.08383	-1.24174	-1.58825	0.848793	0.78531	0.752303	0.695023	0.297393	0.535001	SPNS2	-0.0341384	-0.369093	-0.289416	1.36143	1.0298	1.32008	-0.793834	-1.20503	-1.0198											AFAP1L2	0.964373	1.15158	1.23903	-0.949545	-1.43979	-1.08508	0.216702	-0.0982903	0.00102692
TUBAP2	0.654817	0.448934	0.436368	-1.24158	-1.48446	-1.2188	0.886697	0.687565	0.830459	EMID1	-1.30197	-1.06507	-1.55069	0.78571	0.922968	0.534158	0.450999	0.440258	0.783641	GPC6	-0.40835	-0.58052	-0.673499	1.41314	1.29236	1.25671	-0.754529	-0.644451	-0.900858											CPT1C	1.14272	1.00808	0.751727	-1.25457	-0.767522	-1.58342	0.637874	-0.0970453	0.162152
SEC14L6	0.556582	0.652768	0.916855	-1.21565	-0.524294	-1.93846	0.781688	0.43678	0.333727	EPOR	-1.14942	-1.07476	-1.52347	1.20046	0.869673	0.842522	0.461659	0.107121	0.266218	CCDC159	-0.667635	-0.30624	-0.48706	1.13089	1.14705	1.59131	-1.02133	-0.907249	-0.479731											SCN9A	0.893907	0.954364	0.794547	-1.33612	-1.28055	-1.29661	0.338721	0.509431	0.422309
DDX12P	0.146056	0.675837	0.584492	-0.964857	-1.1439	-1.68593	0.692118	1.14885	0.547328	PCDHB13	-0.957345	-0.857302	-0.782683	1.25202	1.55446	1.03667	-0.118161	-0.681251	-0.446408	TENT5C	-0.481247	-0.55056	-0.818905	1.45636	1.22013	1.25264	-0.622577	-0.437606	-1.01823											BUB1	0.578856	0.621131	0.624791	-1.39941	-1.25393	-1.33734	0.699588	0.783811	0.682501
ARHGEF28	0.475049	0.581925	0.582581	-1.42507	-1.33999	-1.2065	0.760869	0.809465	0.761659	ISG15	-0.5351	-1.23687	-0.91195	1.51233	1.14883	1.07242	-0.348376	-0.688172	-0.0131132	PCBP3	-0.654325	-0.661798	-0.704915	1.31283	1.41785	1.11758	-0.334891	-1.20903	-0.283305											KRT8	1.17889	1.14419	1.26807	-0.910146	-1.36258	-0.937701	-0.148203	-0.315957	0.0834367
CCNB2P1	0.542578	0.169172	0.442462	-0.904524	-1.47055	-1.41371	1.00524	1.10114	0.528191	SPRY4	-1.36827	-1.28292	-1.28282	0.796347	0.855562	0.917937	0.480241	0.38592	0.498	LRRC55	-0.271753	-0.459446	-0.797142	1.4924	1.21556	1.21181	-0.797142	-0.797142	-0.797142											PA2G4	0.578762	0.761446	0.808432	-1.25743	-1.26531	-1.45551	0.509591	0.653218	0.666808
KCNU1	0.513798	0.481168	0.231506	-1.31176	-1.40362	-1.17783	0.853364	0.920586	0.89278	DNER	-1.34462	-1.14702	-1.05708	1.23557	1.08594	1.01118	0.159988	-0.0129729	0.0690198	DNAH2	-0.439021	-0.71192	-0.764386	1.30272	1.18185	1.45158	-0.827779	-0.353288	-0.839754											ELOVL6	0.977357	1.16408	1.24603	-1.12995	-1.24126	-1.13771	0.121459	0.0723318	-0.0723365
MIR17HG	0.154144	0.529529	0.465787	-1.48593	-1.48593	-0.81595	0.695512	0.857111	1.08572	ZFTA	-1.43026	-1.29386	-1.25525	0.496907	0.68409	0.70864	0.670715	0.585256	0.833767	EFNA5	-0.49082	-0.635084	-0.762136	1.16702	1.58264	1.19773	-0.77235	-0.487072	-0.799933											POLH	0.336392	0.862342	0.781261	-1.50597	-1.20644	-1.22891	0.647624	0.748636	0.565066
H2AZP3	0.566781	0.656049	0.64139	-1.23147	-1.38305	-1.37708	0.678147	0.699284	0.749943	EYS	-1.49459	0.571877	-1.53762	1.18605	0.943731	0.412049	0.599752	-0.251142	-0.430112	CSF1	-0.583147	-0.603499	-0.530996	1.31122	1.28554	1.3806	-0.670525	-0.902722	-0.686484											PSG6	1.12883	1.04779	1.43532	-1.10944	-0.983008	-1.14396	-0.102737	-0.22054	-0.0522626
ENSG00000219088	0.474825	0.754471	0.484059	-1.02284	-1.39802	-1.52014	0.781672	0.762178	0.683799	PLSCR1	-0.816844	-1.37292	-1.4163	1.23911	0.968746	0.942823	0.197155	0.0700244	0.188194	FOXO4	-0.691192	-0.332487	-0.524583	1.3912	1.25128	1.30212	-0.719668	-0.92876	-0.747904											RIOX2	1.04155	1.00984	0.954112	-1.25904	-1.29328	-1.23367	0.298449	0.249337	0.232703
EBLN1	0.425372	0.0618909	0.564267	-1.15286	-1.62502	-0.873493	0.821955	1.39293	0.384962	FAM78B	-1.2423	-1.13704	-0.550736	1.20492	1.46025	1.02623	-0.240094	-0.382525	-0.138704	C6orf58	-0.778001	-0.300244	-0.502676	1.10399	1.80294	0.821643	-0.490666	-1.21181	-0.445174											S1PR1	0.7394	0.637962	0.709748	-1.24798	-1.33031	-1.41253	0.588012	0.591383	0.724317
MIR503HG	0.1129	0.571263	0.500656	-1.25312	-1.50681	-1.07295	0.713647	0.829435	1.10498	BTBD8	-1.26667	-1.43917	-1.04104	0.965242	1.07791	0.717703	0.408201	0.675145	-0.0973308	H2BC21	-0.543315	-0.337976	-0.54412	1.34609	1.38572	1.15024	-0.775451	-0.505334	-1.17585											C11orf24	0.619198	0.536167	0.635541	-1.37383	-1.29748	-1.31926	0.709125	0.735302	0.755234
UBE2FP1	0.778773	-0.169364	0.286566	-0.870901	-1.37241	-1.37897	1.17915	1.04919	0.497967	CTSE	-0.690061	-0.819068	-0.709003	1.5102	1.04477	1.35301	-0.340921	-0.428187	-0.920749	ZBTB7C	-0.399232	-0.656661	-0.554237	1.27659	1.44093	1.23106	-0.597741	-0.935447	-0.805252											RASGRP4	0.774902	1.19978	1.6896	-0.838234	-1.17868	-0.619317	-0.662764	0.066215	-0.431502
INHBA-AS1	-0.120972	0.358546	0.667882	-1.12829	-1.38869	-1.20043	0.897054	0.702397	1.2125	GREB1	-1.74975	-0.905729	-1.05078	0.666393	1.17339	0.927864	0.239832	0.226161	0.472616	SORCS2	-0.56889	-0.631699	-0.543432	1.30793	1.31589	1.35946	-0.65251	-0.852275	-0.734481											CTPS1	0.667437	0.74341	0.743337	-1.28944	-1.45362	-1.24452	0.646067	0.629086	0.558253
UBE2SP2	0.681308	0.402795	0.435837	-1.72529	-0.674711	-1.41256	0.794414	0.710217	0.787991	SRGAP3	-1.65601	-1.41745	0.370809	0.779695	0.986534	0.990354	-0.00152784	0.497066	-0.549471	FLRT2	-0.438856	-0.411361	-0.386738	1.23428	1.39959	1.26845	-1.01737	-0.777038	-0.87095											RRM2	0.759422	0.612253	0.638371	-1.27476	-1.39224	-1.32604	0.648843	0.731104	0.603048
ENSG00000224410	0.549739	0.979438	0.488051	-2.17874	-0.340622	-0.905578	0.373102	0.250035	0.784576	ZNF836	-0.700583	-1.39007	-0.752472	0.59486	1.80321	1.11794	-0.169788	-0.257862	-0.24524	PRKN	-0.298694	-0.132495	0.0560482	1.15033	1.24989	1.17775	-1.42754	-0.843922	-0.93136											PPIH	0.972428	0.828491	0.739474	-1.18146	-1.40909	-1.29831	0.598098	0.614929	0.13543
FGGY-DT	0.0307359	1.26228	0.393636	-1.06404	-1.09203	-1.55438	0.373404	0.759477	0.890914	NLGN3	-0.977985	-0.845337	-1.14883	1.06537	1.22824	1.40909	-0.145735	0.0140195	-0.598826	TMT1A	-0.508303	-0.437371	-0.41233	1.2889	1.38877	1.247	-1.01314	-0.743962	-0.809579											THOP1	0.487772	0.551797	0.704716	-1.27455	-1.42816	-1.27213	0.721289	0.656189	0.853068
MIR137HG	0.404268	0.670863	0.545651	-1.28629	-1.2419	-1.43554	0.751689	0.802274	0.788977	NTNG2	-1.16814	-1.0468	-0.848086	1.24138	1.24851	1.22002	-0.257133	-0.407098	0.0173371	LEMD1	-1.16774	0.157338	-0.319631	1.24064	0.73233	1.48551	-1.13927	-0.0255142	-0.963664											MALT1	0.68692	0.762961	0.719085	-1.32444	-1.42519	-1.23635	0.570156	0.703036	0.543821
LINC01776	0.191717	0.403918	0.572533	-1.04702	-1.39709	-1.39709	1.02042	1.00732	0.645283	MMP1	-1.00923	-0.736777	-1.52537	1.27101	1.06733	1.10935	0.142499	0.00709522	-0.325903	GSAP	-0.136038	-0.329327	-0.253179	1.20562	1.2126	1.27213	-0.746195	-0.77133	-1.45428											ZNF738	0.954933	1.04671	0.84922	-1.30161	-1.45528	-1.0538	0.159081	0.362302	0.438449
ENSG00000226919	0.584061	0.510256	0.439983	-1.47058	-0.975896	-1.47058	0.934455	0.672587	0.775722	GM2A	-0.734459	-1.01583	-1.00443	1.27729	1.27527	1.28673	-0.129158	-0.348784	-0.606627	KLHL32	-0.726037	-0.310228	-0.145154	1.32277	1.49314	0.970764	-0.66941	-0.731145	-1.2047											LRRC20	0.614715	0.606391	0.598871	-1.29139	-1.45581	-1.23776	0.752721	0.626092	0.78617
CCT6P1	0.0323362	0.967409	0.33784	-1.49345	-1.21245	-1.09702	0.93455	0.761108	0.769673	LAMB3	-1.1442	-1.08491	-0.960647	1.30854	1.19582	1.16628	-0.132876	-0.24569	-0.102309	ZNF396	-0.43762	-0.734259	-0.0636255	1.14853	1.23658	1.36929	-0.710767	-0.455583	-1.35254											MRGPRF	0.990371	0.844143	0.926343	-1.19126	-1.44699	-1.21579	0.310117	0.226241	0.556836
RANBP1P1	0.33101	-0.109525	0.0314702	-1.23889	-1.43378	-0.8397	1.09687	1.22332	0.939217	SLC22A4	-1.13005	-1.15884	-1.098	1.2713	1.33761	0.847014	-0.0507111	0.147183	-0.165516	MT1X	-0.265956	-0.463494	-0.55834	1.24907	1.48207	1.16127	-0.805221	-1.02239	-0.777015											HSPA6	0.470678	-0.0864431	1.2265	-0.584888	-1.40612	-1.61528	0.74272	0.657089	0.595739
LINC01204	0.188562	0.11303	0.293719	-1.23064	-1.56885	-0.852689	0.871679	1.00531	1.17987	LRP10	-1.07164	-1.22328	-0.999842	1.20738	1.14959	1.21979	-0.051555	-0.287116	0.056684	C11orf96	-1.04282	-0.525282	-0.448211	1.31859	1.38078	1.23861	-0.636863	-0.755067	-0.529732											NOC3L	0.582831	0.72405	0.645777	-1.25916	-1.39806	-1.32264	0.655222	0.857936	0.514041
NEK2P4	0.296345	0.537799	0.505493	-1.22974	-1.30768	-1.31199	1.08388	0.372034	1.05386	PELI1	-0.937073	-1.13688	-0.823886	1.43252	0.976327	1.21366	-0.213159	0.242273	-0.753785	SAMD11	-0.17765	-0.0858254	-0.032074	1.35165	0.95631	1.25732	-0.871182	-1.1657	-1.23285											CKS1B	0.528725	0.837318	0.621137	-1.09549	-1.23811	-1.60083	0.60321	0.483907	0.860135
CBX1P1	0.713821	0.841012	0.180201	-2.18719	-0.299035	-0.913375	0.55434	0.310552	0.799673	MAP3K5	-0.897148	-0.884573	-0.901561	1.19266	1.33226	1.37687	-0.373994	-0.350779	-0.493744	COL14A1	-0.386604	-0.581828	-0.596345	1.25963	1.34151	1.33078	-0.57189	-1.07162	-0.723641											CEP83	0.470088	0.748974	0.573604	-1.23028	-1.45049	-1.289	0.762976	0.825335	0.588795
LINC01293	-0.084519	-0.251396	-0.120718	-0.712946	-1.44597	-0.986874	1.11957	1.29759	1.18527	IRF1-AS1	-0.785313	-0.794004	-1.71536	1.09128	1.03466	1.23602	-0.0476022	0.0870005	-0.106694	OR7D2	-0.170544	-0.576595	-1.70667	0.918469	0.789355	1.69313	-0.534791	-0.102833	-0.309511											AMZ1	0.799209	0.782288	0.512402	-1.60097	-1.37328	-0.950821	0.559975	0.557799	0.713402
EZH2P1	-0.282592	0.410353	0.84563	-1.591	-0.651356	-1.32162	0.616471	1.04095	0.933172	BCO2	-0.939251	-0.708445	-0.63386	1.24366	1.32173	1.40095	-0.48316	-0.565709	-0.635903	TPRG1	-0.982655	-0.299226	-0.793044	1.66621	0.738293	1.36286	-0.880236	-0.278525	-0.533682											CSRP2	0.699756	1.03636	0.211634	-1.17653	-1.66427	-1.00701	0.563726	0.748055	0.588275
MTHFD1P1	0.545484	0.257143	0.240031	-1.31187	-1.07598	-1.448	0.949774	0.889209	0.954206	SIRPA	-1.23979	-1.33073	-1.32847	0.832069	0.945344	0.925313	0.449543	0.327828	0.418893	ENSG00000188078	-0.872431	-0.457778	-1.32808	0.523171	1.71021	1.14787	-0.39698	-0.681957	0.355974											CST6	0.901012	0.869961	1.13631	-1.27955	-1.26221	-1.19198	0.468889	-0.14146	0.499028
ENSG00000233143	-0.49949	-0.133262	-0.21214	-1.09074	-0.746409	-1.09074	1.29277	1.28853	1.19148	LPAR1	-1.08402	-1.34948	-1.3032	1.07255	0.93103	1.0547	0.291325	0.283301	0.103788	ZC3H6	-1.10745	-0.351447	-0.90123	1.13069	1.12688	1.52327	-0.562979	-0.0517939	-0.805939											RUVBL1	0.698844	0.658937	0.671754	-1.31204	-1.30198	-1.38365	0.60598	0.673915	0.688249
CENPNP1	0.57817	0.393484	0.446879	-1.39462	-1.29793	-1.09323	0.188677	1.28649	0.892074	HSD17B11	-0.529816	-0.823484	-0.951046	1.38933	1.22587	1.33558	-0.554989	-0.4555	-0.635942	DCUN1D3	-0.552778	-0.684395	-0.718625	1.2367	1.36934	1.38139	-0.576851	-0.781669	-0.673117											SFN	0.554173	0.646088	0.698592	-1.24968	-1.40865	-1.32611	0.672651	0.579524	0.83341
LINC02535	0.284611	0.204963	-0.114796	-1.0283	-1.11187	-1.44662	1.1895	0.918396	1.10412	SLC29A3	-0.558049	-0.814378	-1.06806	1.62075	1.1364	1.11438	-0.311739	-0.58105	-0.538258	C3orf62	-1.65776	-0.477878	-0.547871	1.29931	0.838874	1.41712	-0.505487	-0.199989	-0.166316											CCDC168	0.293973	0.682091	1.05299	-1.33035	-1.89117	-0.254249	0.814798	0.135699	0.496219
SP2-AS1	0.515875	0.355432	0.445402	-1.36925	-1.34476	-1.18898	0.866813	1.063	0.656463	SLC5A3	-0.6786	-0.762978	-0.789198	1.46772	1.26247	1.25012	-0.549336	-0.571071	-0.629128	ENO4	-1.39785	-0.0970801	-0.854601	1.29389	1.45769	0.912298	-0.68265	-0.247256	-0.384438											TUBB6	0.741066	0.756856	0.800238	-1.27709	-1.37237	-1.33155	0.531282	0.526374	0.625201
TUBBP6	0.436011	0.608794	0.640873	-0.956792	-1.27907	-1.649	0.4711	0.71774	1.01034	RORB	-0.83619	-1.19119	-0.695932	0.880242	1.44044	1.23029	-0.918483	0.350765	-0.259949	COL25A1	-1.71842	-0.219205	-0.587013	1.13327	0.953769	1.39069	-0.448838	-0.566604	0.0623529											ACBD7	0.52575	0.645061	0.625883	-0.863582	-1.20758	-1.79951	0.703657	0.825616	0.544709
LURAP1L-AS1	0.301516	0.33871	0.177289	-1.27275	-1.35544	-1.159	1.0766	1.02282	0.870253	PDCD4-AS1	-0.264985	-1.39876	-1.43657	1.08738	1.38986	0.708541	-0.269363	0.411253	-0.227344	DPYD	-0.42153	-0.488127	-0.737978	1.37573	1.32279	1.26069	-0.705563	-0.702469	-0.903546											RIMS2	0.882443	1.00377	0.957995	-1.52534	-1.39034	-0.853961	0.188735	0.37385	0.362845
L3MBTL2-AS1	0.222352	0.390906	0.526398	-1.24584	-1.34888	-1.28297	0.964748	0.889308	0.883985	MAFB	-1.74999	-0.59984	-1.3536	0.69915	0.627676	1.00136	0.831663	0.17036	0.373225	ZBED10P	-0.562562	-0.58101	-0.506684	1.33647	1.27422	1.3677	-0.80666	-0.742145	-0.779328											LMNB2	0.527581	0.568159	0.645679	-1.32086	-1.36239	-1.30272	0.732272	0.709262	0.803013
PA2G4P2	0.786526	0.495913	0.382045	-1.70541	-1.05986	-1.11218	0.963565	0.547775	0.70163	NHSL2	-1.29944	-1.09079	-1.46474	0.366774	1.02438	0.694043	0.180087	0.7094	0.88029	ENTPD8	-0.743877	-1.5462	0.437923	1.55772	-0.360351	1.4468	-0.207944	-0.272767	-0.311311											BDNF	0.616353	0.631287	0.735021	-1.28888	-1.4308	-1.27087	0.711317	0.72339	0.573186
ENSG00000236583	0.48644	0.393257	0.832889	-0.992502	-1.38993	-1.53722	0.774739	0.649001	0.783323	VWA7	-1.25381	-0.732823	-1.03831	1.11961	1.1686	1.42281	-0.290038	-0.256192	-0.139841	LRRK2	0.164334	-0.0156459	-0.740184	0.512377	1.44565	1.3467	-1.4639	-1.0342	-0.215121											TYMS	0.63494	0.587285	0.618616	-1.3341	-1.34977	-1.30923	0.675396	0.796612	0.680248
LINC00707	0.527774	0.422513	0.61062	-1.22895	-0.92604	-1.72632	0.665446	0.757494	0.897458	LY6G5C	-0.859071	-1.82873	-0.671103	0.923744	1.15876	-0.0497305	0.452763	-0.147472	1.02084	PAX8-AS1	-0.488776	-0.498392	-0.19787	1.16532	1.52414	1.15902	-0.663523	-0.932385	-1.06754											POLE	0.450025	0.595387	0.680625	-1.4454	-1.18461	-1.33873	0.702372	0.682404	0.857932
LINC00973	0.284809	0.6262	0.816796	-1.33263	-0.56548	-1.80789	0.907452	0.757605	0.313132	LST1	-0.948313	-0.756537	-0.848139	1.36707	1.29409	1.24225	-0.237528	-0.403804	-0.709089	SPATA41	-0.864837	-0.441587	-1.51728	1.434	0.725887	1.40021	-0.34853	-0.109139	-0.278722											PUS1	0.677396	0.803438	0.914469	-1.26209	-1.47566	-1.20514	0.476323	0.401681	0.669582
PLCXD2	0.45014	0.523466	0.487107	-1.28563	-1.31454	-1.30075	0.5071	1.17593	0.757182	LILRB3	-1.28488	-0.699444	-0.709498	1.27076	-0.603265	1.4449	0.837504	-0.655189	0.399115	HLA-DRB1	-0.442512	-0.540936	-0.821878	1.30078	1.38511	1.26351	-0.841847	-0.460793	-0.84144											OR2T8	0.456678	0.582791	0.561816	-1.1502	-1.73669	-1.00043	0.771102	0.921979	0.592958
C9orf78P1	0.473777	0.580433	0.381623	-1.00349	-1.17634	-1.69962	0.75235	0.938647	0.75262	ACOXL-AS1	-0.732536	-0.697401	-1.07495	1.48482	1.29987	1.0431	-0.0601706	-0.493074	-0.769649	C20orf96	-1.31513	-0.611736	-0.842078	1.23195	0.508893	1.60774	0.380006	-0.812048	-0.147598											RBM44	0.373402	1.06114	1.26645	-1.7766	-1.38477	0.0739094	0.141313	0.148101	0.0970447
ENSG00000246090	0.463922	-0.125881	0.206662	-1.13542	-1.25659	-1.26337	1.00118	0.923342	1.18617	HLA-E	-0.925485	-0.885888	-0.791699	1.36248	1.28013	1.28175	-0.352153	-0.496685	-0.472451	H2AC13	0.182024	-1.43697	-0.674937	0.980091	1.2244	1.34131	-0.455658	-0.188421	-0.971841											ZBED2	1.11033	1.13112	1.11481	-1.31896	-1.0896	-1.14237	0.0494131	0.0757998	0.0694454
CCDC188BP	0.404219	-0.163031	1.23022	-0.664246	-1.82295	-1.00663	0.995057	0.490994	0.536365	TCTN1	-1.3461	-1.27902	-1.36596	0.799296	0.646639	0.649033	0.679869	0.663737	0.552501	MAML3	-0.766094	0.702108	-0.339631	1.46181	0.864977	1.01266	-0.976407	-1.08268	-0.876743											HASPIN	0.460996	0.374555	0.537349	-1.52197	-1.15292	-1.24465	0.873784	0.858426	0.814426
ECSCR	-0.14866	0.672158	0.439673	-0.899928	-1.09413	-1.68207	0.832221	0.807563	1.07317	ZBTB10	-0.682877	-1.41773	-1.43355	1.07849	1.16221	0.793023	0.123426	0.534604	-0.157599	ANXA4	-0.407015	-0.451495	-0.466907	1.58171	1.08937	1.22622	-0.843347	-0.777144	-0.951393											CDKN2AIPNLP1	0.425978	0.778331	0.339909	-1.22672	-1.60904	-1.0594	0.816579	0.903396	0.630962
ENSG00000250038	0.305133	-0.329525	-0.0786014	-1.12185	-1.12185	-1.12185	1.19213	1.18439	1.09203	TMSB4X	-0.505434	-0.977568	-0.999961	1.69976	0.996325	1.12104	-0.406568	-0.298136	-0.629458	WDR45	-1.09837	-0.39674	-0.677118	1.28728	1.36116	1.2459	-0.860923	-0.388247	-0.472943											TENM3-AS1	1.13894	1.01452	0.914235	-1.47137	-1.16235	-1.07635	0.0876813	0.248112	0.306574
STAU2-AS1	0.225374	0.412981	0.0256338	-0.750176	-1.6121	-1.27211	1.18366	0.913925	0.872814	DENND6B	-0.651856	-1.71576	-1.13616	0.513954	1.11522	1.14987	-0.216814	0.370565	0.570978	IGF2R	-0.398239	-0.272649	-0.354199	1.18761	1.4696	1.18906	-0.982035	-0.95114	-0.888005											ALS2CL	0.164384	0.599354	0.72042	-1.43318	-1.38489	-1.07893	0.795907	0.713477	0.903453
ENSG00000254471	0.450851	0.227151	0.257149	-1.28624	-1.30813	-1.23346	0.988411	0.982802	0.921468	PLPP6	-1.15328	-1.15387	-1.44154	1.15804	0.641715	1.08242	0.467603	0.336938	0.0619699	ACSL5	-0.527932	0.117785	-0.0220201	1.0306	1.15995	1.16169	-1.81137	-0.38985	-0.718856											DDX10	0.763774	0.682528	0.798856	-1.36293	-1.48632	-1.11668	0.532138	0.662624	0.526011
SUGT1P4-STRA6LP	0.392578	0.271891	0.859613	-0.385429	-1.84745	-1.3811	0.752556	0.896017	0.441324	SRRM2-AS1	-1.63624	-0.570089	-0.399262	0.371741	1.44447	1.13923	0.250596	-1.03259	0.432156	PCDHB11	-0.267516	-1.16914	-0.654794	1.30801	1.35356	1.21757	-0.524981	-0.500015	-0.762693											KLHDC7A	0.843207	0.982031	1.17231	-0.438874	-1.73297	-1.29276	0.19044	0.0721779	0.204448
SLC39A13-AS1	-0.129417	-0.272699	0.478993	-0.869476	-1.39836	-1.12835	1.02752	1.22627	1.06552	ENSG00000206567	-1.62323	-0.578354	-0.945125	0.773686	1.69005	0.809243	-0.128533	-0.0733807	0.0756396	IFT70A	0.0575284	-0.864019	-0.666487	1.4691	0.909444	1.37623	-0.608802	-0.556744	-1.11625											C10orf67	0.63083	0.695324	0.653789	-1.72099	-1.42125	-0.708136	0.789133	0.523526	0.557774
HNRNPABP1	0.617847	0.587322	0.426565	-1.32636	-1.34863	-1.29073	0.922638	0.698403	0.71295	MT-RNR2	-0.618821	-1.19923	-0.588899	0.892965	1.84667	1.0059	-0.380182	-0.412587	-0.545817	SSPOP	-0.818424	-0.874187	-0.606873	1.17342	1.19505	1.50573	-0.714929	-0.779651	-0.0801366											GEMIN4	0.763434	0.61966	0.667606	-1.32222	-1.36669	-1.3055	0.703112	0.580625	0.659973
ENSG00000256663	0.507029	0.387909	0.586012	-1.22148	-1.54998	-1.15747	0.889846	0.711346	0.846778	MT-TP	-1.16968	-0.918628	-1.04785	1.16743	1.45092	1.00537	-0.448946	-0.0858426	0.0472313	HOXA4	-1.02144	-0.519706	-1.48638	0.902582	1.55211	1.03524	0.016057	-0.422423	-0.0560436											HTR1D	0.627736	0.628561	0.629822	-1.16852	-1.5875	-1.21245	0.715709	0.604306	0.76233
TMPO-AS1	0.378379	0.179618	0.0953725	-1.73025	-0.722585	-1.16741	1	0.948466	1.0184	FTH1P12	-0.703515	-0.62801	-1.54871	1.39292	1.13172	1.09208	-0.324904	-0.438423	0.0268344	DPP4	-0.173909	-0.185315	-0.154318	1.17428	1.24918	1.26456	-1.03082	-0.991667	-1.15199											RNF227	0.604331	0.481604	0.858917	-1.39706	-1.64801	-0.848011	0.556395	0.689274	0.702562
RACGAP1P1	0.422018	0.473841	0.569153	-0.989026	-1.50436	-1.42317	0.76974	0.845844	0.835954	MT1P1	-1.73352	0.0221644	-1.40704	0.258239	1.07767	1.06684	0.0570635	-0.133489	0.792077	PSAP	-0.59047	-0.472164	-0.450186	1.4168	1.16525	1.36841	-0.743235	-0.856871	-0.837527											DCTPP1	0.764206	0.740125	0.568235	-1.13598	-1.525	-1.31278	0.641293	0.608623	0.651279
MGAM	0.260179	0.364952	0.037617	-1.05527	-1.01893	-1.59665	1.07741	1.15505	0.775646	ITGA1	-0.814756	-1.03823	-0.916992	1.26308	1.28646	1.32349	-0.322086	-0.332398	-0.448551	ADAMTSL2	-0.527188	-0.179656	-0.154857	1.18933	1.43666	0.901998	-1.45327	-1.11935	-0.0936708											PPP1R14BP3	0.652628	0.742292	0.497515	-1.11598	-1.68465	-1.13704	0.697119	0.721712	0.626409
ENSG00000258115	0.355912	0.433436	0.38307	-1.40479	-1.15071	-1.33276	0.905343	0.961261	0.849244	POU2AF3	-1.47293	-1.41837	-0.208602	0.623003	1.17945	1.05144	-0.428739	0.826741	-0.151986	H2BC12	0.0413432	-1.70815	-0.52691	0.867127	1.03037	1.24118	-1.15344	-0.11554	0.324022											KCTD4	0.702126	0.987755	0.722889	-1.28974	-1.32279	-1.32853	0.486963	0.680808	0.360516
LINC01500	-0.0418603	0.332201	-0.0820314	-1.42204	-1.21926	-0.832004	1.07191	1.3479	0.845185	MTCL3	-0.501106	-1.82404	-1.04173	1.05504	0.529717	-0.0504159	1.25113	0.61163	-0.0302208	KEL	-0.882055	-0.882055	-0.535241	1.3409	1.51922	0.987862	-0.882055	-0.527417	-0.139162											BHLHA15	0.862118	0.728902	0.859017	-1.38114	-1.07569	-1.44804	0.333624	0.352976	0.768231
MAP3K9-DT	-0.30014	-0.0723817	-0.0148682	-1.20819	-0.926403	-1.09662	1.28556	1.23619	1.09686	STARD10	-1.3603	-1.39679	-1.1977	0.860238	0.401103	0.679747	0.699238	0.501828	0.812631	AKR1B10	-0.398312	-0.74431	-0.608419	1.48268	1.23526	1.22892	-0.512114	-0.881065	-0.80263											MTHFD2P7	0.638607	0.64495	0.357109	-0.993232	-1.66458	-1.24708	0.637748	0.755323	0.871154
TMPOP2	0.515624	0.452905	0.408241	-1.1343	-1.28785	-1.45931	0.507602	1.13217	0.864917	PRR29	-0.814705	-1.97145	-0.412143	0.177441	0.920974	1.50883	0.209094	0.249604	0.13235	ZXDA	-0.743591	-0.401553	-1.72757	1.55898	1.07204	0.783676	-0.192187	-0.10642	-0.243369											PAQR7	0.77842	0.684008	0.990799	-1.3639	-1.28632	-1.29717	0.538166	0.492317	0.463687
ENSG00000263567	-0.492255	0.0671066	-0.604562	-1.08622	-0.798191	-0.879479	1.27005	1.25694	1.2666	ITGB2-AS1	-0.396935	-2.18886	-0.821664	0.645303	0.450053	1.06802	0.451814	0.618166	0.174102	CACNA1E	-0.935697	-0.935697	-0.241941	1.19458	1.24103	1.40607	-0.935697	-0.228171	-0.564468											RPS17	0.750534	1.05702	1.07037	-1.09182	-1.00855	-1.61955	0.529997	0.0786571	0.233336
ENSG00000264577	-0.146143	0.129022	0.500298	-1.22753	-0.992497	-1.34229	1.10408	1.34012	0.634939	LTB	-1.00576	-1.06011	-0.673931	1.38213	1.06524	1.36509	-0.504594	-0.076671	-0.491393	MT1F	-0.313612	-0.151751	-0.242519	1.31133	1.31735	1.12018	-0.904385	-0.999226	-1.13737											C1orf116	0.190437	1.309	0.741596	-1.81693	-0.941948	-0.736718	0.0677097	0.232774	0.95408
ZNF488	0.508019	0.628497	0.430825	-1.39538	-0.92878	-1.57728	0.816111	0.608011	0.909977	HK2P1	-1.03159	-1.24134	-0.804329	1.04525	1.43433	1.19482	-0.175413	-0.370242	-0.0514751	MT-ND6	-0.894995	-0.536898	-1.12016	0.860719	1.69283	1.22673	-0.575383	-0.312105	-0.340735											RGS7	0.40106	0.275774	0.575371	-1.58337	-1.19157	-1.098	0.811755	0.857808	0.951179
FSBP	0.452918	0.176215	0.441012	-1.19032	-1.74503	-0.828785	0.908193	0.916332	0.869465	PROB1	-1.1759	-1.54491	-0.881575	1.1953	0.74294	0.337126	-0.144899	0.379074	1.09284	MT-CO2	-0.767087	-0.619811	-1.45567	0.434401	1.84865	1.08483	-0.293007	-0.195278	-0.0370345											PYCR1	0.695879	0.666692	0.771031	-1.22851	-1.48984	-1.25809	0.577557	0.508044	0.757248
DNAAF3-AS1	0.296257	0.218942	0.28496	-1.00002	-1.16876	-1.5843	0.983308	0.999577	0.970043	SPATA13	-1.06987	-0.894335	-0.853605	1.22897	1.46029	1.15417	-0.365151	-0.314083	-0.346398	GLMP	-0.2242	-0.266422	-0.18655	1.28367	1.24772	1.20947	-0.946468	-1.19901	-0.91821											AFMID	0.494761	0.611588	0.419375	-1.22912	-1.59436	-1.10064	0.780061	0.916731	0.70161
ZNF628-DT	0.868264	-0.367088	0.0100299	-1.38739	-0.544631	-1.45176	1.09687	0.852425	0.923273	PATL2	-0.684525	-0.538663	-1.44853	1.37032	1.16254	1.05771	-0.686241	0.269074	-0.501679	MT-CYB	-0.810952	-0.660105	-1.45377	0.611321	1.79122	1.04066	-0.318996	-0.156135	-0.0432398											CCBE1	0.695348	0.720879	0.731624	-1.30694	-1.36942	-1.31914	0.611121	0.622699	0.613831
ENSG00000270935	0.632355	-0.187545	0.514188	-1.48682	-0.602932	-1.52609	1.0486	0.7558	0.852445	NAMPTP1	-0.63325	-0.819003	-0.881877	1.3207	1.28835	1.34934	-0.472522	-0.435895	-0.715842	MT-ND2	-0.651937	-0.454807	-1.37612	0.57619	1.90192	1.04195	-0.572505	-0.189112	-0.27557											GTF2H2C	0.531426	0.367772	0.769536	-1.54045	-1.06762	-1.31207	0.837216	0.872831	0.541353
ENSG00000271219	1.07336	0.0107725	0.133989	-1.18858	-1.53658	-0.887362	1.27639	0.643994	0.474024	ZNF688	-0.952766	-1.12639	-0.788131	1.54497	0.872089	1.29557	-0.284411	-0.543278	-0.0176536	RASSF9	-0.354677	-0.325628	-0.379347	1.55893	0.9436	1.27837	-0.758204	-0.691869	-1.27117											RFLNB	0.664578	0.570124	0.585644	-1.28908	-1.39427	-1.30818	0.687886	0.742516	0.740779
ENSG00000272079	0.239983	0.201904	0.0854702	-1.24038	-1.2867	-1.15833	1.1844	1.05003	0.923628	PSMG3-AS1	-0.831234	-1.07215	-0.913821	1.36801	1.1462	1.3324	-0.346204	-0.414812	-0.268392	MT-ND5	-0.850816	-0.519443	-1.13486	0.747623	1.79149	1.18203	-0.592053	-0.373733	-0.250231											CMSS1	0.894487	0.924108	0.723538	-1.34733	-1.41989	-1.14898	0.508013	0.570408	0.295653
CD24	0.438929	0.492999	0.27043	-1.53631	-1.13608	-1.19821	0.935427	0.74776	0.985061	KLF3-AS1	-0.663648	-1.25135	-1.04776	1.24541	1.03971	1.33591	-0.579165	-0.304714	0.225607	SCAMP5	-0.669958	-0.762077	-0.428167	1.10675	1.87078	0.865156	-0.653485	-0.707363	-0.621641											KNTC1	0.523296	0.660032	0.63031	-1.32323	-1.22906	-1.43188	0.722273	0.798353	0.649906
ADIRF-AS1	-0.0516846	0.144312	-0.0227467	-1.40314	-0.920026	-1.13236	1.05886	1.00469	1.32209	LINC00852	-0.837396	-0.122448	-2.0309	0.509328	0.709355	1.5153	0.131077	0.257016	-0.131334	ZNF521	-0.616554	-0.576411	-0.629268	1.41839	1.03759	1.33013	-1.00779	0.0516941	-1.00779											TMEM255B	0.671772	0.424244	0.743203	-1.16447	-1.5137	-1.28532	0.745318	0.615913	0.763037
DGCR5	0.33545	0.196903	0.331229	-1.1194	-1.39121	-1.29199	0.943954	0.991789	1.00327	LINC02015	-1.04042	-0.697869	-1.35792	1.1743	1.15829	1.30243	-0.277673	-0.301473	0.0403432	BRINP2	-0.349534	-0.328188	-0.104513	1.14657	1.2876	1.29835	-1.06197	-0.635707	-1.25261											LPAR5	1.29666	1.17659	1.15867	-1.21281	-0.917422	-1.10388	-0.0830957	-0.111193	-0.203521
Metazoa_SRP	0.570915	0.499655	0.540261	-1.15226	-1.50145	-1.30059	0.911978	0.679295	0.752192	HIVEP2-DT	-1.98905	0.0150921	-0.678666	1.36555	0.780228	0.0840621	-0.687093	0.470284	0.639588	MT-CO1	-0.839463	-0.598114	-1.28886	0.83195	1.79444	1.00705	-0.506168	-0.282777	-0.118049											PRMT3	0.673888	0.747489	0.651601	-1.19453	-1.30178	-1.48143	0.682333	0.74096	0.481461
MYO19	0.251798	0.443816	0.463702	-1.37893	-1.32831	-1.17528	0.926717	0.848373	0.948116	TNF	-0.154835	-1.41558	-1.48807	1.48708	0.536778	0.941459	0.296531	0.261174	-0.464536	MT-ND3	-0.508334	-0.600658	-1.23403	0.954406	1.83656	0.930757	-0.652445	-0.267109	-0.459145											OLFML2A	1.34589	1.15965	1.14137	-0.530023	-1.05778	-1.36808	0.0373279	-0.325878	-0.402482
ENSG00000279495	0.509733	0.269841	0.456024	-1.59198	-0.955784	-1.29901	1.05186	0.748781	0.810532	LYRM9	-1.36748	-0.976762	-0.196908	1.54412	1.30587	0.754298	-0.575927	-0.124841	-0.362373	MT-ND4	-0.840591	-0.353063	-1.57479	0.210719	1.89361	0.951042	-0.378921	-0.0103189	0.102311											INKA1	0.616965	0.570968	0.754587	-0.720492	-1.6763	-1.18697	0.78269	-0.279522	1.13807
KMT5AP1	-0.0309305	0.879759	0.746484	-0.819946	-1.05699	-1.7819	0.322503	1.0749	0.666113	SEC1P	-1.15675	-0.65235	-1.22032	1.28422	-0.242937	1.08553	0.316753	1.18417	-0.598323	MT-ND1	-0.918176	-0.684701	-1.27744	0.828045	1.69703	1.11272	-0.41732	-0.271438	-0.0687202											KRT5	0.874402	0.850184	0.930175	-1.31398	-1.28956	-1.31312	0.389073	0.410782	0.46204
ENSG00000280132	0.0496374	0.170503	0.302515	-1.10682	-1.37815	-1.18026	1.25888	0.923575	0.960113	ATP13A3-DT	-0.937674	-1.13608	-0.720384	1.00224	1.44478	1.31984	-0.605939	-0.037001	-0.329781	MT-ATP6	-0.681437	-0.451438	-1.08096	0.82062	1.73941	1.25065	-0.715427	-0.439377	-0.442035											CENATAC	0.632416	0.68541	0.844824	-1.44429	-1.11505	-1.41184	0.553343	0.629376	0.62581
ENSG00000282057	0.448343	0.358911	0.472574	-1.08492	-1.28374	-1.52671	0.805332	0.949721	0.860486	MT1XP1	-1.24687	-1.12832	-0.532969	1.06273	1.61347	0.919118	-0.539877	-0.138412	-0.00886647	MT-CO3	-0.529871	-0.583361	-1.21171	0.82047	1.77978	1.16694	-0.577868	-0.450103	-0.414281											KIF18B	0.484151	0.59583	0.568708	-1.31649	-1.41647	-1.23901	0.79295	0.685326	0.845006
LINC02801	-0.106671	-0.319814	0.0371241	-0.674086	-1.51406	-0.962352	1.29025	1.03278	1.21683	LINC01426	-1.0842	-1.88594	-0.0735467	0.572481	0.369868	1.50162	-0.306432	0.314349	0.591807	MIR29B2CHG	-0.999581	0.0230478	-0.41941	0.864766	1.5233	1.34398	-1.0597	-0.716486	-0.559927											SAPCD2	0.412134	0.485559	0.575577	-1.47311	-1.36683	-1.07627	0.99516	0.605394	0.842387
ENSG00000284669	0.539517	-0.0801296	0.488258	-1.39086	-1.13853	-1.14303	0.5005	0.793799	1.43047	LINC01239	-0.957533	-0.982347	-1.50847	1.1184	1.36578	-0.337901	0.594349	0.41937	0.288348	SAMD5	-0.064737	0.0754097	-0.365761	1.14039	1.0512	1.39232	-1.07746	-0.939368	-1.212											KRT3	0.672847	0.752714	0.821222	-2.10424	-0.802263	-0.593273	-0.0579486	0.554977	0.75597
ENSG00000286034	0.0625399	0.147307	0.432806	-1.65876	-0.925457	-1.07052	1.03874	1.04617	0.927178	MSC-AS1	-0.881209	-0.716321	-0.768811	1.43868	1.29968	1.22193	-0.58755	-0.414997	-0.591404	FANK1	-1.30598	-0.644647	-0.153783	1.34695	1.34799	0.854468	-0.356285	-1.1665	0.0777982											KRT14	0.91664	1.04461	0.71276	-1.09199	-1.58825	-1.13058	0.598639	0.448196	0.0899714
ENSG00000286805	0.0289554	0.288788	0.4029	-1.34883	-1.76103	-0.4259	0.857341	0.976625	0.981149	B3GALT4	-1.20734	-0.833591	-0.568662	1.3392	0.927904	1.53076	-0.214931	-0.429614	-0.543726	DDO	-0.729618	0.0396362	0.450785	1.0569	1.07188	1.24671	-1.31401	-0.744357	-1.07792											TRABD2A	0.562568	0.645366	0.928534	-1.54166	-1.17412	-1.23293	0.66111	0.697663	0.453476
ENSG00000287134	0.63694	-0.188427	-0.035347	-0.953237	-1.35263	-1.17029	0.868129	1.47648	0.718384	B3GNT9	-1.50565	-1.14111	-0.96074	1.15904	0.817662	1.18068	0.257561	0.00397696	0.188581	LRRC73	-1.05859	-0.433316	-0.663575	1.32601	0.840142	1.39843	0.279635	-0.439754	-1.24899											ERCC6L	0.626927	0.607509	0.493429	-1.33364	-1.31597	-1.33379	0.771358	0.807923	0.676254
ENSG00000287378	0.117107	0.452162	0.919803	-1.59784	-0.624918	-1.45691	1.13911	0.623708	0.42778	LINC00649	-0.8345	-0.942814	-0.900975	1.15642	1.35494	1.38732	-0.35571	-0.481111	-0.383571	LINC00963	-1.46666	-0.815686	-0.731489	0.921787	1.32746	1.3789	-0.221044	-0.129242	-0.264021											C1QL4	0.33008	0.601913	0.429111	-0.915112	-1.93764	-0.90656	0.878659	0.806231	0.71332
MYH16	-0.345753	-0.653147	-0.0703727	-0.926394	-0.776974	-1.0502	1.27005	1.19675	1.35605	LINC01589	-1.18072	-0.818769	-1.81365	0.903633	0.668956	0.659231	0.276123	0.553755	0.75144	CYP21A1P	-0.902962	0.278756	-0.49357	1.11875	1.06536	1.45732	-0.537003	-1.20687	-0.779778											LYPD6	1.28404	1.20037	1.30519	-0.907191	-1.16197	-0.848464	-0.425754	-0.0947386	-0.351482
SOX8	-0.53664	-0.192086	-0.205221	-0.887691	-0.832148	-1.14701	1.15735	1.27975	1.3637	PAXBP1-AS1	-1.15208	-1.3618	-0.959067	0.764844	1.39072	1.05046	0.498575	-0.101197	-0.130452	NEU1	-0.254763	-0.305521	-0.333594	1.42584	1.14167	1.24536	-0.987159	-1.00246	-0.929366											FANCA	0.387306	0.535108	0.455424	-1.51699	-1.21629	-1.18906	0.800107	0.881123	0.863266
CRLF1	-0.381016	0.0597351	-0.310456	-1.01338	-0.413855	-1.50733	1.15587	1.05777	1.35266	APOBEC3G	-1.43698	-1.33919	-1.19392	0.429421	0.592514	0.804317	0.724429	0.738781	0.680619	CARD16	-0.702652	-0.257746	-1.36591	0.914461	1.29561	1.1801	0.200053	0.0114424	-1.27535											ZFP69	0.220724	0.675812	0.612044	-1.20947	-1.80154	-0.762636	0.475365	0.929976	0.859731
PLAUR	-0.779098	-0.658702	-0.595142	-0.632015	-0.68208	-0.643974	1.32135	1.2453	1.42436	ZNF736P9Y	-0.97416	-0.916191	-0.869628	1.27325	1.19094	1.40569	-0.492074	-0.250245	-0.367585	NALF1	-0.481765	-0.613138	-0.588361	1.30202	1.31686	1.35256	-0.851328	-0.59599	-0.840857											ENSG00000187951	0.215772	1.06222	0.58065	-1.7759	-1.13303	-0.878622	0.788034	0.627901	0.512977
CD22	-1.04828	-1.43428	-0.210505	-0.371155	-0.344148	-0.234747	1.23415	1.02604	1.38292	GHRLOS	-1.58635	-0.32544	0.120372	0.239831	1.0238	1.56962	0.400099	-1.26597	-0.175969	DDR1	-0.866136	-0.816706	-0.661369	1.36009	1.21666	1.37958	-0.493037	-0.705757	-0.413333											C6orf132	1.13025	1.02702	1.15546	-1.17769	-1.14833	-1.25252	0.0720357	-0.0340356	0.227817
MAMLD1	0.041403	-0.00729574	-0.147627	-1.15255	-1.04663	-1.19427	1.26731	1.04161	1.19806	LINC03015	-0.925282	-1.86092	-0.742341	0.647507	1.2035	0.265274	0.186449	1.06325	0.162565	RNF39	-0.0640857	-0.450878	-0.751137	1.42186	1.24164	1.18997	-0.96901	-0.82523	-0.793123											HES4	0.766333	0.605827	0.919781	-0.747335	-1.35874	-1.52924	-0.217113	0.470593	1.08989
SNAI2	-0.417015	-0.376546	-0.317498	-0.967426	-0.901418	-0.900922	1.25259	1.29695	1.33128	ENSG00000244675	-0.897668	-1.55725	-0.968687	0.534163	0.979912	0.886512	0.0052997	-0.291589	1.30931	DISP3	-0.563348	-0.00826755	-1.65119	0.885883	1.45283	1.07592	-0.245657	-0.91753	-0.0286431											LCTL	1.0013	1.1901	1.15435	-0.504544	-1.61205	-1.0736	0.326496	-0.141275	-0.340767
VIM	-0.243597	-0.588567	-0.734326	-0.975215	-0.518604	-0.853075	1.29806	1.34203	1.27329	ZBED5-AS1	-0.666993	-0.765492	-0.863605	1.20092	1.53325	1.16837	-0.596753	-0.189166	-0.820532	HLA-G	-0.425432	-0.766876	-0.147414	1.76348	0.55015	1.25318	-1.356	-0.372054	-0.499035											TMEM120B	0.692811	0.833746	0.927156	-1.33781	-1.53167	-1.04898	0.5661	0.399724	0.498918
CD44	-0.417136	-0.629127	-0.661539	-0.790717	-0.659714	-0.813348	1.31207	1.40895	1.25056	DPH6-DT	-0.543855	-1.14796	-1.34139	2.00706	0.159823	0.708152	0.0196965	0.173596	-0.0351246	HLA-F	-0.619054	-0.546088	-0.329584	1.36766	0.962095	1.54906	-0.588366	-1.06485	-0.730871											GJB3	0.614644	0.505873	0.625353	-1.43526	-1.2596	-1.28422	0.752701	0.648308	0.832208
ARHGAP31	-0.73867	0.0930143	-0.33109	-0.380052	-0.843984	-1.38227	0.771685	1.30251	1.50885	ENSG00000248281	-0.0938892	-1.45131	-1.68879	0.84172	1.29356	0.644812	-0.177926	0.360852	0.270969	PKHD1L1	-0.212915	-1.43135	-0.35649	1.14829	1.46417	0.956071	-1.10106	-0.0319348	-0.434776											ADAT2	0.60686	0.797654	0.77469	-1.81384	-0.869532	-1.15343	0.571808	0.769127	0.31667
FLT4	-0.391057	-0.287424	-0.12372	-0.526257	-1.46013	-0.883212	1.03882	1.23075	1.40223	ENSG00000250041	-0.910767	-1.20026	-1.14624	1.31658	0.699557	1.24383	0.478731	-0.628706	0.14728	LGR4	-0.533129	-0.358553	-0.572259	1.33074	1.38433	1.22648	-0.731981	-0.806349	-0.939279											VSTM1	0.60224	0.63656	0.580159	-1.31268	-1.29475	-1.38176	0.699312	0.646232	0.824684
RTN4R	-0.18491	-0.120701	-0.246158	-0.51791	-1.27721	-1.26353	1.22715	1.0355	1.34777	PCDHA10	-1.16691	-1.35359	-0.78171	1.42801	0.771122	1.10754	-0.436735	0.0573654	0.374899	PSMB10	-0.54696	-0.474288	-0.416842	1.3632	1.16258	1.39056	-0.923299	-0.99788	-0.557068											ABCA15P	0.106403	0.819639	0.639616	-0.537024	-1.4624	-1.64844	1.08327	0.286192	0.712746
PRSS8	0.0906872	-0.000759193	0.0457538	-1.84009	-0.885118	-0.618386	1.08027	1.00259	1.12506	HOXC-AS2	-1.13246	-1.80625	-0.885266	0.598332	0.82267	0.568184	0.284252	0.651107	0.899424	ENSG00000205300	-0.790288	-0.329105	-0.200148	1.42872	1.25197	1.08629	-0.311953	-1.24227	-0.893211											JPT1	0.752447	0.61439	0.602282	-1.23687	-1.37998	-1.37474	0.61807	0.67692	0.727491
TMCC3	-1.04166	-0.57051	-1.06318	-0.436841	-0.197941	-0.536274	1.28099	1.35298	1.21244	ZFPM2-AS1	-0.937073	-1.67142	-1.16962	0.630158	0.689892	1.02986	0.0215866	0.838977	0.567639	FLRT2-AS1	-0.343042	-0.259591	-1.78317	1.32542	0.887144	1.27795	-0.198745	-0.388107	-0.517864											SH2D5	0.702757	0.779418	0.967173	-1.09902	-1.39241	-1.44268	0.501156	0.478769	0.504839
CAMK2B	-0.160952	-0.226286	-0.0367524	-1.08065	-0.822054	-1.29393	1.27353	1.05656	1.29055	PCDHGA12	-0.949897	-1.15003	-0.864782	1.22003	1.3338	1.21377	-0.473417	-0.228599	-0.100869	HCP5	-0.181989	-0.192486	-0.262993	1.2559	1.28533	1.19478	-1.07456	-0.990823	-1.03315											ZNF724	0.964167	1.20024	0.464901	-1.17165	-1.17293	-1.47515	0.47973	0.298736	0.411955
CDK17	-0.683016	-0.79536	-0.734025	-0.443755	-0.672572	-0.649304	1.22807	1.40609	1.34387	CCDC71L	-0.822552	-1.02703	-1.05764	1.43033	1.04459	1.32046	-0.25902	-0.267633	-0.361504	H1-10-AS1	-0.0309601	-1.25768	0.52428	1.20958	0.878202	1.27303	-0.802655	-0.765827	-1.02797											TUBB	0.754396	0.57509	0.559107	-1.32344	-1.26191	-1.40422	0.683087	0.70689	0.710999
CDH3	-0.702805	-0.514391	-0.219233	-0.682506	-0.970164	-0.809723	1.4125	1.09372	1.39261	MTUS1-DT	-0.973884	-0.607779	-1.61771	1.12794	1.09492	1.17818	-0.377508	-0.0669548	0.242797	HLA-A	-0.564418	-0.611061	-0.461839	1.39001	1.27241	1.30942	-0.694746	-0.850882	-0.788889											IARS1	0.892556	0.82199	0.787181	-1.34252	-1.30806	-1.297	0.467134	0.576679	0.402046
AHRR	-0.426847	-0.433045	0.00355778	-1.7585	-0.568212	-0.274081	1.47468	0.980168	1.00227	PCDHGA11	-1.09304	-0.825892	-0.681173	1.34536	1.25579	1.16467	-0.931756	-0.0165277	-0.217431	ZCWPW2	-0.224936	-0.815403	0.576125	1.08041	1.18149	0.992497	-0.613731	-1.66234	-0.514117											XRCC2	0.116858	0.411541	0.528696	-1.51688	-1.1344	-1.17741	0.883487	0.956627	0.931488
NGFR	-0.429063	-0.197657	-1.51198	-0.597618	-0.821192	-0.0559777	1.398	0.953607	1.26188	LYN	-0.666292	-0.800728	-0.834876	1.33023	1.39131	1.24763	-0.527331	-0.451186	-0.688757	MT-TL1	-0.98571	-0.423507	-0.931502	0.757669	1.6989	1.28604	-0.689749	-0.0936152	-0.618527											ZNF431	0.208121	0.877963	0.77568	-1.53299	-1.24005	-1.12519	0.600887	0.857116	0.578468
MYLK	-0.824446	-0.664721	-0.616721	-0.650331	-0.66953	-0.562302	1.33508	1.25887	1.3941	PCDHGB7	-0.702158	-1.02396	-0.845698	1.28479	1.31224	1.31899	-0.510002	-0.310253	-0.523947	MT-TY	-0.0868274	-0.963885	-1.49056	1.31885	1.30343	0.988187	-0.52498	-0.232484	-0.31173											SNHG17	0.585793	0.836085	0.712947	-1.34757	-1.54646	-1.06323	0.569543	0.66061	0.59228
COL17A1	-0.762914	-0.698632	-0.871972	-0.484688	-0.690382	-0.452175	1.36422	1.19481	1.40174	UBQLN1-AS1	-1.14295	-1.73175	-0.736453	1.03287	0.928249	0.565855	0.0498077	0.945096	0.0892781	MT-TT	-0.21697	-0.760913	-1.60582	0.69516	1.57635	1.19367	-0.239666	-0.0573886	-0.584426											SLC39A10	1.11483	0.925076	0.89807	-1.24268	-1.3575	-1.19367	0.309077	0.411134	0.135651
TIE1	-0.343754	-0.396869	-0.299103	-0.928899	-0.951334	-0.940359	1.27766	1.20407	1.37858	ENSG00000254477	-1.1331	-1.76568	0.175117	0.964069	1.01931	1.19883	0.0425982	-0.118737	-0.382416	GPX3	-0.322147	-0.23396	-0.0814618	1.07519	1.32774	1.2688	-0.906116	-0.731783	-1.39626											MFAP5	0.673297	0.651054	0.65097	-1.29535	-1.3407	-1.36248	0.676682	0.710905	0.635616
NGEF	-0.335573	-0.210397	-0.49672	-0.297927	-1.37476	-0.963217	1.37304	0.881811	1.42374	ENSG00000254973	-1.12782	-0.885446	-0.553289	0.697313	0.668862	1.8067	0.658242	-0.310382	-0.954178	STK38L	-0.479189	-0.647204	-0.657841	1.42433	1.168	1.38502	-0.679221	-0.745494	-0.768399											ATAD3A	0.799751	0.825204	0.983496	-1.12917	-1.4463	-1.26498	0.12998	0.304967	0.797052
PDZD4	-0.451054	-0.362285	-0.388776	-1.1917	-0.703838	-0.774079	1.28588	1.25671	1.32915	MIR100HG	-1.27368	-1.34736	-1.32583	0.942111	0.773949	0.781642	0.550791	0.44239	0.455988	SLC48A1	-0.346363	-0.471593	-0.331443	1.25681	1.40035	1.2257	-0.855204	-1.00829	-0.869968											INKA2	0.861872	0.968974	0.973037	-1.19344	-1.27682	-1.39027	0.279221	0.432876	0.344546
SPTB	-0.72106	-0.326763	-0.305069	-0.996937	-0.978571	-0.547027	1.17563	1.38833	1.31146	ENSG00000255491	-1.9222	-0.709019	-0.956064	0.735994	0.900764	0.993524	0.191888	0.0518669	0.713246	ACKR1	-0.461195	-0.638068	-0.438361	1.2464	1.42155	1.28874	-0.845052	-0.786893	-0.787112											SGTB	0.58677	0.670256	0.611895	-1.24767	-1.28671	-1.45344	0.727457	0.766519	0.624917
CLTCL1	-0.26457	-0.0963355	-0.203115	-1.11799	-1.08394	-0.93517	1.13769	1.29067	1.27277	CTSO	-0.848862	-0.863381	-0.816491	1.31774	1.3304	1.29445	-0.479898	-0.369781	-0.56418	LTC4S	-0.689726	-0.429649	-0.995999	1.81497	0.805105	1.19149	-0.613704	-0.648904	-0.433582											ZNF121	0.508297	0.765359	0.772019	-1.72456	-1.41409	-0.697789	0.625495	0.703119	0.462143
ASNS	-0.368915	-0.0438316	-0.0316397	-1.28382	-1.1671	-0.613824	0.67358	1.42036	1.41519	ENSG00000256139	-1.19974	-1.46124	-0.299187	0.736039	1.39329	1.31633	-0.257421	0.00403752	-0.232117	AKR1B1P2	-0.174019	-0.629166	-0.421265	1.46546	1.21411	1.18514	-0.706352	-0.992329	-0.941578											SNHG12	0.364118	1.06515	1.25953	-1.59046	-1.2332	-0.856506	0.482943	0.254849	0.253571
RPS6KA2	-0.218178	-0.219059	-0.00997804	-1.07547	-0.916398	-1.21037	1.17776	1.25945	1.21226	CYP2B7P	-0.924339	-1.48428	-0.136108	1.40082	0.604541	1.4785	-0.0364301	-0.47868	-0.424015	ERV3-1	-1.10406	-0.939883	-0.786081	1.00502	1.61793	1.15299	-0.29466	-0.216723	-0.434531											RPS6KL1	0.683778	0.553354	0.880778	-1.24798	-1.34336	-1.25335	0.89997	-0.0142449	0.841054
MOV10L1	-0.359956	-0.221881	-0.100307	-1.83891	0.0511707	-0.820569	1.12535	1.35025	0.814855	ENSG00000256894	-1.23261	-0.860789	-1.12037	0.74099	1.37669	1.38734	-0.140648	-0.280642	0.130046	ASS1P4	-0.25906	-0.376093	-0.293507	1.3272	1.00512	1.46188	-0.782222	-1.12674	-0.956585											FAM169A	0.833987	0.420554	0.328146	-0.690934	-1.26642	-1.81438	0.709452	0.896046	0.583545
ATP2A3	-0.903851	-1.00168	-0.0660019	-0.288907	-0.640804	-0.875099	0.948764	1.31971	1.50787	NHLRC4	0.365362	-0.697609	-1.30571	1.11717	-0.44308	1.92844	0.00617942	-0.343122	-0.627631	FBLIM1P1	-0.970845	-0.625679	-0.439023	1.33495	0.59151	1.802	-0.432476	-0.867579	-0.392857											ALPK2	0.663156	0.773285	0.760158	-1.46179	-1.2703	-1.25119	0.565734	0.649348	0.571604
SEMA3A	-0.769087	-1.70572	-0.118186	0.0654418	-0.778821	-0.0696462	0.936531	1.31119	1.1283	LINC00638	-1.40681	-0.478798	-1.65334	0.692843	1.24843	0.796285	0.299391	-0.0403906	0.542381	AKR1B1P3	0.117861	-0.39483	-0.110407	1.22505	1.16635	1.21545	-1.17409	-1.09093	-0.954449											TOX	0.98926	0.949798	1.05744	-0.976572	-1.30596	-1.38793	0.0911919	-0.0531012	0.635875
ACTN2	-0.769654	0.217999	0.0556555	-1.28185	-1.05152	-0.689238	1.17283	1.22898	1.11679	POU2F2-AS2	-0.98748	-1.47783	-0.869759	0.426905	0.641526	0.533808	1.48404	-0.57286	0.821651	KANSL1-AS1	-0.885233	-0.517947	-0.336794	1.59506	1.01054	1.28634	-0.911145	-0.534941	-0.705873											TSEN15	0.915966	0.682636	0.609312	-1.13296	-1.46699	-1.35741	0.590169	0.692013	0.46727
FBLN1	-0.715565	-0.704305	-0.761155	-0.474266	-0.734058	-0.589234	1.3397	1.20775	1.43113	ENSG00000259712	-0.974382	-1.16621	-0.803561	0.280363	1.68286	1.39223	-0.289908	0.167839	-0.289244	SLC35E2A	-0.865502	-0.0139436	-0.424084	1.55495	1.31072	0.907311	-0.596859	-0.90278	-0.969813											POLH-AS1	0.335058	0.90345	0.455907	-0.915066	-0.834644	-1.9789	0.535173	0.70651	0.792512
OSBPL6	-0.285346	-0.270413	-0.237272	-1.02911	-0.92606	-1.0397	1.31082	1.29009	1.18699	LINC00261	-1.13964	-1.54909	-1.15295	1.03427	0.591525	1.02403	0.40178	0.271585	0.518483	FTH1P8	-1.40387	0.230708	-0.663909	0.941025	1.45505	1.09385	-0.907246	-0.0301225	-0.715493											LINC02901	0.880724	0.631812	0.74486	-1.17954	-1.42134	-1.36599	0.470489	0.574981	0.664006
KCNN2	-0.509844	-0.702207	-0.719721	-1.11233	-0.335065	-0.528948	1.25974	1.37773	1.27064	ENSG00000260418	-1.56754	-1.05088	-0.473441	1.01972	0.911022	1.33002	0.013683	0.437261	-0.619829	RNU6ATAC18P	-0.867758	0.490828	-0.652918	1.1637	1.83186	0.230906	-1.03494	-0.392851	-0.768832											CENPW	0.803989	0.529381	0.468794	-1.0945	-1.32934	-1.52131	0.774325	0.822147	0.5465
ITGB5	-0.667127	-0.852182	-0.699962	-0.510541	-0.697527	-0.548227	1.41221	1.20652	1.35683	ADPGK-AS1	0.634582	-1.54578	-0.967011	1.44107	0.73173	0.996447	-0.454838	-0.653945	-0.18225	SPATA31H1	-0.517689	-0.736066	-1.24465	0.611208	1.57894	1.11402	-0.07595	-1.15905	0.429232											VARS1	0.800437	0.644016	0.677398	-1.28061	-1.40416	-1.30126	0.589869	0.534912	0.739396
EFR3B	-0.0923521	-0.564255	-0.115452	-0.862532	-0.908827	-1.18943	1.29563	1.10366	1.33355	CCPG1	-1.35497	-1.20216	-0.641936	1.00311	1.16017	1.33532	0.0061347	-0.40259	0.0969285	LINC01465	-1.11441	-0.0491932	-0.230465	1.21831	1.04353	1.46548	-1.1112	-0.621151	-0.600897											MICB	1.09562	0.970865	1.00831	-1.17585	-1.28467	-1.27799	0.355507	0.164953	0.143253
GCKR	-0.371472	-0.854914	-0.408634	-0.337329	-1.16093	-0.679251	1.09374	1.63239	1.08639	PECAM1	-0.515534	0.114377	-2.00504	-0.13492	1.63864	0.786485	0.509142	-0.0507626	-0.342387	LINC01118	-1.02274	0.0441525	-0.17895	1.46747	0.646373	1.47376	-0.626531	-0.620787	-1.18274											ENSG00000204584	0.67131	0.947501	0.597937	-1.15162	-1.5617	-1.21127	0.80389	0.510977	0.39297
TFAP2C	-0.430924	-1.21616	-0.79637	-0.672757	-0.276229	-0.460272	1.32514	1.19311	1.33447	ENSG00000261512	-1.11449	-0.988961	-0.194084	0.557853	1.63626	1.32445	-0.951467	-0.304853	0.0352967	SLC35C2P1	-0.193897	-0.204804	-0.497416	1.08552	1.57575	0.635358	-0.738554	0.0859392	-1.7479											MROH6	0.606223	0.604139	0.804884	-1.42766	-1.24654	-1.2984	0.721984	0.448267	0.787108
SIRPG	0.11224	-1.01985	-0.848351	-0.431461	-0.709938	-0.877747	1.24578	1.17449	1.35485	ENSG00000261578	-0.581931	-1.13359	-0.494294	0.757395	1.66874	1.33949	-0.805648	-0.218595	-0.531577	LINC02593	-0.512946	-0.254157	-0.497473	1.24565	1.27644	1.37269	-0.694974	-1.01283	-0.922393											HSP90AA4P	0.478211	0.272003	1.05204	-1.91259	-1.01269	-0.788197	0.799525	0.675275	0.436428
FXYD5	-0.508176	-0.527371	-0.558327	-0.874782	-0.661913	-0.82885	1.39296	1.16522	1.40123	TPBGL	-1.24136	-1.24136	-1.24136	1.0336	1.2653	0.716759	0.209218	0.362837	0.136377	IL10RB-DT	-0.95207	-0.221111	-0.668906	0.685812	1.20619	1.26109	-1.69874	-0.0518567	0.439596											DIO2	0.884574	1.23637	1.59924	-0.903079	-1.01443	-1.02065	-0.125101	-0.410923	-0.246
LAG3	-0.630379	-0.360021	-0.437404	-0.869498	-1.24812	-0.233066	0.969506	1.52367	1.28531	MFSD1P1	0.117762	-1.99036	-0.548905	-0.0118573	0.0849574	1.80299	0.1106	0.640715	-0.205905	ENSG00000224025	-0.100868	-0.717092	-0.316038	1.19741	1.4712	1.14844	-0.736105	-1.07698	-0.869975											SNORD17	0.542284	0.554205	0.499438	-1.59735	-1.5782	-0.653942	0.66181	0.729909	0.841846
CHRD	-0.696277	-0.435175	-0.0678068	-1.08034	-0.736944	-0.669064	1.4444	0.588827	1.65238	IKBKE	-0.97928	-0.953844	-0.920077	1.32099	1.21063	1.31858	-0.332192	-0.377306	-0.287498	DNAJC27-AS1	-0.850558	-0.552232	-0.616642	1.21477	1.34107	1.36565	-0.333421	-0.549018	-1.01962											PTTG3P	0.445169	0.669925	0.444446	-0.728724	-1.60145	-1.5168	0.7214	0.704123	0.861916
CRAT	-0.653197	-0.574646	-0.943817	-0.692567	-0.537574	-0.567752	1.27825	1.29148	1.39982	SEPTIN4-AS1	-1.21776	-1.02599	-1.28123	1.0383	1.27413	1.01943	0.217485	0.119213	-0.143566	C4B	-0.0700491	0.121107	0.0741531	1.04607	1.07244	1.21553	-1.49194	-1.19811	-0.769202											FAM24B	0.928373	1.31745	0.966659	-0.988614	-1.33588	-0.999288	-0.547024	0.638671	0.019657
EFNA2	-0.852591	-0.548258	-0.721144	-0.592398	-0.487671	-0.711636	1.42274	0.90589	1.58507	RARA-AS1	-0.584655	-0.235498	-2.06632	0.737565	0.6326	1.53454	-0.119714	-0.0344935	0.135976	CSRP1-AS1	-0.410071	-0.407586	-0.475653	1.14877	1.10509	0.785004	-0.181401	-2.01215	0.447996											NCLP1	0.943766	0.809204	1.09583	-1.0438	-1.54063	-1.19849	0.130079	0.318231	0.485815
ZDHHC8	-0.621204	-0.419295	-0.362015	-0.823937	-0.96183	-0.717852	1.16508	1.17838	1.56267	TXNIP	-0.804099	-0.748385	-0.937246	1.30527	1.32786	1.31379	-0.446177	-0.428666	-0.582339	ZMIZ1-AS1	-0.588225	0.223305	0.0194591	0.389767	1.18129	1.61098	-0.470021	-1.65227	-0.714279											H2AZP1	0.27483	1.22912	0.806294	-1.89157	-1.25392	-0.0781854	0.0144086	0.131068	0.767957
SEC14L2	-0.736717	-0.950457	-0.531763	-0.476545	-0.702473	-0.563853	1.30509	1.31659	1.34013	RASSF5	-1.02706	-1.00376	-1.24759	1.08182	1.23829	1.25815	-0.249717	-0.149371	0.0992301	RTCA-AS1	-1.06804	0.490956	-0.296111	0.774868	1.16643	1.31329	-0.0363075	-0.955893	-1.38919											MTHFD2P5	0.79255	0.526971	0.533783	-1.22285	-1.34563	-1.39254	0.910216	0.694853	0.502653
SEPTIN3	-0.512202	-0.544938	-1.0493	-0.622881	-0.752827	-0.455347	1.23477	1.33417	1.36855	ENSG00000266680	-1.0511	-1.09445	-0.72294	1.34513	0.990799	1.36906	-0.698276	-0.147223	0.00900074	ASS1P11	-0.0492603	-0.637025	-0.27599	1.41752	1.13284	1.20822	-1.08125	-1.10581	-0.609241											BOLA3P3	0.984302	1.48346	0.144918	-1.35354	-1.18355	-1.04003	0.00401829	0.610167	0.350252
RASL10A	-1.22907	-0.293511	-1.29359	-0.437709	-0.231387	-0.15907	1.08449	1.33883	1.22101	ENSG00000266850	-0.958932	-1.62724	-1.32446	0.584506	0.529701	0.50434	0.829274	0.879977	0.582837	ZNF469	-0.543077	-0.309559	-0.741693	1.18571	1.15663	1.47466	-0.939464	-1.10792	-0.175287											ENSG00000213683	0.0676709	0.677976	1.24422	-1.24058	-1.41352	-1.09643	0.787608	0.764635	0.208428
SYNGR1	-0.573939	-0.457395	-0.47352	-0.926489	-0.86342	-0.647812	1.28708	1.20279	1.4527	SETBP1-DT	-1.45957	-0.681382	-0.241692	0.62507	1.49012	1.33352	-0.953227	-0.202178	0.0893347	KCNMA1-AS3	-0.587882	-0.905988	-0.512482	1.5529	1.14208	1.23209	-0.545266	-0.9043	-0.471149											POLD2P1	-0.0159932	0.766065	1.11761	-1.01487	-1.75374	-0.931529	0.705302	0.393559	0.733597
FOXRED2	-0.575158	-0.470809	-0.610158	-0.925214	-0.592177	-0.789609	1.3594	1.24103	1.3627	ENSG00000270021	-1.58092	-1.37909	-0.64709	1.24572	0.897348	0.021414	0.214862	0.507368	0.720391	CADM3-AS1	-0.935963	-0.625435	0.104194	0.588256	1.03306	1.83684	-1.10504	-0.052809	-0.843099											DDX47	-0.0462486	1.37867	0.901757	-1.41804	-1.71425	0.217707	0.323683	-0.0652126	0.421936
PLEK2	-0.307695	-0.178419	-0.13224	-0.998258	-1.18095	-0.922571	1.22403	1.25803	1.23807	GAS5-AS1	-1.34412	-1.64325	-0.504322	0.897441	-0.0645416	1.09036	-0.00646185	0.794408	0.780485	ENSG00000225790	-0.436042	-0.918106	-0.867982	1.37192	1.05215	1.47943	-0.311437	-0.697472	-0.672459											ENSG00000213959	0.724667	0.633557	0.571246	-0.748445	-1.5242	-1.58628	0.633296	0.878774	0.417381
DHRS2	-0.169692	-0.74286	-0.46043	-1.14854	-0.617106	-0.704286	1.39166	1.41316	1.0381	ENSG00000270091	-1.20433	-1.66564	-0.732608	0.31827	0.184531	1.39408	0.924162	0.37958	0.401944	SGMS1-AS1	-0.85097	-1.01266	-0.383173	1.19148	1.42617	1.27513	-0.437577	-0.377937	-0.830468											RRM2P3	0.575031	0.570806	0.572338	-0.7634	-1.7782	-1.27852	0.446638	1.01075	0.644553
ISM1	-1.12823	-0.393404	-1.57958	-0.0387602	-0.143853	-0.149701	1.25254	1.2972	0.883783	LPP-AS2	-0.611939	-0.993959	-0.763448	1.24129	0.820874	1.73001	-0.805261	-0.372044	-0.245526	GAS1RR	0.199781	0.285075	-1.15095	0.859316	1.38782	1.14762	-0.748014	-1.15095	-0.829694											PTMAP5	0.738509	0.945288	0.83296	-1.52055	-1.43947	-0.916826	0.567919	0.451847	0.340317
LIPG	-0.218603	-0.363167	-0.417232	-0.995357	-1.0019	-0.84738	1.33568	1.20566	1.3023	IFITM3P9	-0.277592	-1.39745	-1.40687	0.989974	0.673763	1.14186	0.160621	0.839015	-0.723316	THBS2-AS1	-1.59224	-0.526673	-0.442203	0.569213	1.29399	1.56351	-0.137559	-0.72797	-6.12064e-05											ZNF788P	0.2728	0.742198	1.46154	-2.19277	-0.147244	-0.568191	0.141277	0.0363065	0.254083
VSIG1	-0.688478	-0.439947	-0.186124	-0.435426	-1.07624	-1.01046	1.27536	1.38594	1.17537	UNC5C-AS1	-1.36285	-0.793313	-1.36285	1.09237	1.08622	0.881492	-0.385633	0.40779	0.436763	TEX41	-0.147708	-0.49775	-0.461353	1.19865	1.2613	1.38542	-0.834929	-1.12718	-0.77646											CBX1P2	0.680639	0.620243	0.658212	-1.06633	-1.71819	-1.14385	0.784914	0.548894	0.635457
SYP	-0.494256	-1.00241	0.061343	-0.73158	-0.813255	-0.817765	1.4816	1.20284	1.11348	CCL5	-1.31447	-1.38473	-1.26446	0.489209	0.689277	0.433597	0.86013	0.719554	0.771893	LINC00511	-1.67174	-0.617792	0.000343022	1.57408	0.235124	1.05503	0.635705	-0.747587	-0.463164											NFYBP1	0.765659	1.34861	1.29978	-1.4183	-0.845181	-1.03163	0.194319	-0.276229	-0.0370301
DRP2	-0.17434	-0.456347	-0.56241	-0.290476	-0.18345	-1.8081	1.25983	1.19948	1.01581	MILR1	-1.62722	-0.854526	-1.20017	0.907629	0.751743	1.18806	0.0490692	0.205254	0.580162	FTH1P16	-0.695716	-0.416819	-1.14221	1.35614	1.69239	0.604728	-0.113843	-0.897729	-0.386945											KRT18P33	1.1807	1.03546	0.96147	-0.84718	-0.681821	-1.82895	0.167008	0.170522	-0.15721
FOXF1	-0.627336	-0.219424	-0.190548	-0.924634	-0.675089	-1.17184	1.24435	1.30772	1.2568	ENSG00000271780	-1.69898	-1.40708	-0.0336013	0.712257	1.02003	0.320828	-0.426109	1.03574	0.476903	MT-ATP8	-1.24688	-0.145479	-0.668452	0.600144	1.61803	1.33075	-1.06476	-0.261259	-0.162092											PPIAP29	0.50459	0.68107	0.877318	-0.891979	-1.36591	-1.64071	0.521689	0.549219	0.764712
IGDCC4	0.209738	-0.238858	-0.217325	-0.907294	-1.71107	-0.498022	1.02547	0.982204	1.35515	ENSG00000271882	-0.946119	-1.36247	-1.4823	0.601826	1.11003	0.791011	0.236951	0.191839	0.859241	ENSG00000228373	0.157799	-0.150425	-0.835889	0.107528	1.53671	1.51458	-0.727077	-1.42329	-0.179934											TOMM40P2	0.101344	1.14231	0.554169	-1.6701	-1.49589	-0.30066	0.782615	0.0858449	0.800361
SFRP1	-0.0684053	-0.50342	-0.147886	-0.763643	-1.19812	-1.03454	1.12152	1.23547	1.35902	ENSG00000271971	-1.70849	0.574747	-1.16544	1.08401	1.36128	0.452126	-0.0348746	-0.279557	-0.283797	RRAGC-DT	-0.572861	0.0269382	-0.163416	1.44942	0.93114	1.26692	-1.06321	-1.24028	-0.63464											ENSG00000215805	0.804749	0.885624	1.04249	0.0117184	-1.8143	-1.29311	0.625324	0.0830482	-0.345543
NOVA2	-0.739319	-0.618691	-0.623807	-1.08883	0.0760465	-0.800229	1.40256	1.09338	1.29889	KLHDC7B-DT	-0.762031	-1.22913	-1.57597	0.980354	0.801967	1.28292	0.372931	-0.0524048	0.181373	NAB1P1	0.286771	-0.393628	-1.70038	1.52798	0.402799	1.25991	-0.156463	-0.542869	-0.684116											FEN1P1	0.288924	0.493683	1.03316	-0.784404	-1.70285	-1.27884	0.646854	0.345937	0.957539
ATP1A3	-0.0150421	-0.298281	-0.514436	-1.14583	-0.844396	-0.854388	1.37762	0.723439	1.57132	ENSG00000272669	-1.56602	-1.14689	-0.86479	1.12529	0.988151	1.04079	0.380478	-0.0581836	0.101177	LINC02041	0.236744	-0.954514	-0.424467	1.09081	0.943762	1.43491	-0.432718	-1.55196	-0.342569											ENSG00000219039	0.939063	0.694977	-0.0940844	-1.03807	-1.2771	-1.44825	0.402125	0.911078	0.910254
GRIN2D	-0.786573	-0.865505	-0.434928	-0.926869	-0.346964	-0.566216	1.32828	1.26916	1.32961	PCDHB16	-1.37639	-1.26591	-0.922709	1.06712	0.868701	1.18527	0.585257	-0.0497387	-0.0916019	CASC20	0.2428	-1.04422	-0.934734	0.911944	1.76593	0.706223	0.0150784	-0.562278	-1.10074											SELENOKP2	1.00165	0.705179	0.862103	-0.520767	-2.00701	-0.958769	0.14506	0.716579	0.0559769
CACNG7	0.511562	-0.289934	-0.603805	-1.26575	-0.396063	-1.26575	0.78483	1.01245	1.51246	WASL-DT	-1.32241	-1.24733	-0.922437	1.62906	0.0642594	0.69812	0.779958	0.0200328	0.300752	MIR181A1HG	0.136429	-1.67227	-0.688789	1.01571	1.2217	1.08985	-0.973093	-0.211715	0.0821748											FADS3	0.950543	1.17166	1.26079	-1.07472	-1.22141	-1.19827	0.0597591	-0.126588	0.178229
TFPI2	-0.938076	-0.675328	-0.69603	-0.332999	-0.90699	-0.362871	1.35304	1.21373	1.34552	ENSG00000272692	-1.08903	-0.953519	-0.800473	1.13266	1.09406	1.19145	0.202102	-1.10337	0.326118	AKR1B1P1	-0.698019	-0.281664	-0.308032	1.47157	0.979765	1.36907	-0.644063	-1.20932	-0.679305											NUP35P1	0.758269	0.779403	0.11895	-0.863155	-1.76007	-1.18363	0.736908	0.612382	0.800941
STX1A	-0.827203	-0.586043	-0.531063	-0.512753	-0.892229	-0.590771	1.45478	1.04571	1.43958	HK2-DT	-0.911182	-1.63073	-1.23827	0.676597	1.09808	0.59737	0.401804	0.883264	0.123061	SERPINB9P1	-0.705686	-0.769247	-0.698587	1.22193	1.36306	1.38956	-0.540157	-0.794223	-0.466649											KRT8P8	0.841834	0.711719	1.36881	-1.92883	-0.814528	0.169037	-0.246345	-0.516061	0.414361
TMEM176B	-0.430997	-0.134765	-0.231836	-0.704965	-1.11689	-1.11689	1.49975	1.12426	1.11233	ENSG00000272848	-1.25627	-0.568848	-1.43276	1.00361	0.783348	1.52378	-0.11986	-0.173881	0.240883	FTX	-0.468923	-0.225572	-0.253737	1.10307	1.2662	1.42944	-0.701697	-1.05862	-1.09016											SFPQP1	1.30821	0.571394	1.11066	-1.54725	-1.27311	-0.357383	-0.0143076	0.632625	-0.430836
ENG	-0.787999	-0.855366	-0.613429	-0.479849	-0.530441	-0.704117	1.3474	1.25688	1.36692	TRIM8-DT	-1.07722	-1.87749	-0.558453	1.35139	0.836043	0.205557	0.474784	0.294405	0.350981	DPP4-DT	-0.584643	-0.215401	0.152453	1.26818	1.29348	1.09598	-1.20909	-0.79473	-1.00624											SRSF3P4	1.29702	0.512215	1.01203	-0.767367	-1.98124	-0.301892	0.544675	-0.357029	0.0415898
TYRP1	-0.553361	-1.08173	-0.062122	-0.631539	-0.6891	-0.826602	1.22903	1.4344	1.18101	INSIG1-DT	-1.07502	-1.017	-1.52318	0.50529	1.35867	0.732755	-0.232418	0.537908	0.712998	AHI1-DT	-0.133651	-0.351948	0.24867	1.25573	1.359	0.654173	-1.58641	-1.16051	-0.285059											LINC01133	0.827648	0.98898	1.01644	-1.20677	-1.31444	-1.32673	0.238036	0.41221	0.364625
RNF43	-0.253804	0.0464121	-0.310103	-0.974544	-1.46635	-0.634975	1.05872	1.29032	1.24433	ENSG00000273680	0.041145	-1.01078	-0.720828	1.63183	-0.954151	1.30659	0.304072	0.373902	-0.971779	CYP21A2	0.163032	-0.862081	0.126845	1.09177	1.23768	1.15445	-0.854092	-1.42329	-0.634317											TFDP1P1	0.976234	0.81547	0.625048	-1.52353	-1.40353	-0.83471	0.924419	0.0363439	0.384251
AREG	-0.414386	-0.0704157	0.0929945	-1.22461	-1.12735	-0.845594	1.32227	1.05996	1.20713	LHX1	-1.04017	-1.3604	-1.46078	0.476535	1.05053	0.989792	0.400105	0.379878	0.564521	TAPBP	-0.40799	-0.54932	-0.494435	1.2913	1.32669	1.32982	-0.820919	-0.922431	-0.752709											SMSP1	0.657082	0.998258	-0.048584	-1.19508	-1.58456	-0.985537	0.456119	0.819121	0.883186
HPX	-0.918536	0.230312	-0.294916	-0.667879	-1.59633	-0.191878	0.986515	1.18154	1.27117	ENSG00000273733	-1.29478	-0.693843	-0.833883	1.16107	1.09727	1.15747	-0.268267	0.589201	-0.914237	ST3GAL5-AS1	-0.085672	-0.0516524	0.0962292	0.772801	1.33608	1.22	-1.2211	-0.541755	-1.52493											CEP57L1P1	0.783763	0.647346	0.521255	-1.25647	-1.53051	-1.1451	0.974834	0.441953	0.562931
IL10RA	0.0288216	-0.870351	-0.328963	-0.721422	-0.120576	-1.54164	1.1672	1.12025	1.26668	NATD1	-1.08373	-1.10767	-0.845939	1.17674	1.23683	1.32684	-0.184503	-0.399807	-0.118755	BDH2P1	-0.877887	-0.702543	-0.0666138	1.69603	0.61141	1.1342	-0.32879	-0.0215163	-1.44429											ENSG00000224785	0.8041	0.748424	0.60563	-1.63488	-1.45603	-0.760559	0.768593	0.598156	0.326572
KIAA1549L	-0.426863	-0.58698	-0.610458	-0.799012	-0.701686	-0.844624	1.31739	1.28298	1.36925	ENSG00000274718	-0.826901	-1.19955	-1.65523	0.955389	1.05881	0.843434	0.331381	0.530148	-0.0374791	ITGA6-AS1	-1.56524	-0.278547	-0.520781	1.09771	0.882341	1.49252	-0.251631	0.10101	-0.957387											GCSHP5	0.557601	0.993522	0.784527	-0.894716	-1.39947	-1.51792	0.372986	0.180621	0.92285
GLI1	-0.0214122	-0.074758	-0.532355	-1.04731	-0.586176	-1.36693	1.29538	1.18698	1.14658	ENSG00000276571	-0.62871	0.47116	-1.75815	0.261977	1.27302	1.26524	0.0911092	-0.996434	0.0207903	SDCBPP3	-0.405027	-1.21021	-1.12371	1.15428	1.40657	1.18553	-0.269168	-0.215209	-0.523051											ENSG00000224905	0.875288	0.164741	1.14922	-1.30453	-1.38926	-1.12074	0.736371	0.618809	0.270098
SH2B3	-0.91426	-0.913217	-0.786022	-0.337833	-0.571141	-0.383965	1.23331	1.21267	1.46047	SLCO4A1-AS2	-0.569965	-1.27661	-0.653137	0.906148	1.30524	1.46917	-0.881226	0.0891104	-0.388732	CYP1B1-AS1	-0.157968	-0.498327	0.0248811	0.585404	1.33968	1.62706	-0.874713	-0.819164	-1.22686											CT62	0.607401	0.602632	0.484108	-1.09041	-1.6612	-1.17989	0.833412	0.781748	0.622195
ADGRD1	-0.097732	-0.451691	-1.18594	-0.478309	-1.29769	0.0661281	0.625258	1.19124	1.62874	ENSG00000278626	0.211878	-1.17801	-1.19294	1.96922	0.769522	0.471255	-0.253298	-0.585859	-0.21176	B4GALT1-AS1	-0.311638	0.10586	-0.176457	1.35855	0.905942	0.953129	-0.306116	-0.55987	-1.9694											SFTA1P	0.83502	0.878922	0.785375	-1.29488	-1.28109	-1.37335	0.454471	0.558382	0.437147
LOX	-0.530526	-0.638457	-0.700448	-0.598251	-0.755107	-0.76536	1.30088	1.38502	1.30224	ENSG00000278727	-0.90541	-2.11895	-0.080562	0.851605	1.24372	0.537873	0.214978	-0.0186695	0.275413	ELF3-AS1	-0.0930999	0.295742	0.183536	0.872906	1.16767	1.16478	-1.3302	-1.3065	-0.954824											SBDSP1	0.570754	0.567494	0.633217	-1.26368	-1.41216	-1.30928	0.647903	0.769444	0.796308
C3orf52	-0.0689172	0.000780949	-0.160302	-1.10666	-1.0233	-1.20717	1.1674	1.23065	1.16752	BISPR	-1.02261	-1.57298	-0.49326	0.467164	1.4934	0.859452	0.915382	-0.359464	-0.287077	SDCBP2-AS1	-0.561556	-1.01754	-0.839005	1.61762	0.954197	1.16691	-0.168448	-1.00289	-0.149295											PROSER2-AS1	0.324402	0.644659	0.753233	-0.932935	-1.63183	-1.29113	0.355814	0.840371	0.937413
PEX5L	-0.480104	-0.18462	-0.420427	-0.934475	-1.01064	-0.823815	1.30475	1.40398	1.14534	ENSG00000286410	-0.985562	-0.985562	-0.363309	1.37063	1.18716	1.32441	-0.279056	-0.616103	-0.652595	HLA-B	-0.446828	-0.524506	-0.525347	1.38763	1.21385	1.35208	-0.749153	-0.891306	-0.816416											PAICSP1	0.390847	0.979363	0.994438	-1.03483	-1.34275	-1.50179	0.508228	0.452599	0.553898
RTKN	-0.892566	-0.481618	-0.232981	-0.769657	-0.857596	-0.664857	1.19074	1.17925	1.52929	ENSG00000286699	-0.943748	-0.740226	-1.42098	0.981983	-0.14722	1.84904	0.326774	0.161358	-0.0669798	PCMTD1P3	-0.242093	-0.618837	0.0190786	1.77565	0.758171	0.806244	-0.345055	-0.466988	-1.68617											KRT18P24	1.17222	0.761362	0.847075	-0.854246	-0.800939	-1.87288	-0.156787	0.361538	0.542658
FN1	-0.45142	-0.443742	-0.565503	-1.00089	-0.610326	-0.857815	1.21763	1.28849	1.42357	ENSG00000286873	-0.732808	-1.52741	-0.676022	-0.805192	1.68226	0.720378	0.237709	0.631224	0.469858	LINC01524	-1.62409	-0.453692	-0.662505	1.97984	0.3585	0.680191	0.239745	-0.172457	-0.34553											ENSG00000226535	0.630224	0.616537	0.46728	-1.10861	-1.58913	-1.22542	0.83242	0.920499	0.456194
IGFBP2	-0.626837	-0.302845	-0.629521	-0.93214	-0.793642	-0.653488	1.24992	1.25261	1.43594	ENSG00000287292	-1.27478	-1.1171	-0.873293	1.03718	1.22712	1.21825	0.0679809	0.213248	-0.498606	FTH1P2	-0.662257	-0.739574	-0.727075	1.32881	1.44233	1.21664	-0.613665	-0.560654	-0.684558											KIF4B	0.437666	0.546407	0.501913	-1.58372	-1.3289	-1.0051	0.786904	0.850957	0.793879
NCF2	-0.426229	-0.711811	-0.736612	-0.725644	-0.765168	-0.612241	1.38289	1.25705	1.33777											ZSCAN31	-0.141718	-0.105616	-0.103604	1.22852	1.15845	1.23438	-0.997717	-1.08599	-1.18671											ENSG00000226723	1.12259	0.868996	0.359841	-1.57563	-1.58629	-0.499562	0.289478	0.477851	0.542719
KIF21B	-0.808378	-0.512794	-0.67163	-0.571254	-0.556127	-0.767204	1.65838	0.819705	1.40931											SMIM1	-0.251961	0.0471579	0.0229821	1.45132	0.805357	1.22525	-1.23586	-1.1313	-0.932952											PAICSP3	0.272103	1.06459	0.699546	-0.566259	-1.53286	-1.5384	0.486296	0.105728	1.00926
ABCG2	-0.520197	-0.590803	-0.628049	-0.732617	-0.727483	-0.786999	1.33926	1.36787	1.27901											NFAM1	-0.590147	-0.498073	-1.24826	1.1159	1.3852	1.34148	-0.275579	-0.458908	-0.771609											DANCR	0.9623	0.942258	0.680877	-1.19439	-1.40109	-1.30166	0.284021	0.635977	0.391714
CCND2	-0.182634	-0.340404	-0.435552	-1.03519	-0.915428	-0.922543	1.31651	1.30205	1.21319											PNMA6A	-0.398635	-0.801384	-0.201118	1.3315	0.354607	1.84565	-0.262547	-1.07475	-0.793315											PARP1P1	0.605295	0.686893	0.93644	-1.63258	-1.22031	-1.07446	0.526053	0.662707	0.509952
DUSP4	-0.71876	-0.896115	-0.805984	-0.660636	-0.480954	-0.390595	1.32966	1.28559	1.3378											RNF217-AS1	0.243929	-0.865547	-0.0309797	0.966815	1.08369	1.43243	-1.25226	-0.460348	-1.11773											SNRNP40P1	1.10512	0.682156	0.732188	-0.971227	-1.55925	-1.27356	0.817842	0.272061	0.194667
TBX2	-0.897152	-1.30337	-0.356169	-0.0790933	-0.322631	-0.760831	1.22076	1.06376	1.43472											ASS1P7	0.555632	-1.42737	-0.568736	0.420818	1.32126	1.51178	-0.574819	-0.730417	-0.508151											DHFR	0.734411	0.456197	0.683166	-1.37538	-1.39384	-1.19745	0.741501	0.84084	0.510545
PLBD1	-0.853008	-0.108306	-0.919168	-0.415573	-0.261585	-1.17393	1.41916	0.922836	1.38957											ENSG00000237126	0.295257	0.107445	-0.413952	1.37604	0.740716	1.00597	-1.37809	-0.205498	-1.52789											ENSG00000228793	0.83328	0.362845	0.408557	-0.532604	-1.40903	-1.71624	0.758414	0.212005	1.08278
CSTA	-0.412446	-0.0129884	-1.43392	-0.553656	-0.51026	-0.719757	1.61074	1.13673	0.895555											WAKMAR2	-1.50078	-0.117881	-0.501879	1.3696	1.15912	1.026	-0.418049	-1.01738	0.00124651											AGKP2	0.633218	0.8427	0.493003	-0.684114	-1.4732	-1.54625	0.826734	-0.0564194	0.964331
CSMD2	-0.702911	-0.628847	-0.46765	-0.674049	-0.668031	-0.840167	1.30639	1.33037	1.3449											NONOP2	-0.970959	-0.546322	-1.04043	0.507214	1.01087	1.83118	0.179632	0.0340517	-1.00523											KPNA2P2	0.915575	0.26561	0.527216	-1.65107	-1.53055	-0.533139	0.844447	0.771027	0.390885
ARHGAP9	-0.628861	-0.602381	-0.324906	-0.31688	-1.57987	-0.205747	1.35404	1.08762	1.21698											CT75	-0.287915	0.0547324	0.210635	1.16466	1.17562	1.02268	-1.39495	-0.62124	-1.32421											ORMDL1P1	1.01584	0.856517	1.02534	-1.22243	-1.03586	-1.51089	0.247774	0.508176	0.115542
NCKAP1L	-0.324193	-1.08587	-0.883684	-0.178885	-1.00434	-0.314042	1.27784	1.20829	1.30489											AKR1B1P4	-0.425965	-0.477703	-0.195535	1.46722	1.39648	0.916989	-0.795476	-1.2569	-0.629115											ENSG00000229115	0.985158	1.5921	0.683996	-0.659653	-1.58824	-0.862312	0.356722	-0.0675759	-0.440194
TOX2	-0.455648	-0.974879	-0.823477	-0.38736	-0.780659	-0.497538	1.28614	1.18394	1.44948											OR2I1P	-0.913921	-0.276552	-0.583927	1.23806	1.37089	1.26194	-0.268647	-0.913921	-0.913921											LINC00452	0.736707	0.613868	0.842248	-1.23171	-1.48914	-1.25196	0.512171	0.595397	0.672426
LYPD3	-0.264493	-0.45732	-0.196487	-0.469358	-1.1431	-1.20731	1.3128	1.34161	1.08366											LINC01119	-0.214982	0.0315055	-0.091752	1.45257	0.75831	1.28186	-1.30749	-1.15821	-0.751806											SKP2P1	1.11505	1.18511	0.961049	-0.542874	-1.60054	-1.05906	0.0167251	0.435243	-0.510707
HS3ST3B1	-0.869752	-0.777472	-1.03819	-0.560208	-0.272098	-0.254315	1.66616	1.29296	0.812919											TMED10P2	-0.2206	-0.79605	-0.124643	1.25241	0.8511	1.59036	-1.27175	-0.494894	-0.785935											PAICSP5	0.380714	0.795066	0.667564	-1.84634	-0.795368	-1.14847	0.925427	0.64978	0.371621
IL1B	-0.502203	-0.538523	-0.489491	-0.730835	-0.822804	-0.8781	1.305	1.28808	1.36888											AQP1	-0.635301	-0.811007	-0.513659	1.53274	1.1278	1.22277	-0.433363	-0.384037	-1.10595											PRPS1L1	0.850944	0.590915	0.837253	-1.33555	-0.977535	-1.60781	0.511826	0.587718	0.542239
WNK4	-0.750503	-0.592402	-0.53808	-0.847786	-0.621172	-0.626479	1.35461	1.19411	1.4277											LINC03014	0.0505203	-0.795284	0.0016039	1.11784	1.35093	1.14917	-0.776373	-1.33676	-0.761648											ALMS1-IT1	0.826088	0.55808	0.557981	-1.13635	-1.82854	-0.883751	0.437557	0.668964	0.799969
SIX1	-0.32279	-0.594436	-0.682838	-0.87383	-0.493201	-0.961366	1.30412	1.33238	1.29196											GPR199P	-0.343031	0.345834	-0.384312	0.638201	1.21781	1.2896	-1.9236	-0.356498	-0.484006											CCNYL5	1.05414	1.11551	1.11769	-1.10174	-0.918852	-1.50437	0.0447055	-0.0668469	0.259767
RHOJ	-0.544904	-0.37409	-0.039874	-1.01158	-0.792716	-1.02848	1.45247	1.11239	1.22678											FTH1P4	-1.09006	-1.09006	-0.614799	1.14506	1.09975	1.1425	-1.09006	0.0169067	0.480773											ME2P1	1.44014	0.495578	0.878735	-1.61579	-1.21699	-0.745262	0.04402	0.367614	0.351961
PTPRB	0.251439	-0.378187	-0.742162	-0.656366	-1.45363	-0.591654	1.38974	1.23128	0.949545											CFB	-0.552712	-0.153039	0.00153727	1.23572	1.25717	1.22995	-1.10075	-0.963993	-0.953883											NCAPD2P1	0.669639	0.724213	0.770892	-1.05818	-1.76281	-1.06959	0.392464	0.763126	0.570244
SYNGR3	-0.364349	-1.07549	-0.769182	-0.561206	-0.744316	-0.353927	1.33485	1.00867	1.52495											HLA-L	-0.548315	-0.588334	-0.530739	1.57609	0.907058	1.41608	-0.540181	-0.981455	-0.710202											PA2G4P4	0.557971	0.611481	0.775989	-1.4913	-1.10629	-1.3615	0.476179	0.803399	0.734072
FBXL16	-0.146053	-0.160392	-0.117897	-1.03628	-1.13487	-1.05656	1.18835	1.14878	1.31493											IFITM10	0.221785	0.304073	-1.3147	1.15164	0.934861	1.11003	-0.0916378	-1.09849	-1.21755											ENSG00000230499	0.764592	0.255824	0.894394	-1.33139	-1.01616	-1.48211	0.79614	0.939236	0.179466
ADM2	-0.282237	-0.0761421	-0.10108	-1.21773	-0.950303	-1.02244	1.11794	1.17181	1.36017											WNT5A-AS1	-0.550382	-0.239696	-0.410655	1.1657	1.51217	1.17446	-0.624582	-1.04204	-0.984969											KRT8P7	0.663599	0.973035	0.608289	-0.0486431	-1.36176	-1.78463	0.803562	0.595151	-0.448602
DOCK4	-0.647755	-0.633014	-0.745687	-0.753438	-0.467265	-0.736632	1.32234	1.28185	1.37959											C4A	-0.113115	-0.197923	-0.182974	1.1037	1.20962	1.35656	-1.00591	-0.969343	-1.20062											PSAT1P3	0.619287	0.335514	0.130752	-0.744475	-1.6783	-1.32141	0.922367	0.944606	0.791658
VGF	-0.391925	0.232019	-0.45652	-1.17063	-0.390712	-1.3179	1.10421	0.845418	1.54604											H2AZ1-DT	-0.352547	0.307838	-0.170508	0.778879	1.53258	1.12357	-1.19065	-1.18432	-0.844832											GOT2P2	1.2317	0.143993	0.458539	-0.903876	-1.93956	-0.748898	0.718721	0.686211	0.353173
FOXA1	-0.5593	-1.05258	-0.490236	-0.817501	-0.617376	-0.353563	1.53342	1.04617	1.31096											DNM1P35	-0.990732	-0.483099	-0.755963	0.956259	1.73601	1.02788	-0.452528	-1.01163	-0.0261973											TSEN15P1	0.653701	0.684435	0.701903	-1.21879	-1.0252	-1.68053	0.48809	0.835532	0.560854
EGLN3	-0.534395	-1.15456	-0.634251	-0.218481	-0.856385	-0.442965	1.51598	1.18069	1.14436											SDCBPP2	-0.635507	-0.484091	-1.03984	0.987027	1.40059	1.42368	-0.397579	-0.195213	-1.05906											CDC20P1	0.666903	0.631874	0.672603	-1.34086	-1.31723	-1.33899	0.69813	0.596344	0.731223
UNC13A	-0.975547	0.0443693	-0.567812	-1.09302	-0.0784062	-0.924805	1.13811	0.807956	1.64916											INSL3	0.00596256	-0.47129	-0.562519	0.958426	1.57895	1.21676	-1.15455	-0.809068	-0.762676											FARSBP1	0.902469	0.549954	0.567902	-1.00953	-1.94857	-0.816054	0.62846	0.404017	0.721358
IDO1	-0.666071	-0.986736	-1.56367	-0.345776	0.410774	-0.188721	0.929399	1.05717	1.35364											WDR45P1	-0.886906	-0.303312	-1.08616	1.25157	1.25908	1.24487	-0.622937	-0.920883	0.0646763											PTMAP4	0.364849	0.311017	1.23729	-0.741935	-1.16889	-1.79643	0.495425	0.591918	0.706757
TNS4	-0.518419	0.26321	-0.0224627	-1.36335	-1.12567	-0.695268	1.22273	1.27782	0.961406											LUCAT1	-0.0634231	-0.114101	-1.07116	1.43614	0.924217	0.832347	-0.498502	-1.70583	0.26031											DLEU2	0.634918	0.935777	0.600074	-1.25694	-1.56134	-1.10835	0.424481	0.821475	0.5099
SLC6A11	-0.35523	-0.0980329	-0.210769	-1.28205	-0.346818	-1.30936	1.18274	1.2978	1.12172											PCDHAC1	-0.000437623	-1.4233	-0.245338	1.37966	1.1144	1.01167	-1.14852	-0.036392	-0.651746											LUARIS	0.616362	0.999229	0.699472	-1.17839	-1.54752	-1.16791	0.220488	0.595882	0.762391
SLC52A1	-0.334093	-0.678989	0.115101	-1.33228	-0.299901	-1.06332	1.33912	0.921973	1.33239											NCOA4P2	-0.199367	-0.44704	-0.618452	1.04697	1.39125	1.30173	-0.460219	-0.554621	-1.46024											PA2G4P6	0.573755	1.05425	0.544474	-1.48217	-1.41385	-1.0051	0.409974	0.75772	0.560953
RNF122	-0.331249	-0.552989	-0.816216	-0.598099	-0.418506	-1.16171	1.40877	1.21537	1.25463											MTND4P9	-0.196286	-0.923162	-0.690932	1.84449	0.494899	1.1802	-1.21086	-0.221246	-0.277095											SNRPFP1	0.467357	0.77412	0.665023	-1.44942	-1.07319	-1.42996	0.504546	0.774057	0.767465
FST	-0.494987	-0.0794268	-0.417295	-1.00652	-0.741226	-1.07489	1.26011	1.21919	1.33504											ENSG00000250644	-0.181728	-1.31301	-0.506667	1.65454	0.910279	1.10297	-0.516024	-0.203925	-0.946433											DCST1-AS1	0.407202	0.353407	0.515698	-0.715782	-1.72676	-1.26516	1.3125	0.565621	0.553262
SPOCD1	-0.619512	-0.502028	-0.491408	-1.06363	-0.477373	-0.775092	1.32821	1.20979	1.39104											ENSG00000251034	0.0740767	-0.432433	-1.28647	1.26105	0.770781	1.37078	-1.42575	-0.190665	-0.141365											TMA16P2	0.017872	1.05989	1.14465	-1.5066	-1.21207	-0.995626	0.359783	0.747152	0.384945
FHOD3	-1.13236	-0.71014	-0.258566	-0.631022	-0.572946	-0.590112	1.38886	1.21965	1.28664											SYT9-AS1	-1.61598	-0.854635	-0.562403	0.737441	1.18675	1.39058	0.283076	-0.611309	0.0464777											PRPS1P2	0.771236	0.65954	0.609362	-1.24895	-1.34393	-1.3978	0.7201	0.656991	0.573445
NT5E	-0.530869	-0.623541	-0.54898	-0.811042	-0.801317	-0.665091	1.33785	1.36159	1.2814											LINC01094	-0.0282871	-0.0135132	-0.286166	1.27053	1.18361	1.14691	-1.11502	-0.993541	-1.16453											SNHG15	0.774505	0.840754	0.910166	-1.24737	-1.46262	-1.22561	0.52547	0.449055	0.43565
PRR5L	-0.0490123	-0.191273	-0.206091	-1.11927	-1.03233	-1.06327	1.19292	1.24216	1.22617											LINC02482	-0.151788	0.282826	-1.70554	0.599969	1.17926	1.3327	0.0899026	-0.559518	-1.06782											ENSG00000233514	1.02513	0.996368	0.675791	-1.8253	-0.676605	-1.17361	0.273692	0.282564	0.421967
AGAP2	-0.920554	-0.82364	-1.16494	-0.316248	-0.0901754	-0.470906	1.31196	1.2841	1.1904											ENSG00000251615	-0.148685	-0.709813	-1.1766	0.220631	1.5617	1.56487	-1.02943	0.0223203	-0.305004											KRT8P39	1.14133	1.25863	1.1254	-0.970116	-1.45456	-0.874007	-0.140468	-0.0782725	-0.00794082
TBC1D4	-0.186262	-0.377868	-0.588816	-0.993393	-0.779144	-0.943437	1.32165	1.29361	1.25366											PCDHGB6	-0.464237	-0.872396	-0.547539	1.33554	1.26397	1.36516	-0.676567	-0.568898	-0.835031											ENSG00000233912	0.903623	0.501662	0.737748	-1.02283	-1.4507	-1.45614	0.528697	0.780267	0.477664
BLK	-0.901533	-0.310062	-0.0707562	-0.889252	-1.30767	-0.0863882	0.788705	1.1648	1.61215											PCDHGA5	0.118696	0.153398	-1.23144	1.18004	0.927071	1.19431	-1.11448	0.00750774	-1.2351											ENSG00000234160	0.859484	0.499265	1.22807	-1.72498	-0.701415	-1.15966	0.745564	0.354285	-0.100612
KLF4	-0.591916	-0.583379	-0.490983	-0.697627	-0.859993	-0.753269	1.29032	1.34895	1.3379											PCDHGA7	-0.499321	-0.722843	0.0120669	1.47493	0.930474	1.26439	-1.20367	-0.209377	-1.04665											RNASEH1-DT	0.5317	0.64761	0.726668	-1.09872	-1.65022	-1.20042	0.695355	0.617702	0.730321
GABBR2	0.270535	-0.598859	-0.441975	-1.33204	-0.593128	-0.928142	1.16264	1.17886	1.28212											CHILL1	0.109019	-0.680426	-0.319826	1.42051	0.787219	1.2574	-0.0567773	-1.12999	-1.38713											DEPDC1-AS1	1.09606	0.524594	0.715005	-1.10695	-1.58926	-1.20029	0.461683	0.589803	0.509353
PAQR5	-0.425506	-0.63553	-0.0604233	-1.06583	-0.900182	-0.73879	1.2356	1.15968	1.43098											UBE2HP1	-1.01131	-0.559004	-0.415796	1.05235	1.38188	1.48388	-0.505539	-0.711977	-0.714483											PSIP1P1	0.516282	0.173269	0.910154	-1.35477	-0.984317	-1.51332	0.624297	0.994471	0.633943
UACA	-0.398124	-0.116325	-0.00357171	-1.2136	-1.03915	-0.893659	1.20537	1.2411	1.21797											PCDHGA10	-0.654896	-0.72571	-0.591038	1.33424	1.30491	1.35695	-0.70682	-0.698779	-0.618846											ZNF232-AS1	1.21196	1.03065	0.828621	-1.03454	-1.46579	-1.17647	0.304294	0.294545	0.00674235
PAK6	-0.235013	-0.226087	-0.238308	-0.980685	-1.02546	-1.05211	1.27945	1.17266	1.30556											PCDHGB2	-0.960209	-0.445648	-0.551147	1.24124	1.30175	1.37207	-0.998866	-0.473253	-0.485935											MCIDAS	0.43104	0.484211	0.381121	-0.607345	-1.62913	-1.53669	0.778971	0.881116	0.816701
GCOM1	0.140816	-0.426386	-0.056824	-1.46515	-0.964368	-0.729198	0.952501	1.14825	1.40036											PCDHGB1	-0.588744	-0.688014	-0.748961	1.28504	1.31395	1.35705	-0.771376	-0.837471	-0.321466											KRT18P15	2.25215	0.315408	0.291427	-1.20069	-0.457239	-0.869054	-0.0993237	-0.503958	0.271289
ADAMTS14	-0.675754	-0.151123	-0.223643	-0.869764	-0.709874	-1.17393	1.28199	1.32425	1.19785											ASS1P13	-0.495211	-0.107123	-0.175439	1.43061	1.08891	1.23508	-0.992744	-0.971124	-1.01296											C12orf75	0.865403	0.785079	0.774156	-1.29311	-1.34743	-1.32269	0.49324	0.587954	0.457403
HECW2	-0.411449	-0.318739	-0.327946	-0.912691	-1.08033	-0.78662	1.05279	1.3024	1.48259											PRSS23-AS1	-0.907433	-0.156303	-0.988098	1.81717	0.178559	1.40185	-0.626867	-0.0238179	-0.695057											LINC02331	0.859042	0.417625	0.906749	-1.75207	-1.0107	-1.06017	0.403246	0.866584	0.369684
CDKL2	-0.989314	-0.352168	-0.5478	-0.154546	-0.766489	-0.984201	1.2574	1.59838	0.938737											ENSG00000255750	-0.330249	-0.437577	0.147903	1.19035	1.34903	0.981791	-0.700351	-0.569239	-1.63166											DBF4P1	0.383452	0.486972	1.08053	-1.64175	-1.49027	-0.601126	0.320919	0.734269	0.727009
PIANP	-0.662863	-0.950366	-1.15077	-0.427988	-0.170888	-0.399739	0.952869	1.17498	1.63476											ENSG00000256609	-0.735616	-0.316478	-1.21811	1.25056	1.06956	1.06416	0.57423	-1.21811	-0.470198											KIAA0040	0.780352	0.796512	0.783262	-0.977262	-1.67273	-1.22723	0.547739	0.723534	0.245826
GLIPR1	-0.567852	-0.452908	-0.539006	-0.435158	-1.00352	-0.921693	1.21223	1.34747	1.36043											HP	-0.683869	-0.647223	-0.605834	1.36079	1.30961	1.30791	-0.759993	-0.453117	-0.828272											FAR1P1	0.739443	0.146889	0.39001	-0.927171	-1.57584	-1.31847	0.805715	1.00434	0.735094
PHLDA1	-0.866524	-0.90028	-0.923181	-0.339465	-0.538888	-0.331817	1.29097	1.29722	1.31196											ENSG00000257202	0.15506	-1.43609	-1.14422	0.833228	1.2109	1.26858	0.126259	-0.116483	-0.897235											KCNMA1-AS1	0.618983	1.38356	0.179392	-0.641979	-0.878828	-1.69004	-0.516245	0.481509	1.06365
ARMH4	0.0839761	0.0501524	-0.0361529	-1.07044	-1.2609	-1.17449	1.14373	1.1693	1.09482											MIRLET7IHG	-0.264658	-0.103132	-0.210991	1.20933	1.22461	1.26821	-1.228	-0.955955	-0.939408											RRM2P2	1.01957	0.145659	0.88348	-0.795011	-1.49895	-1.50299	0.556484	0.618757	0.573002
CYP1A1	-0.362091	-0.39383	-0.168914	-0.918287	-1.10643	-0.868127	1.22067	1.32929	1.26772											RPAP3-DT	-0.354574	0.0220945	0.0120559	1.08809	0.802247	1.60866	-1.30499	-0.945626	-0.927957											KPNA2P1	0.809119	0.544742	0.418921	-2.16532	-0.8968	-0.512703	0.713215	0.633681	0.45514
TGFB1I1	-0.176947	-0.285701	-0.324517	-0.869883	-0.996266	-1.12376	1.30492	1.16158	1.31057											ENSG00000258302	-0.62818	-1.03538	-0.168698	0.918194	1.11366	1.48825	-1.41878	0.146177	-0.415246											RANP1	1.31451	0.931495	0.844908	-1.11296	-0.989032	-1.51034	0.143576	0.413111	-0.035269
GNAL	-0.361633	-0.0998464	-0.0795945	-1.20597	-0.842845	-1.0835	1.15113	1.19715	1.32511											NCOA4P1	-0.187974	-0.697368	-0.384701	1.44418	1.47908	0.884197	-0.785755	-0.627204	-1.12446											ENSG00000236792	0.852486	1.04454	0.597896	-1.18678	-1.01968	-1.65609	0.415971	0.412358	0.539295
RNF157	0.0355054	-0.615644	-0.423245	-1.93235	-0.156051	-0.162132	0.797548	1.18938	1.26699											MIDEAS-AS1	-0.646519	-0.100952	-1.56752	0.89543	1.68868	0.954254	-0.590952	-0.343235	-0.289192											ENSG00000237220	1.08821	0.966462	0.478856	-0.996601	-1.45702	-1.31204	0.215764	0.153366	0.863004
CACNG8	-0.442745	-0.433446	-0.250361	-1.13145	-0.738861	-0.863368	1.25782	1.21894	1.38348											ENSG00000260077	-0.519122	-0.109989	-0.837038	1.05216	1.73569	0.997508	-0.547545	-1.01607	-0.755589											KIFC1	0.448154	0.629331	0.610062	-1.30715	-1.41568	-1.25261	0.778368	0.710527	0.798998
PADI3	-0.560496	-0.770119	-0.12054	-1.13567	-0.649601	-0.602168	1.52594	1.13178	1.18088											LINC02137	-0.306438	-0.935301	-0.939793	1.12322	1.47841	1.28894	-0.77773	-0.48678	-0.444525											ENSG00000237810	0.710664	0.53815	0.485338	-0.703531	-1.48774	-1.65476	0.558789	0.826439	0.726646
SUSD4	-0.38122	-0.545058	-0.838187	-0.339303	-1.27462	-0.45221	1.26345	1.18535	1.38181											TRMT61A-DT	-0.663984	-0.345321	-0.0199742	0.801568	1.02033	1.6437	-0.6853	-1.60059	-0.150428											MAP3K20-AS1	1.23001	0.593856	0.660968	-1.08765	-1.38413	-1.3902	0.326989	0.587368	0.462785
FLG	-0.442057	-0.192756	-0.218912	-1.03268	-0.804908	-1.09205	1.18185	1.17449	1.42703											HEXA-AS1	-0.430056	-0.897311	-0.480367	1.4096	0.90004	1.25332	-0.00683984	-0.2098	-1.53858											OR2W3	0.657081	0.688243	0.717503	-1.30526	-1.18134	-1.49458	0.532065	0.656164	0.730124
SCCPDH	-0.158118	-0.31089	-0.32584	-1.04247	-0.984887	-0.961221	1.23529	1.37159	1.17654											ENSG00000260412	-0.580098	-0.280257	-0.161223	1.04785	1.61216	1.13735	-0.925261	-0.925261	-0.925261											ENSG00000238273	0.431249	1.1622	0.257298	-1.46202	-1.08695	-1.31424	0.658076	0.658874	0.695511
PPFIA4	-1.1986	-1.04024	-0.704114	-0.421678	-0.0590232	-0.329439	1.26723	1.24647	1.23939											STAM-DT	-1.04974	-0.232668	-1.33538	0.51878	1.46439	1.44849	0.100047	-0.210615	-0.703291											PABPC1P10	1.3774	0.0963729	1.2093	-1.4203	-1.52905	-0.191874	-0.0897839	0.0729345	0.475004
AFF3	-0.285892	-0.312414	-0.335777	-1.02733	-0.839414	-1.02858	1.24643	1.30686	1.27611											LINC00622	-1.20378	-0.626951	-0.332081	1.38128	1.41004	1.06929	-0.61874	-0.686212	-0.392848											ENSG00000239498	0.433359	0.654725	1.44495	-0.233631	-1.94231	-1.08525	0.349471	0.409452	-0.0307629
ACKR2	-0.995339	-0.131298	-0.0485553	-0.580452	-1.32945	-0.57967	1.24802	1.39737	1.01937											ENSG00000261305	-0.631721	-0.647711	-0.715337	1.20351	1.38829	1.39575	-0.784061	-0.621049	-0.587666											MYLK-AS1	0.69215	1.05465	0.81613	-0.720321	-1.99794	-0.889526	0.385548	0.522895	0.136414
LRIG1	-1.10536	-0.424972	-0.489376	-0.617933	-0.699251	-0.558975	1.41354	1.02231	1.46002											ENSG00000261338	0.0172568	-0.00133853	-1.7775	1.02244	0.873613	1.3276	-0.17017	-1.09629	-0.195616											NME1	0.838019	0.714712	0.619368	-1.23579	-1.35401	-1.39453	0.585212	0.65089	0.57613
BOC	-0.724574	-0.274364	-0.767805	-0.667949	-0.688384	-0.815201	1.49137	1.1612	1.28571											LINC02605	-0.223383	-0.331662	-0.429749	1.26624	1.1551	1.39695	-0.972039	-0.719846	-1.14161											PARGP1	0.390191	0.421701	0.297639	-1.80902	-1.28279	-0.61113	0.685852	0.95097	0.956577
DDIT4L	-0.466913	-0.24609	-0.282512	-0.617058	-1.20742	-0.986098	1.23495	1.29259	1.27855											ENSG00000261737	-1.81934	-0.681791	-0.341103	1.27315	0.939262	1.04619	0.409117	-0.452028	-0.373459											SMKR1	0.674244	0.599438	0.860663	-1.25356	-1.29516	-1.42534	0.687103	0.695651	0.456969
HAPLN1	-0.415471	-0.356264	-0.309491	-0.557263	-0.805543	-1.35309	1.28229	1.19437	1.32045											ENSG00000261799	-0.961119	-0.56971	-1.19053	1.15547	1.44192	1.17717	-0.592369	-0.426965	-0.0338677											EIF3JP2	0.576869	0.799585	1.27478	-1.41244	-1.18156	-1.23629	0.439492	0.278414	0.461154
SCUBE3	-0.897928	-0.881308	-0.72491	-0.878391	-0.46707	0.0263279	1.31653	1.36731	1.13944											ENSG00000261888	-0.31417	-0.388252	-0.591497	1.23726	1.31631	1.35798	-0.80171	-0.880271	-0.935658											BTNL12P	0.906964	0.974335	1.02561	-1.81921	-0.954232	-0.866896	0.282401	0.333132	0.117893
NCAM1	-0.799334	-0.480954	-0.279561	-0.792724	-0.539357	-1.01795	1.30922	1.28869	1.31197											PCDHGA9	-0.526806	-0.19008	-1.01349	0.909315	1.44362	1.3741	-0.410449	-1.25874	-0.327466											RABGGTBP1	0.518484	0.27149	1.66344	-0.943187	-1.68953	-0.75741	0.515921	-0.119723	0.540514
GLB1L2	-0.550697	-0.67274	-1.04355	-1.09915	-0.040757	-0.36858	1.21185	1.11622	1.44741											ENSG00000262089	0.160875	-0.483103	0.197418	0.961508	1.19055	1.12229	-1.77338	-0.622762	-0.753403											PPATP1	1.04594	0.943664	0.73147	-0.953272	-1.44379	-1.40723	0.114712	0.595515	0.372988
CCDC15	0.009846	0.0400057	-0.0327958	-1.08793	-1.15436	-1.22568	1.08274	1.21834	1.14984											NQO1-DT	-0.821309	-0.777478	-0.19535	1.62702	1.38105	0.712402	-1.1479	-0.3978	-0.380637											SNHG3	0.609819	1.00198	0.793365	-1.40962	-1.23411	-1.29841	0.447859	0.595257	0.493863
FEZ1	-0.861621	-0.933047	-1.02457	-0.362549	-0.280955	-0.389124	1.34348	1.365	1.14339											PCDHGB3	-0.926388	-0.532299	-0.839919	1.21976	1.36697	1.32053	-0.890455	-0.327774	-0.390425											CRYZL2P	0.838501	0.941719	0.818592	-0.988707	-0.997177	-1.7887	0.208227	0.314678	0.652873
HMGA2	-0.844775	-0.626653	-0.834585	-0.453265	-0.594389	-0.617467	1.31249	1.34133	1.31731											PCDHGA4	-0.340762	-0.570022	-0.813278	1.09577	1.33095	1.49534	-0.604656	-0.961544	-0.631799											KRT8P35	1.46069	1.05247	1.22012	-1.0938	-1.1477	-0.752369	-0.196859	-0.224344	-0.318205
CNTN5	-0.708914	-0.952822	-0.925661	-0.496555	-0.337509	-0.495608	1.30432	1.38427	1.22847											LASP1NB	-0.686093	-0.0203501	-1.79602	0.519305	1.35686	1.31432	-0.522849	0.215719	-0.380895											PSG11	0.835056	0.493539	1.37038	-0.815082	-2.08444	0.166798	-0.0585821	-0.215002	0.307327
CDH8	-0.101402	-0.176532	-0.101977	-1.09761	-1.12389	-1.03178	1.17428	1.31204	1.14687											C1QTNF1-AS1	-0.347266	-0.272978	-0.189076	1.36974	1.28225	1.10709	-0.814872	-0.867106	-1.26778											LINC02709	0.834689	0.235731	0.563526	-0.60347	-2.20304	-0.710559	0.684374	0.497365	0.701389
CACNA1C	-1.05278	-0.861383	-0.667455	-0.390551	-0.501862	-0.433185	1.3832	1.1796	1.3444											NCOA4	-0.170049	-0.427509	-0.484664	1.3804	1.22971	1.24521	-0.885252	-0.844984	-1.04285											RPL30-AS1	0.572412	0.615474	0.331371	-1.51973	-1.65445	-0.584246	0.977488	0.779484	0.4822
MIPOL1	-1.06765	-0.529524	-0.278757	-1.02726	-0.434661	-0.441252	1.60652	0.839166	1.33342											AKR1B1P7	-0.123444	-0.619644	-0.376015	1.35146	1.17025	1.33011	-0.968025	-0.891494	-0.873195											SOCS2-AS1	1.06599	0.557667	0.674759	-1.13842	-1.39551	-1.34405	0.905639	0.32682	0.347104
ASTN1	-0.507715	-0.805792	-0.517401	-0.805792	-0.805792	-0.522584	1.33991	1.23379	1.39138											ZNF790-AS1	-0.894101	-0.754568	0.263989	0.937471	0.463956	1.97318	-1.0735	-0.486893	-0.42954											PGAM5	0.851437	0.954859	0.939093	-1.15304	-1.41413	-1.3093	0.363312	0.309279	0.458494
SPOCK1	-0.724118	-0.87363	-0.850436	-0.530112	-0.412239	-0.565879	1.31435	1.33197	1.31009											MAP3K14-AS1	-0.832526	0.113962	-0.58875	1.32388	0.892281	1.54255	-0.730819	-0.908706	-0.811877											ENSG00000248249	0.523634	0.766923	0.520379	-0.830325	-1.6192	-1.43418	0.611172	0.561837	0.899752
BMP6	0.218804	-0.318492	-0.727719	-1.30923	-0.425437	-1.0222	1.3225	1.32364	0.938136											ENSG00000267320	-0.408644	-0.606301	0.0598108	1.3172	1.23033	1.03787	-1.57381	-0.752978	-0.303474											PPP1R3B-DT	0.641695	0.345728	0.518605	-1.37707	-1.65968	-0.821863	0.848405	0.646446	0.857741
PTPRD	-0.784069	-0.910063	-0.882515	-0.51661	-0.280313	-0.524187	1.11625	1.53832	1.24319											ENSG00000267397	-1.17086	-0.239316	-1.22295	1.3246	0.995405	0.822984	-0.564734	-0.788985	0.843854											ENSG00000249176	0.209537	0.94072	1.29333	-1.32745	-1.38289	-1.01824	0.162079	0.438207	0.684705
ANKFN1	-0.0874845	-0.289621	-0.75988	-0.902145	-1.13878	-0.618465	1.1269	1.38426	1.28521											ENSG00000267478	-0.999973	-0.417748	-0.213523	0.996223	1.17099	1.63364	-0.713423	-1.02665	-0.429541											LINC02057	0.218702	1.00947	0.823086	-1.58215	-1.10795	-1.17767	0.6581	0.448906	0.709509
ROBO4	-0.540475	-0.432835	-0.314922	-0.66981	-1.16732	-0.754599	1.41049	1.20287	1.2666											ICAM4-AS1	-0.413513	0.238998	-0.307895	1.50549	1.12339	0.944691	-0.812913	-1.13214	-1.14611											LINC00942	1.04667	0.691218	0.547126	-0.672399	-1.69284	-1.06611	1.28676	-0.130753	-0.00967407
ROBO3	-0.448902	-0.336631	-0.113682	-0.560589	-1.43209	-0.813188	1.20716	1.06352	1.4344											ENSG00000267737	-1.01219	-0.819134	0.753479	0.799688	1.28999	1.13318	-0.790475	-0.126416	-1.22812											LINC02742	0.85934	0.844896	0.945973	-1.35122	-1.24319	-1.31417	0.436723	0.52519	0.296466
C4orf19	-0.606237	-0.843446	-1.14981	0.0153555	0.0110296	-1.02471	1.56585	0.888924	1.14305											IGFL1P1	-0.508453	0.195637	0.498722	0.876863	1.19922	1.15646	-1.2352	-1.06874	-1.11451											OR5H3P	1.07857	1.15714	0.87776	-0.350829	-1.67541	-1.27989	0.214561	-0.248395	0.226488
FAM167A	-0.359816	-0.296291	-0.254952	-0.936638	-1.05744	-0.918673	1.22101	1.29304	1.30977											RAB11B-AS1	-0.882593	-0.306305	-0.129548	1.12027	1.34996	1.22552	-1.04087	-1.19486	-0.141574											RDH10-AS1	-0.119817	0.911111	0.794067	-1.88882	-1.08105	-0.586263	0.406135	0.615033	0.949605
EPHB1	-0.224837	-0.372306	-0.136213	-0.705609	-1.24573	-1.03682	1.27595	1.06607	1.3795											ENSG00000270127	0.437479	-1.08228	-1.02787	0.276536	1.33121	1.59171	-0.815845	0.0189017	-0.729835											MRPS31P4	-0.176275	0.939642	0.648018	-1.0885	-1.69462	-0.815514	0.59931	0.391189	1.19675
TIAM1	-0.446202	-0.417225	-0.415198	-0.918559	-0.825564	-0.896536	1.29841	1.26048	1.3604											ENSG00000270179	-0.390794	-0.407083	0.0425087	1.18586	1.39167	0.842719	-1.59641	-0.0306315	-1.03784											PTPN11P4	0.973544	0.996887	0.717039	-2.00853	-0.859489	-0.644488	0.43489	-0.01799	0.408132
SFR1	-0.618996	-0.579429	-1.30071	-0.314899	-0.507514	-0.529716	1.33569	1.2142	1.30137											SMIM15P2	0.195519	0.04093	-0.430756	0.782589	1.25377	1.20236	-1.14724	-0.231409	-1.66577											CCT5P1	0.782806	0.805198	0.668341	-1.46595	-1.30646	-1.2018	0.518329	0.555539	0.643996
PCDH1	-0.536101	-0.545832	-0.633146	-0.758855	-0.657016	-0.848542	1.32629	1.26559	1.38761											PDLIM1P1	-0.135622	-0.060429	-0.251319	1.19146	1.45429	0.973222	-1.04128	-0.865583	-1.26475											ENSG00000250899	0.777322	0.871706	1.03166	-1.3847	-1.32899	-1.17999	0.346373	0.439878	0.426744
KCNS2	-0.279767	-0.0668887	-0.0705445	-1.06711	-0.629765	-1.45589	1.26057	1.12623	1.18317											USP34-DT	-0.4209	0.0355823	-0.908692	1.69483	0.0545774	1.58513	-0.411809	-0.577905	-1.05082											THAP9-AS1	1.03264	1.19746	1.09007	-1.32449	-1.25448	-0.970289	0.0708659	0.189789	-0.0315614
MYO1E	-0.318299	-0.232616	-0.1221	-1.16104	-0.933672	-0.9726	1.26008	1.22672	1.25353											ENSG00000271367	-0.485451	-0.19249	-1.06467	1.3957	1.36255	1.00165	-0.178989	-0.739954	-1.09835											H2AZP2	0.640522	0.695	0.565791	-1.45395	-1.07894	-1.43261	0.777967	0.534221	0.752
LRRC36	-0.233058	-0.456789	-0.286749	-1.36487	-0.680974	-0.687477	1.46485	1.43045	0.814624											YPEL5P2	-0.279473	-0.55073	-0.913765	0.695462	1.66277	1.32689	-1.07681	-0.0847259	-0.779619											KRT18P41	1.03765	0.710449	1.74667	-1.42164	-0.945498	-0.277895	-0.423553	-0.442466	0.0162836
HSF2BP	-0.12686	0.0387925	-0.0795565	-0.72469	-1.19082	-1.40457	1.18073	1.20264	1.10433											TAGAP-AS1	-0.268498	-0.835696	0.0261732	1.35861	0.760205	1.35466	-1.55983	-0.724239	-0.111387											ENSG00000253223	0.483706	0.894588	0.514433	-1.66461	-1.70264	-0.189595	0.339251	0.626917	0.69795
GAB3	-0.272592	-0.331764	-0.448044	-1.24902	-0.697022	-0.828621	1.27722	1.28544	1.26441											BCAN-AS1	-1.22698	-0.793202	-0.969165	0.870635	1.41753	1.35874	0.0777358	-0.233276	-0.502021											ENSG00000253558	0.769641	0.802267	0.833927	-1.54883	-1.36221	-0.532887	-0.319295	1.18215	0.175236
CFAP157	-0.513787	0.0616343	-0.41269	-0.741704	-1.55377	-0.410563	1.35285	0.845378	1.37265											CASC15	-0.411988	-0.725786	-0.88707	1.15655	1.34756	1.3148	-0.0210296	-1.0627	-0.710339											ZFHX4-AS1	0.837511	0.975467	0.91094	-1.44616	-1.39425	-1.01804	0.445536	0.413951	0.275046
BRSK1	-0.136689	-0.38283	-0.104621	-0.888215	-1.50141	-0.612821	1.30061	1.09799	1.22798											LINC01145	-0.473813	-0.0948513	-0.249623	0.949825	0.942993	1.44984	-1.77838	-0.803027	0.0570401											PINX1	0.187417	0.381623	0.533363	-1.43907	-1.19774	-1.21956	1.01341	0.878905	0.86166
DRAXIN	-0.483578	0.0231889	-0.638492	-0.661926	-0.714879	-1.28495	1.37732	1.293	1.09032											ENSG00000272631	-0.595893	-0.571821	-0.738712	1.12431	1.19879	1.52198	-1.09475	-0.738243	-0.105666											PAICSP4	0.73842	0.804535	0.779906	-1.40548	-1.27179	-1.29167	0.532612	0.687918	0.425541
NEXN	-0.152566	0.0147663	-0.0679688	-1.48344	-1.12592	-0.671069	1.1292	1.16323	1.19376											ENSG00000272768	-0.126084	-1.50747	-0.508766	0.978978	1.0261	1.43891	-0.0297299	-1.16572	-0.10622											LINC00824	0.597196	0.492001	0.328997	-1.25989	-1.87158	-0.610999	0.832446	0.636708	0.855122
IL24	-0.395976	-0.628469	0.225748	-1.03091	-1.01647	-0.846862	1.10221	1.21383	1.3769											LINC02035	-0.383132	-0.366817	-0.62094	1.10464	1.32354	1.46052	-0.900334	-0.575037	-1.04245											KRT8P3	1.29137	1.03873	1.27667	-0.912505	-1.4538	-0.70425	-0.088779	-0.41527	-0.0321689
INHBB	-0.526991	-0.195808	-0.3046	-0.926857	-1.06507	-0.820745	1.21444	1.27903	1.3466											ENSG00000273151	-1.55684	-0.313424	-0.38367	0.844933	1.65105	1.06547	-0.433865	-0.741667	-0.13198											LINC01111	0.615957	0.679604	0.687727	-1.4136	-1.37369	-1.20465	0.619063	0.677768	0.711821
IVL	-1.01216	-0.466767	-0.565723	-0.59682	-0.768862	-0.53916	1.31495	1.31133	1.32322											ENSG00000273230	-0.938086	-0.282937	-0.364264	1.29968	1.03084	1.54	-0.904367	-0.611103	-0.769761											ENSG00000254526	1.04103	0.34173	0.679483	-1.7447	-0.937531	-1.06957	0.436184	1.01084	0.242533
RPL22L1	-0.0628271	-0.18021	-0.323619	-0.915847	-1.16093	-1.05304	1.26498	1.2755	1.156											ENSG00000273402	-0.720626	0.120262	-0.419732	0.250587	1.37422	1.71153	-0.991829	-1.18599	-0.138416											ADM-DT	0.890095	1.1575	1.08579	-0.209088	-1.84421	-0.525376	0.10124	-0.937378	0.28143
PCOLCE2	-1.04748	-0.399692	-0.461027	-0.380916	-0.500617	-1.06515	1.15914	1.45533	1.24041											ENSG00000273472	-0.388972	0.3197	0.174554	1.44367	0.533423	1.2549	-1.24671	-0.916843	-1.17373											LINC02551	0.397754	0.736034	0.356918	-1.20965	-1.72328	-0.905756	0.938571	0.854989	0.554423
CDCP1	-0.616884	-0.728448	-0.66896	-0.715193	-0.607876	-0.658574	1.3038	1.30812	1.38401											LINC01138	-0.789833	-0.420052	-0.410117	1.2439	1.6305	1.02098	-0.935337	-0.742743	-0.597302											SNHG9	0.536088	1.13801	0.478197	-0.911588	-1.93892	-0.866933	0.510769	0.64999	0.404384
CAMK2N2	-0.839306	-0.693561	-0.676586	-0.566006	-0.227183	-0.921406	1.32752	1.26275	1.33377											ENSG00000274370	0.0635501	-0.329809	-0.448092	1.36909	0.684529	1.46908	-1.06801	-1.38504	-0.355298											H2AZP4	0.643065	0.66097	0.534583	-1.12116	-1.46358	-1.38178	0.819658	0.53615	0.772093
SAMD3	-0.244082	-0.0433159	-0.438106	-1.11551	-1.01739	-0.879659	1.38943	1.22334	1.1253											H3C6	-0.328717	-0.697429	-0.0338681	1.16817	1.01594	1.38548	-0.0716507	-0.983134	-1.45479											NASPP1	0.118927	0.638646	0.794131	-1.76134	-1.19961	-0.831046	0.58213	0.857988	0.800179
TMEM200A	-0.71779	-0.97062	-0.950669	-0.388245	-0.448461	-0.434339	1.2805	1.3399	1.28973											RAB7B	-0.460426	-0.345569	-0.226863	1.28254	1.24373	1.32755	-0.874822	-1.01726	-0.928881											EEF1A1P47	0.539094	0.737322	0.674474	-1.27034	-1.66243	-0.99014	0.775073	0.73256	0.464378
IL31RA	0.161797	-0.661145	-1.10935	-1.03833	-0.723293	-0.227778	1.12907	0.828287	1.64074											ENSG00000276805	-0.710049	0.406982	-1.10586	1.00995	1.47455	0.211444	-0.142217	-1.61948	0.474693											C10orf88B	0.752386	0.852566	0.602995	-1.817	-1.20498	-0.808735	0.354576	0.689092	0.579098
BMPER	-0.790116	-0.562876	-0.672352	-0.542072	-0.707133	-0.713746	1.34343	1.34547	1.2994											LINC00869	-0.588453	0.174652	-1.03134	1.75928	0.791202	0.824175	-0.580173	-1.35005	0.000702687											SNHG1	0.580705	0.847232	0.848417	-1.31056	-1.38045	-1.27788	0.649285	0.56179	0.48146
SLC13A4	-0.95638	-0.696771	-0.787463	-0.878362	-0.483045	-0.00833665	1.10459	1.13596	1.56981											ENSG00000277476	-0.501784	-0.841492	0.291348	1.15826	-0.126323	1.95605	-0.379234	-1.23443	-0.322399											LINC02985	0.718533	1.03858	0.820206	-1.20733	-1.74277	-0.752147	0.767442	0.0816313	0.275847
ADCY1	-0.433348	-0.688342	-0.0400975	-0.998621	-0.377156	-1.21502	1.24139	1.13959	1.3716											ENSG00000277954	-0.577936	-0.420507	-0.653138	1.21407	1.47813	1.25489	-0.618511	-0.696563	-0.98043											ENSG00000256913	1.08758	0.715281	1.16599	-1.20472	-1.39474	-1.14837	0.223541	0.392535	0.162913
PDP1	-0.627823	-0.818235	-0.84013	-0.406874	-0.647867	-0.623716	1.29774	1.42258	1.24432											ENSG00000278107	0.456958	-0.622709	-0.931835	0.841324	1.10149	1.46737	-0.913495	-0.130506	-1.26859											SRSF3P1	0.878925	0.715549	0.882467	-1.11064	-1.26946	-1.53841	0.623371	0.438266	0.37992
TMEM65	-0.363062	-0.225427	-0.249401	-0.670999	-1.21023	-1.05015	1.22743	1.28472	1.25713											H3C10	-0.316774	-0.229617	-0.591771	1.22538	1.43533	1.0669	-0.767056	-0.387851	-1.43455											LNCOG	0.515982	0.690561	0.631641	-0.901517	-1.85166	-1.10886	0.653719	0.582708	0.787433
SVEP1	-0.597346	-0.797382	-0.941681	-0.91153	0.0254493	-0.614683	1.2667	1.32416	1.24631											ENSG00000279453	-0.0804086	-0.236776	-0.0364549	1.24849	1.07648	1.23866	-1.43691	-0.732132	-1.04095											ENSG00000257298	-0.32596	1.21273	1.42418	-1.22615	-0.259517	-1.59323	0.381248	0.0124315	0.374261
ZNF22-AS1	-0.431665	-0.625928	-0.874566	-1.09908	-0.358265	-0.472782	1.55532	1.06104	1.24593											ENSG00000280054	-1.18044	0.626472	-0.327486	1.75345	0.883231	0.613548	-0.749708	-0.848006	-0.771061											KRT7-AS	0.629835	1.21328	1.37649	-1.58849	-1.17693	-0.56514	-0.0176308	0.0717736	0.056802
DRGX	-0.257192	-0.381335	-0.740148	-0.229576	-1.49688	-0.506131	0.760668	1.26788	1.58271											ENSG00000280339	-1.63353	-0.543028	-0.442368	0.904991	0.822393	1.75171	-0.154634	-0.399499	-0.306038											ENSG00000257674	0.633171	0.501916	1.02942	-1.49295	-1.60048	-0.742883	0.650877	0.524295	0.496635
DACT1	-0.441185	-0.961259	-0.631308	-0.557202	-0.880922	-0.463867	1.38449	1.20542	1.34582											EIF1B-AS1	-0.553134	-0.00292552	-0.0221855	1.23012	0.842703	1.51767	-1.14385	-0.696497	-1.17191											ENSG00000258021	0.988705	1.01326	0.779419	-1.49046	-1.32572	-0.972174	0.620023	0.242669	0.144278
CLMP	-0.42393	-0.646531	-0.543104	-0.698088	-1.0526	-0.568833	1.30503	1.44053	1.18753											ENSG00000281100	-0.424129	-0.346656	-0.260715	0.962769	1.45388	1.37225	-0.752596	-1.2595	-0.745303											MAD2L1P1	1.10679	0.697919	0.646315	-1.13377	-1.5769	-1.178	0.590295	0.462472	0.384882
APBB1	-0.0919215	-0.698654	-0.387324	-1.50584	-0.446144	-0.537008	1.37424	0.944108	1.34854											LINC00997	0.102911	-1.14187	-0.263856	1.45963	1.37641	0.674165	-0.470768	-1.31934	-0.417276											ENSG00000258808	0.779907	0.257748	1.38882	-0.450018	-1.30667	-1.75199	0.284016	0.49374	0.304437
ANPEP	-0.604926	-0.200754	-0.667229	-0.851056	-0.887547	-0.701208	1.32856	1.14921	1.43496											ENSG00000283178	-1.90565	0.167153	-0.0383488	1.28769	1.02753	0.717027	0.157783	-0.915852	-0.497321											ENSG00000259020	0.605179	0.930076	1.00283	-1.56069	-1.25501	-0.980911	0.00733209	0.565447	0.685756
DUSP18	-1.33805	-0.699172	-0.32719	-0.62645	-0.264073	-0.546122	1.17365	1.42379	1.20361											ENSG00000284052	-0.0784035	-1.43484	0.306159	1.03957	1.3036	1.13224	-0.56481	-0.919892	-0.783624											ENSG00000259093	0.416726	0.0775081	0.448135	-2.11409	-0.735148	-0.650616	0.904537	0.794032	0.858912
RHEBL1	-1.13349	-0.0677129	-0.294733	-0.87856	-1.052	-0.207192	1.64748	0.904973	1.08124											C2orf81	-0.46135	-1.02785	-0.991889	0.95727	1.87685	0.880575	-0.45596	-0.283405	-0.494244											DEPDC1P1	0.869253	0.339118	0.411023	-0.909054	-1.67303	-1.28191	0.732257	0.83348	0.678865
TMEM145	-1.10489	0.132033	-0.17257	-0.492868	-1.04668	-0.600045	0.153363	1.33526	1.7964											ENSG00000285676	-0.579267	-0.691845	-0.650661	1.45073	1.31816	0.805156	-1.50362	-0.0679542	-0.0807089											ENSG00000259381	0.986535	1.0536	0.660721	-0.979514	-1.30408	-1.47407	0.161684	0.779538	0.115575
SOAT2	-0.179737	-0.114351	-0.140014	-0.920933	-1.13163	-1.16082	1.25582	1.0917	1.29997											MITA1	-0.0969793	-0.260529	-0.403464	1.18037	1.33959	1.24766	-1.0192	-0.963999	-1.02345											KIF23-AS1	0.548	0.776736	0.549849	-0.666667	-1.62095	-1.52513	0.461152	0.523259	0.953748
MGAT5B	-0.638376	-0.755586	-0.483486	-0.514547	-0.793887	-0.740275	1.27763	1.00403	1.6445											ENSG00000285918	-0.222516	-0.9769	-0.910381	0.93118	1.51238	1.37748	-0.274333	-0.781301	-0.655609											HMGB1P6	0.651831	0.841395	0.606346	-1.28262	-1.72547	-0.876732	0.422446	0.707869	0.654938
ATG16L2	-1.28728	-0.801356	-0.685537	-0.573899	-0.310095	-0.126723	1.1661	1.29535	1.32344											ENSG00000286133	-1.07249	-0.276196	-0.708196	1.26788	1.23931	1.1499	0.22166	-0.690113	-1.13175											SWINGN	0.76938	0.844019	0.729697	-1.20658	-1.484	-1.27444	0.501664	0.53047	0.589794
BATF2	-0.802834	-0.662462	-0.742877	-0.487518	-0.118007	-1.04915	1.35498	1.12792	1.37994											ARMCX5-GPRASP2	-0.505544	-0.0918258	-0.0158727	1.64623	0.709732	0.963491	-0.0540088	-1.51797	-1.13423											LINC01572	0.429544	0.672384	0.706101	-1.81285	-0.940698	-1.11077	0.504425	0.752506	0.799355
PXK	-0.733248	-0.68093	-0.80876	-0.501977	-0.656902	-0.595807	1.35826	1.43358	1.18579											ENSG00000286340	-0.887964	-0.804202	0.229001	1.51993	0.827006	1.0358	0.241933	-0.921509	-1.24											EPPK1	0.583762	0.580084	0.820261	-1.7252	-1.17392	-0.991104	0.665452	0.395898	0.844769
SERINC2	0.0289222	-0.238849	-0.200549	-1.03058	-1.08864	-1.0997	1.21674	1.04146	1.3712											ENSG00000286358	-0.0604885	0.563756	-0.514759	1.31106	1.23352	0.747956	-1.16819	-0.964379	-1.14847											SMIM47	1.03178	1.09508	-0.150212	-0.616707	-1.35487	-1.61002	0.493816	0.70446	0.406679
KCTD19	-0.450225	-0.33623	-0.246174	-0.287206	-0.89104	-1.46581	1.46121	1.03956	1.17592											ENSG00000286591	-0.344984	-0.00250849	-1.14074	1.42087	0.48303	0.880342	-1.84429	0.293713	0.254569											VPS9D1-AS1	0.600668	0.58337	0.59693	-1.36473	-1.31179	-1.29502	0.561397	0.673301	0.955875
IL7R	-0.070299	-0.232784	-0.276777	-1.02691	-0.911432	-1.18196	1.27115	1.30427	1.12474											ENSG00000286724	-2.04495	-0.407272	-0.489114	1.16505	0.485715	1.33861	0.0785626	-0.146288	0.0196841											SMG1P7	1.37882	0.301562	0.856853	-1.55029	-1.39382	-0.698474	0.321201	0.27141	0.512738
TSPAN5	-0.698026	-0.842241	-1.00875	-0.46275	-0.472706	-0.445917	1.31782	1.30628	1.30628											ENSG00000286760	0.602036	-1.60786	-1.22513	0.647174	0.959294	1.38392	-0.0987982	-0.516195	-0.144441											DISC1FP1	0.400179	0.708174	0.774103	-1.52801	-1.4999	-0.883804	0.664613	0.700206	0.664441
NSG1	-0.24804	-0.29706	-0.372727	-1.01901	-1.06728	-0.815021	1.33885	1.21654	1.26376											ENSG00000286782	-1.01521	-0.677465	0.533304	0.86805	1.13754	1.50376	-0.934786	-0.562716	-0.852471											ENSG00000261762	0.767866	0.858879	0.421515	-0.870723	-1.76622	-1.19188	0.390369	0.892659	0.497533
PARM1	-0.534442	-1.19957	-0.745429	-0.698821	-0.492057	-0.166843	1.38872	1.3574	1.09105											ENSG00000286786	-1.57578	-0.00988878	0.516658	1.04526	0.718703	1.29715	-1.10242	-0.0282607	-0.861421											LOXL1-AS1	0.686841	0.597026	0.687413	-1.32317	-1.375	-1.29896	0.716316	0.652993	0.656546
IL1RAPL1	-0.543285	-0.753427	-0.654357	-1.28931	0.0064982	-0.536049	1.14744	1.26682	1.35567											ENSG00000286912	0.264622	0.0127438	-0.631553	0.70504	1.03696	1.42959	-0.809826	-0.215171	-1.79241											LINC02861	1.34041	0.785172	1.15882	-1.38639	-1.10033	-1.02843	-0.043655	0.220655	0.0537393
TAS2R1	-0.189341	-0.46333	-1.07536	-0.873487	-0.848578	-0.399523	1.25127	1.23208	1.36627											ENSG00000287012	-0.454984	0.447405	-0.774637	1.21072	0.845679	1.4372	-1.06336	-0.465216	-1.18281											MCUR1P1	0.704745	0.409058	0.90967	-2.34684	-0.115827	-0.690172	0.583372	0.168749	0.377242
LINGO1	-0.71122	-0.856966	-0.508362	-0.555318	-0.672678	-0.667994	1.21674	1.28684	1.46896											ENSG00000287315	-1.56797	-0.323221	-0.845456	1.29617	1.37751	0.798748	-0.296903	0.181899	-0.620774											ENSG00000263745	1.02719	1.05808	0.931257	-0.706551	-1.55305	-1.35278	-0.0576197	0.320056	0.333422
TMC7	-0.338785	0.427222	-0.143234	-1.18036	-1.00905	-1.17047	1.21918	1.0518	1.14371											ENSG00000287382	-1.32487	-0.790644	-0.52942	0.601064	1.69839	1.07829	0.00701012	0.203272	-0.943091											GJA5	1.01974	0.948753	1.01319	-1.37494	-1.389	-1.00073	0.211573	0.331519	0.239877
SMAGP	-0.476867	-0.411759	-0.846747	-1.00498	-0.403383	-0.760069	1.49379	1.21402	1.19599											ENSG00000287868	-0.722353	0.0442968	-0.408751	1.06229	1.62276	1.05901	-1.0983	-0.7325	-0.826452											MIR924HG	0.914401	0.715815	0.694467	-1.40747	-1.32969	-1.21011	0.650692	0.659272	0.312626
SIX2	-0.66721	-0.384721	-1.22675	-0.240261	-0.410905	-0.889744	1.17225	1.37533	1.272											ENSG00000288022	-0.275766	0.173951	0.0816843	0.921887	1.04282	1.44087	-1.09106	-0.987442	-1.30695											EIF5AP2	0.786278	1.00714	0.828503	-1.68079	-1.16136	-0.957523	0.101489	0.517159	0.559102
DPY19L2P2	-0.718181	-1.19564	-0.501059	0.367457	-0.61945	-0.710811	1.0819	1.84567	0.450119											KLK8	1.05617	0.448397	-0.0786303	0.991067	0.377015	0.698627	-1.8789	-1.14783	-0.465917											ENSG00000269825	0.617282	0.953779	1.02715	-1.41452	-1.23258	-1.2472	0.475921	0.498798	0.321373
HOXB9	-0.239655	-0.385777	-0.24778	-1.10005	-0.817664	-1.01114	1.32115	1.305	1.17593											RFTN2	1.32112	-0.550513	0.224289	0.207555	0.831655	1.21997	-1.39651	-0.965666	-0.891899											CCNYL6	1.47656	0.908684	0.945142	-1.39055	-0.779946	-1.209	0.134463	0.15154	-0.236898
PRKCE	-0.223053	-0.144456	-0.237329	-1.1407	-0.97786	-0.998635	1.22409	1.24204	1.2559											P2RY1	0.544906	0.272482	0.693724	0.657932	0.897636	0.726745	-1.86169	-0.80919	-1.12254											PPP1R14BP4	0.884469	0.274073	0.317938	-1.51035	-1.46858	-0.846988	0.808808	0.920827	0.619801
NPTX1	-0.177739	-0.368252	-0.166188	-1.28212	-1.20958	-0.462719	1.22636	1.18256	1.25767											P2RY2	0.517136	0.180274	0.384187	0.75371	1.09527	0.691903	-1.99491	-0.783167	-0.8444											ENSG00000271426	1.21153	1.06142	0.369758	-0.291152	-1.30333	-1.72091	0.0887262	0.707628	-0.123672
NAT1	-0.414848	-0.884881	-0.588679	-0.215337	-1.05905	-0.680924	1.57783	1.2039	1.06199											MROH2A	0.454184	0.324683	0.0617654	0.827437	0.75359	1.06998	-2.06571	-0.753449	-0.672484											ENSG00000271936	0.0862297	1.34261	1.1088	-1.46866	-0.784989	-1.27772	0.714614	0.0887187	0.190397
LRRC8C	-0.185409	-0.363524	-0.302573	-0.821512	-1.07416	-1.04551	1.1616	1.38453	1.24656											ASS1P10	0.247262	0.216726	0.502511	1.02312	0.87178	0.605699	-1.4053	-1.85714	-0.204661											ANKRD34A	0.628635	0.844494	0.729784	-1.34557	-1.30448	-1.25235	0.271784	0.409403	1.01831
SH3RF3	-0.891421	-0.545642	-0.623947	-0.437674	-0.849615	-0.612002	1.28023	1.3382	1.34187											ASS1P1	0.714684	0.361595	-0.331302	0.713413	1.10399	0.907432	-1.83166	-0.838671	-0.799485											SNORD14A	0.867012	0.950296	1.00857	-1.3733	-0.998799	-1.15106	0.725125	-0.558597	0.530752
SNCG	-1.24495	-0.698847	-0.538301	-0.0675056	-0.568342	-0.68693	1.35773	1.09164	1.3555											C2orf15	0.455693	0.360116	0.708056	0.438339	0.841501	0.91864	-1.9696	-0.906242	-0.846506											ENSG00000272078	0.964255	1.21464	0.470892	-1.30121	-1.38928	-1.11021	0.249626	0.294348	0.606939
FAM86B3P	-1.1905	0.0790542	0.373618	-0.558834	-0.566319	-1.44944	1.21883	1.16058	0.933011											TSPAN6	0.316987	-0.384956	-1.16831	1.34316	1.36442	0.892774	-0.664031	-0.987103	-0.712951											ENSG00000272599	0.623237	0.566127	0.594577	-1.30253	-1.5988	-1.04607	0.628019	0.86082	0.674623
CSPG4	-0.16169	-0.319661	-0.20021	-1.19503	-0.853839	-1.00666	1.23416	1.19835	1.30457											GDE1	-0.0902169	-0.354315	-0.437346	1.37611	1.21144	1.19889	-0.956187	-0.795197	-1.15318											ENSG00000273891	1.04096	1.04305	0.642745	-1.85082	0.242964	-1.14754	-0.0241162	0.579509	-0.526757
KCNJ5-AS1	-0.703019	-0.154528	-0.416702	-1.04804	-0.718839	-0.830901	1.23566	1.33597	1.3004											MYLIP	-0.282069	-0.182375	-0.40856	1.14466	1.27537	1.37748	-0.978881	-0.840475	-1.10516											ENSG00000274276	0.614901	0.621773	0.76984	-0.668785	-1.81157	-1.33496	0.663181	0.439737	0.705886
BRSK2	-0.843241	0.0648156	-0.648418	-1.47693	-0.466658	-0.22061	1.38327	0.922274	1.2855											MARCO	0.136129	-0.180413	0.406876	1.00728	0.906249	0.862881	-1.73519	-1.47866	0.0748502											PCCA-DT	0.208775	0.825508	0.692474	-1.27838	-1.46151	-1.1793	0.853687	0.600462	0.738287
FAM241A	0.0290342	-0.147189	0.0782187	-1.0883	-1.57	-0.69465	1.14522	1.09214	1.15553											SLC45A4	-0.178742	-0.163011	-0.552964	1.40435	1.2311	1.112	-1.04648	-1.20726	-0.598974											ENSG00000274719	1.1394	0.947763	1.09773	-1.03387	-1.51772	-1.06645	0.202585	0.0123399	0.218229
ARL10	-0.699031	-0.561927	-0.0803335	-0.657828	-1.36429	-0.400025	1.34941	1.22174	1.19228											RNF10	-0.0742215	-0.212448	-0.118139	1.08969	1.38049	1.16238	-0.998256	-1.04681	-1.18269											ENSG00000274976	0.749913	0.590146	0.827397	-0.26064	-1.31111	-1.94397	0.688012	0.601682	0.0585693
SUGCT	-0.274109	-0.465971	-0.478817	-0.761291	-0.885119	-1.02633	1.23116	1.39058	1.2699											GRAMD1B	-0.749994	0.542972	0.37182	1.17995	0.226616	1.15293	0.173287	-1.49077	-1.40681											ENSG00000275464	0.0794581	0.823563	1.50346	-1.51273	-1.32272	-0.644519	0.461982	-0.0115086	0.623005
ETV4	-0.507387	-0.712591	-0.702209	-0.566862	-0.692864	-0.800371	1.34577	1.23768	1.39884											NR1H3	-0.490907	-0.412102	-0.192926	1.59482	0.985176	1.1836	-0.616223	-1.30239	-0.749047											UHRF1	0.401715	0.46261	0.506469	-1.34446	-1.42229	-1.16277	0.84078	0.819867	0.898069
FOXL1	-0.171365	-0.419769	-0.679769	-0.958901	-0.958901	-0.684785	1.34145	1.36431	1.16773											PTPRN	-0.209306	-0.808041	-0.319759	1.21896	1.38728	1.1691	-0.382554	-1.31468	-0.741004											ENSG00000276672	0.445434	1.07416	0.619017	-1.41577	-1.28185	-1.21967	0.618586	0.387811	0.772282
FOXC2	-0.368881	0.20974	-0.394783	-1.20762	-0.58322	-1.23536	0.983608	1.27518	1.32133											FOXC1	-0.422649	-0.317255	-0.326608	1.55359	0.9297	1.31211	-0.659648	-1.17318	-0.896061											RDM1	0.63992	0.758026	0.19055	-1.23087	-0.76566	-1.61776	0.263251	1.44633	0.316219
GPR4	-0.424173	-0.524153	-0.448166	-0.929952	-0.971451	-0.627241	1.25511	1.29822	1.37181											PSD	0.425461	-0.089083	-0.361068	1.19871	0.862235	0.852198	-1.69369	-1.36932	0.17456											KBTBD6-DT	0.726052	0.863191	0.563697	-1.71189	-1.0415	-1.12	0.42029	0.89347	0.406684
CD163L1	0.0761738	-0.194185	-0.249127	-0.889361	-1.53091	-0.600422	1.13982	0.588595	1.65941											NEO1	-0.0755114	-0.245948	-0.367065	1.04335	1.40724	1.27658	-0.981944	-0.925231	-1.13147											ENSG00000279133	0.876958	1.1854	0.80561	-1.24414	-1.11492	-1.38116	-0.00338141	0.655582	0.220056
MYOZ1	-0.945628	-0.136185	-0.556985	-1.47929	-0.15703	-0.339677	1.20924	0.987092	1.41847											IFI35	-0.148719	-0.42074	-0.480123	1.40352	1.27841	1.10448	-0.663885	-1.31663	-0.756312											ENSG00000279233	0.705204	1.29882	0.89072	-1.00774	-0.697718	-1.5056	0.0437902	0.915411	-0.642891
PRSS36	-0.514935	0.129988	-0.56216	-0.940879	-1.34759	-0.404241	1.05298	1.09013	1.4967											ST6GALNAC2	0.0795613	-0.394881	0.0343691	0.773283	1.38196	0.844914	-0.37718	-2.10109	-0.240943											NDUFAF2P1	1.35654	0.573197	0.810731	-1.69138	-0.0244761	-1.39992	-0.127832	0.575543	-0.0724024
KCTD12	-0.505997	-0.484655	-0.534164	-0.574857	-0.794394	-1.04123	1.23596	1.28944	1.40989											TESK2	0.325069	-0.643175	-0.556396	0.366761	0.709954	1.74742	-0.201498	-1.85143	0.103291											ENSG00000280206	0.475174	0.444524	0.575784	-1.60809	-1.19446	-1.09187	0.881698	0.995055	0.522187
TMEM107	-0.672319	-0.339442	-0.320753	-0.879738	-0.880597	-0.809698	1.33706	1.13061	1.43488											MGAT4A	-0.110057	-0.217617	-0.390169	1.24428	1.2117	1.27486	-1.17272	-0.722616	-1.11765											HELLPAR	0.207289	0.815879	0.944999	-1.484	-1.60003	-0.695426	0.406507	0.687512	0.717266
WSCD1	-0.306858	-0.661403	-0.560431	-0.606572	-0.646757	-1.12431	1.40973	1.25687	1.23973											ARHGEF10L	-1.01378	-0.359014	-0.0924513	1.33144	0.989407	1.49112	-0.848782	-0.842232	-0.655703											SNHG4	0.527524	0.902763	0.803092	-1.62644	-1.02339	-1.27168	0.598765	0.53862	0.550752
APOBEC3B	-0.0657671	-0.445428	-0.480678	-0.891054	-1.15338	-0.77388	1.31247	1.22436	1.27336											FNDC3B	-0.468772	-0.306141	-0.286373	1.34951	1.25233	1.2625	-0.971053	-0.912231	-0.919776											IQCJ-SCHIP1	0.148807	0.705845	0.966172	-1.59937	-1.17457	-1.08971	0.620538	0.60028	0.822005
GPR3	-0.340165	-0.346703	-0.260429	-0.29986	-1.25581	-1.19811	1.10212	1.26887	1.33008											CAMSAP3	-0.83642	0.0118796	0.082839	0.735635	1.39828	1.36784	-1.01851	-1.30216	-0.439384											C13orf46	0.515538	0.806604	0.979695	-1.25381	-0.996607	-1.60759	0.763252	0.199854	0.593057
DEXI	-0.625577	-0.45852	0.088655	-1.67719	-0.275981	-0.475667	0.647773	1.36514	1.41137											SLC35C2	-0.196031	-0.294787	-0.497317	1.32221	1.27526	1.2324	-0.80561	-1.09589	-0.940227											ENSG00000284946	0.376062	0.524448	0.668502	-1.58817	-1.33393	-0.994188	0.724386	0.761791	0.861103
CACNB4	-1.26897	0.271188	-0.205716	-0.72195	-0.322461	-1.25049	1.1795	1.10913	1.20977											FAM135A	0.608498	-0.294254	-0.140989	1.55163	0.210755	1.26007	-0.875237	-1.04797	-1.2725											ENSG00000284968	0.637196	1.42549	1.33902	-1.47349	-0.992656	-0.74211	0.0935206	-0.0666204	-0.220353
BGN	-0.741751	-1.14394	-1.14539	-0.29682	-0.0240958	-0.347313	1.32815	1.0359	1.33526											NFE2L1	-0.809051	-0.521199	-0.325191	1.16221	1.32048	1.4539	-0.677406	-0.888307	-0.715435											ENSG00000285671	0.602071	0.678982	0.668973	-1.43981	-1.04485	-1.48301	0.72556	0.603143	0.688948
EPGN	-0.814751	-0.463973	-0.576637	-0.591525	-0.323588	-1.09767	1.22396	1.58187	1.06232											CYLD	-0.597723	-0.77021	-0.690976	1.21765	1.39102	1.3755	-0.608947	-0.545718	-0.770597											ENSG00000286132	1.14101	0.506278	1.2638	-1.85906	-0.9973	-0.133677	0.249058	0.301929	-0.472034
GRID1	-0.773008	-0.438796	-0.933829	-0.107389	-0.885846	-0.719641	1.46829	1.11997	1.27024											KIZ	-0.912218	-0.264396	-0.315012	1.00837	1.53636	1.318	-0.872113	-0.761129	-0.737874											ENSG00000286735	0.844719	1.11341	1.10686	-0.850162	-1.40296	-1.40722	0.146139	0.343021	0.1062
SLC8A1	-0.426874	-0.177037	-0.320522	-0.749869	-1.06546	-1.07	1.30001	1.28514	1.22462											SIRT4	-0.451671	-0.183368	-0.0650233	1.16126	0.342031	1.13583	0.649586	-2.07855	-0.510099											ENSG00000286826	1.32714	1.21774	0.761156	-1.22905	-1.39958	-0.714269	-0.252665	0.358202	-0.0686785
TMEM121B	-0.394885	-0.118633	0.106446	-0.103377	-1.60174	-1.12379	0.512629	1.29693	1.42643											MAP1LC3A	-0.278002	-0.797852	-0.490831	1.43998	1.16545	1.32128	-0.7677	-0.723743	-0.868589											ENSG00000286913	0.374041	0.958322	0.533758	-1.10344	-1.3596	-1.46488	0.774809	0.733935	0.553051
GPR132	-0.651651	-0.876315	-0.936598	-0.90917	-0.27873	-0.159133	1.32674	0.965738	1.51911											PEX11G	-1.11493	0.482189	0.702563	1.60281	0.283793	0.762828	-0.434432	-1.15725	-1.12757											LINC03113	0.0393995	1.06142	1.21464	-1.01174	-1.7149	-0.906327	0.374248	0.358385	0.584868
GPR39	-0.656871	0.193291	-0.0971469	-0.844415	-1.09107	-1.09745	0.928985	1.31482	1.34985											CLIP3	-0.229518	-0.738462	-0.903553	0.946672	1.72224	1.15505	-0.624606	-0.906272	-0.421546											ENSG00000287917	0.916039	1.16032	1.28803	-0.143641	-1.69926	-1.07439	-0.063292	-0.27975	-0.104051
SCN5A	-0.615263	-0.867071	-0.675014	-0.560994	-0.523073	-0.736675	1.39266	1.31781	1.26762											RAB3D	-0.03813	-0.272209	-0.413878	1.29917	1.15477	1.29383	-1.07478	-1.01804	-0.930736											ENSG00000288718	0.783716	1.42762	0.790371	-1.0988	-1.85968	-0.0760101	-0.122408	-0.0329408	0.188127
MAFF	-0.495027	-0.239121	-0.230753	-1.11747	-0.970172	-0.765515	1.31014	1.31415	1.19377											ISYNA1	-0.434025	-0.691194	-0.717424	1.46897	1.06926	1.38422	-0.669306	-0.98738	-0.423121											KRT8P5	1.80266	1.09315	0.792735	-0.369058	-1.27498	-0.784824	-0.304156	-0.48883	-0.466702
GAS2L1	-0.292658	-0.398993	-0.285517	-0.867982	-1.09226	-0.884985	1.16599	1.16049	1.49591											DNM1	-0.173248	-0.304106	-0.307646	1.17314	1.38575	1.20882	-1.08338	-1.1039	-0.795441											CACNA2D2	0.226448	0.340894	0.38956	-1.08182	-1.37292	-1.26414	1.38693	0.969063	0.405986
RTN4RL1	-0.641241	-1.06382	-0.474007	-0.450221	-0.468544	-0.823655	1.24692	1.34998	1.32459											PDLIM1	0.0242118	-0.227338	-0.227665	1.14302	1.41521	1.07513	-1.09092	-0.981587	-1.13006											FGF14	0.391404	0.232143	0.724458	-0.213579	-1.20935	-2.04784	0.803178	0.818767	0.500818
CYP2R1	-0.442559	-0.576869	0.0132188	-0.900798	-0.822419	-1.07204	1.32185	1.31906	1.16056											GNRHR	-0.258516	-0.327028	0.427547	0.445505	1.68627	0.693447	-0.418602	-1.96609	-0.282536											GDAP1	0.349628	0.405436	0.524472	-1.50197	-1.12326	-1.25915	0.938828	1.01468	0.651339
FAM86B1	0.0441701	-0.211824	-0.176847	-1.07307	-1.72802	-0.050021	1.54713	0.94567	0.702814											ACCS	-0.730452	-0.230855	-0.809314	1.13881	1.68088	1.01045	-0.34477	-0.74368	-0.971069											RBM28	0.238738	0.481726	0.581295	-1.55528	-1.14699	-1.18477	0.794356	0.886124	0.904801
PDE2A	-0.061897	0.128711	-0.0758131	-1.17678	-1.16295	-1.11226	1.18665	1.18731	1.08703											SAYSD1	-0.115954	-0.175357	-0.58376	1.61949	1.0148	1.06225	-1.28242	-0.820426	-0.718612											CORO2A	0.684341	0.621935	0.498368	-1.21402	-1.29469	-1.47047	0.702869	0.675783	0.795888
KANK3	-0.708587	-0.313225	-0.344751	-0.346247	-1.12577	-0.959953	0.94744	1.49689	1.35421											GHR	-0.391869	-0.0655728	-0.723415	1.41822	1.18957	1.22049	-0.715317	-1.07687	-0.855243											GNL3L	0.447134	0.5022	0.5834	-1.55334	-1.26071	-1.12156	0.756778	0.922692	0.723398
C2orf78	0.407196	-1.10759	-0.136349	-1.10759	-1.10759	-0.388094	1.30786	1.09012	1.04204											HRH2	-0.237051	-0.399362	0.451671	0.0125379	1.28638	1.61388	-1.14052	-1.41015	-0.177385											VAV1	0.450088	0.514691	0.541169	-1.42043	-1.40045	-1.12365	0.774693	0.748951	0.914935
ARL4C	-0.484229	-0.509351	-0.475274	-0.782118	-0.88563	-0.818418	1.31567	1.33124	1.30812											CBLB	-0.0733827	-0.0853229	-0.155949	1.24923	1.30423	1.04567	-1.033	-1.06948	-1.182											CNKSR1	0.222118	0.966288	0.0649526	-1.16914	-1.87499	-0.517779	0.702394	0.604423	1.00173
PAQR9	0.0535747	-0.105868	-0.0802644	-1.34002	-1.07987	-0.820846	0.521038	1.37736	1.4749											ACVR2B	-0.408963	-0.503819	-0.540011	1.23301	1.41706	1.27056	-1.02081	-0.890236	-0.5568											IQCC	0.290222	0.662185	0.637531	-1.33565	-1.78693	-0.661872	0.747775	0.565249	0.881486
CFAP54	-0.236738	-0.705515	-0.369654	-0.463916	-1.34317	-0.682522	1.33565	1.22328	1.24258											KDM5B	-0.339226	-0.370217	-0.352651	1.1818	1.40267	1.27994	-0.937539	-0.890734	-0.974038											CLPB	0.356342	0.46578	0.532383	-1.4989	-1.22789	-1.17941	0.889006	0.666076	0.996611
NPIPP1	-0.695168	-0.241314	0.204498	-1.31726	-1.08557	-0.41272	1.07726	1.48123	0.989043											HMGCL	-0.137425	-0.0204258	-0.115172	1.31205	1.05987	1.19792	-0.96566	-1.02779	-1.30337											KLK6	0.513807	0.309427	0.648989	-1.60177	-1.61158	-0.506415	0.479456	0.94231	0.825781
FBF1	-0.284932	-0.18327	-0.0514498	-0.852784	-1.09851	-1.19102	1.40603	1.06257	1.19336											SLC17A5	-0.289503	-0.306275	-0.258654	1.35043	1.09597	1.3477	-0.837026	-1.01148	-1.09117											CKAP5	0.16737	0.39287	0.450138	-1.45731	-1.19559	-1.18039	0.930556	1.02395	0.868402
H1-0	-1.06699	-0.97681	-0.754314	-0.389202	-0.531115	-0.110064	1.3004	1.20916	1.31893											HOXA7	0.342311	0.224263	0.731871	0.512584	0.781734	0.850192	-1.96993	-1.3426	-0.130421											METTL1P1	0.474036	0.43266	0.0856453	-0.865934	-1.63902	-1.06833	1.39836	1.00876	0.173813
IL1RAP	-0.618713	-0.617496	-0.523787	-0.5468	-0.933627	-0.729899	1.34782	1.34839	1.27411											ACADS	0.200778	-0.365266	-0.248122	1.65095	0.825118	0.919164	-1.10262	-1.45498	-0.425032											PRR16	0.67809	0.257417	0.0819438	-1.66511	-1.34704	-0.649223	1.08505	0.597469	0.961408
EVL	-0.355958	-0.280722	-0.296855	-1.03574	-1.02462	-0.81654	1.20076	1.11777	1.4919											ITPR2	-0.572478	-0.137799	-0.583913	0.920187	1.6381	1.27248	-0.895049	-0.906224	-0.7353											SDHAF3	0.368674	0.767155	0.394146	-1.16959	-1.41488	-1.34602	0.872596	0.834301	0.693623
ALKAL1	-0.541069	-0.504205	-0.105072	-0.900341	-0.900341	-0.900341	1.28315	1.46548	1.10274											NMI	0.0164409	-0.25015	-0.322497	1.32368	1.18338	1.18391	-1.09225	-1.02618	-1.01633											GK	0.872904	0.563881	0.0261844	-1.9845	-0.560224	-0.849594	1.23365	0.649007	0.0486885
DACT3	-0.195692	-0.818035	-1.57683	-0.630422	-0.0528023	-0.291598	1.17311	1.40015	0.992115											SDC4	0.083243	-0.140033	-0.182045	1.29177	1.2175	1.04895	-1.10754	-1.01568	-1.19616											KARS1P1	0.615922	0.591395	0.195856	-0.900414	-1.4277	-1.29448	1.24777	1.0684	-0.0967496
COL13A1	-0.519765	-0.461115	-0.627716	-0.847195	-0.495145	-0.977958	1.41588	1.11238	1.40063											NEURL2	0.617332	-0.620843	-1.20626	1.42744	0.347984	1.09442	0.281815	-1.449	-0.492884											XRCC6P2	0.517049	0.406596	0.121489	-1.50433	-1.30462	-1.00832	0.891689	1.00216	0.878288
CFAP299	-0.375857	-0.71856	-0.682494	-0.436509	-1.14491	-0.474161	0.883464	1.37071	1.57832											FBXL9P	-1.12346	-0.496734	0.178025	1.30733	0.802715	1.35179	0.108972	-1.04013	-1.08851											HNRNPH1P3	0.457552	0.653732	0.469511	-1.70511	-0.890831	-1.268	0.645729	1.01432	0.623085
SFI1	-0.643736	-0.543189	-0.0129969	-1.03285	-0.962428	-0.61093	1.5199	1.16021	1.12601											METTL25	-0.228718	-0.610176	-0.278097	1.44173	1.41031	0.757148	-0.693066	-0.283764	-1.51537											CRLF3P2	0.57962	0.500568	-0.0104493	-0.755866	-1.94778	-0.916197	1.00915	0.731066	0.809886
COLGALT2	-0.677211	-1.0847	-0.934319	-0.631136	-0.345618	-0.171094	1.26707	1.38559	1.19142											PNKD	-0.66482	-0.196033	-0.654219	1.38463	1.17376	1.35258	-0.818414	-0.951807	-0.625674											SUPT16HP1	0.36898	0.398777	0.504765	-1.57099	-1.36959	-0.912562	0.751125	1.04844	0.781064
GRK5	-0.71017	-0.389711	-0.106679	-0.880177	-1.14995	-0.568843	1.50176	1.18892	1.11485											KDR	-0.0124982	-0.0817308	-0.121946	1.0529	1.28535	1.21402	-1.00082	-1.08009	-1.25519											TADA2A	0.199178	0.517438	0.543128	-1.51711	-1.09429	-1.25909	1.02634	0.840446	0.743958
NAGA	-0.659434	-0.24796	-0.75112	-0.593874	-0.644577	-1.02189	1.28643	1.37672	1.25571											DNAJB9	-0.0304973	-0.375182	-0.67315	1.70502	0.951653	1.08434	-0.872776	-0.730447	-1.05895											ENSG00000287625	0.841974	0.61421	-0.386373	-1.67529	-1.42129	-0.271399	0.958964	0.824298	0.514911
PRR9	-0.608299	-0.569291	-0.533645	-0.704193	-0.933752	-0.620921	1.36884	1.37403	1.22724											SHBG	0.177725	-1.03507	-0.130908	1.15581	1.28202	1.11001	-0.323289	-1.29601	-0.940292
C2orf72	0.323289	-1.59858	-0.0372256	-1.07041	-0.476258	-0.480176	1.22367	1.05269	1.06299											SAMD10	0.178386	-0.670933	-0.535399	0.920233	1.47184	1.23695	-0.615423	-1.40394	-0.581714
ATP6V0E2-AS1	-1.20018	-0.818843	-0.255627	-0.433972	-0.506642	-0.614682	1.03065	1.50115	1.29815											GGT7	-0.352438	0.860791	0.149528	1.01108	1.06465	0.300943	-0.694991	-2.07707	-0.262483
MUC12	-0.194687	-0.0796313	-0.483227	-1.35869	-0.298519	-1.18376	1.27831	0.986853	1.33335											NFATC1	-0.381054	-0.780009	-0.600157	0.97255	1.22543	1.65374	-1.08661	-0.599867	-0.404018
RGL3	-0.638277	-0.541804	-0.191922	-1.44406	-0.589114	-0.350322	1.31321	1.23178	1.2105											SLC6A6	-0.318388	-0.209352	0.0802344	1.13265	1.17964	1.31631	-0.995167	-1.26865	-0.917278
DPF3	-0.186358	-0.256885	-0.159135	-0.962137	-1.17164	-0.981362	1.2763	1.17732	1.26389											CCT6B	-0.154393	-0.0975138	-0.724916	1.35542	0.174083	1.641	0.177644	-1.04845	-1.32288
ATP10A	-0.328186	-0.20978	-0.260391	-1.09718	-1.08445	-0.798726	1.21397	1.28507	1.27967											RAMP1	0.120028	-0.0433832	0.17316	1.5872	0.524311	1.01017	-1.17565	-1.51397	-0.681859
RTL8B	-0.494986	-0.86262	-0.840904	-0.432159	-0.595651	-0.719848	1.3557	1.13581	1.45465											CPLANE2	-0.207802	-0.47302	0.137682	0.660535	1.66243	1.17218	-1.00101	-1.3182	-0.632802
GPSM3	-0.640144	-0.368133	-0.288775	-0.805377	-0.973484	-0.812789	1.42172	1.07524	1.39174											DSC2	0.377714	-0.178126	-0.552357	0.543198	1.4828	1.34675	-1.01663	-1.29561	-0.707736
FAM228B	-1.01567	-0.0850247	-1.11336	-0.755574	-0.32877	-0.407754	0.916799	1.66449	1.12487											CCDC146	-1.57694	0.325632	0.358829	0.301729	1.09693	1.57493	-0.87242	-0.682372	-0.526316
NPTXR	-0.655075	-0.969126	-0.602419	-0.581006	-0.566814	-0.593564	1.37722	1.2465	1.34429											GNS	-0.0275064	-0.415891	-0.515238	1.15873	1.44654	1.18937	-0.945076	-0.822874	-1.06806
PPM1F-AS1	-0.27383	-0.0064101	-0.91864	-1.61912	-0.11129	-0.556249	1.35428	0.93807	1.19319											RNASEL	-0.0572247	-0.108587	-0.023675	1.11273	1.19996	1.21819	-1.06364	-0.918722	-1.35902
PINCR	-0.148145	-0.463955	-0.0727966	-0.956726	-1.31098	-0.746986	1.25098	1.18745	1.26116											TSGA10	0.146049	-0.813263	0.367657	1.11947	0.86631	1.37273	-1.30736	-0.716472	-1.03512
NTF4	-0.235198	-0.514141	0.0763537	-1.53868	-0.549287	-0.805043	1.06854	1.0288	1.46865											SLC41A2	0.0618685	-0.0444701	-0.147887	1.27897	1.10759	1.12778	-1.17018	-1.01086	-1.20282
ENSG00000226380	-0.893518	-0.462942	-0.31103	-0.658782	-1.02381	-0.484379	1.70025	1.11954	1.01466											C7orf25	0.794251	-0.463809	0.0690291	1.11088	1.41586	-0.129364	-1.85829	-0.460404	-0.478149
ENSG00000227482	-0.154324	-0.701947	-0.567354	-1.08811	-0.399656	-0.932585	1.18209	1.39406	1.26782											CCDC115	-0.0579696	-0.261472	-0.257034	1.6197	0.870902	1.15295	-0.925066	-1.09541	-1.0466
ENSG00000228509	0.096925	-0.0788468	-0.393326	-1.17691	-1.1526	-0.867047	1.36833	0.922419	1.28106											RNF144B	-0.17231	-0.230499	-0.533742	1.27757	1.47801	1.04203	-0.981945	-0.935183	-0.943928
MYLKP1	-0.671742	-0.761623	0.381424	-1.12678	-0.0639506	-1.17458	0.979782	0.872844	1.56462											MYO7A	0.775588	-0.0119429	0.0990481	1.09224	0.798842	0.662228	-1.98826	-0.98445	-0.44329
ATXN1-AS1	-0.846197	-0.427842	-0.352708	-0.576659	-1.41722	0.305056	1.80634	1.0198	0.489437											CASP5	0.351229	0.613418	-0.721463	1.35524	0.70097	0.706496	-0.152946	-1.25379	-1.59915
LNCTSI	-0.344357	-1.24229	-0.944981	-0.807278	0.147837	-0.45872	1.39619	1.31713	0.936476											DUOX1	0.464667	0.072738	-1.1292	0.651384	1.21853	0.741585	0.641168	-1.54655	-1.11433
LNCAROD	-0.487808	-0.334012	-0.34882	-0.565835	-1.10186	-1.01067	1.20204	1.43526	1.2117											STAT4	0.0625506	0.834988	-0.574313	0.880602	1.45908	0.618294	-1.3378	-0.925468	-1.01793
SPRY4-AS1	0.165562	-0.179936	-0.749613	-0.979666	-0.434584	-1.39177	1.27781	1.27416	1.01804											FAM117B	1.03968	-0.251594	-0.445241	1.4744	0.565507	0.748886	-1.41576	-0.606378	-1.1095
COMETT	0.0270384	-1.03906	-0.32363	-1.16476	-0.00504464	-1.0798	1.12606	1.24365	1.21555											TMEM132B	0.454917	-0.793012	0.418278	0.928631	0.78932	1.33947	-1.313	-0.5116	-1.313
MANCR	-0.460191	-0.669046	-0.715089	-0.444691	-0.5937	-1.04481	1.40842	1.13551	1.3836											OSGIN1	-0.29061	-0.115018	-0.204607	1.33458	1.05529	1.291	-1.16493	-1.20398	-0.70172
ENSG00000231612	-0.276909	0.0612534	-0.443311	-1.49549	-0.687234	-0.779415	1.34095	1.07266	1.20749											NTN5	-0.615544	0.485943	0.371814	1.19659	0.824059	0.641893	-1.25395	-1.77113	0.120332
LIF-AS1	-0.61316	-0.534461	0.204436	-1.03303	-1.04136	-0.608619	1.34286	1.56859	0.714734											BEST4	-0.0547126	0.100587	0.430203	0.623033	0.657978	1.27643	-0.733478	-2.19126	-0.108775
STXBP5-AS1	-0.806364	-0.685149	-0.55129	-0.465322	-0.731137	-0.732462	1.38219	1.40778	1.18175											SLC44A3	-0.0173602	-0.165944	-0.450394	0.938815	1.51633	1.10033	-0.466355	-0.957592	-1.49783
USP27X-DT	-1.41238	-0.0034698	-0.655184	-0.28678	-0.961132	-0.327087	1.19001	1.35203	1.104											MGST3	-0.0745407	-0.0482322	-0.448728	1.64874	1.07284	0.899442	-0.960766	-1.10718	-0.981578
NEURL1-AS1	-0.322203	-0.40213	0.0669586	-1.0507	-0.766502	-1.20147	0.990737	1.40575	1.27956											TOR1AIP1	-0.305391	-0.334108	-0.580448	1.39715	1.21006	1.27136	-0.822736	-0.739814	-1.09607
TMEM147-AS1	-0.541003	-0.146692	-0.126406	-1.16817	-0.81866	-0.957079	1.24804	1.17949	1.33049											RAB41	1.28191	-0.229583	-0.00635355	1.09653	0.814287	0.543419	-0.982748	-1.32426	-1.1932
ENSG00000236453	-0.152165	-1.23324	-1.03494	-0.969378	0.255569	-0.388938	0.947237	1.37099	1.20487											PXDNL	-0.312343	1.18056	0.843612	1.00363	0.0627957	0.631935	-1.52939	-1.31371	-0.567093
ENSG00000236529	-0.99055	-0.547408	-0.5248	-1.19268	-0.0240693	-0.472183	1.02748	1.23693	1.48728											ADGRL3	0.010971	-0.0438842	-0.152757	1.08605	1.26872	1.17803	-1.30762	-1.08319	-0.95632
ENSG00000236540	-0.40656	-0.894684	0.197755	-0.35836	-1.09217	-1.09782	1.10521	1.22551	1.32111											PDCD4	-0.526186	-0.843898	-0.620819	1.18773	1.24849	1.50917	-0.554229	-0.486818	-0.913438
IMPDH1P4	-1.32102	-0.392337	-0.0378394	-0.272861	-1.16552	-0.35683	1.6567	1.01272	0.876982											EPS8	-0.0935271	-0.0638287	-0.0680238	1.19712	1.28735	1.07308	-1.04699	-1.0133	-1.2719
SLC20A1-DT	-0.911021	-0.849337	-0.774942	-0.537304	-0.628226	-0.215131	1.28288	1.37197	1.26112											AMN1	-0.293172	-0.59994	-0.649242	1.30039	1.41139	1.15951	-0.621031	-0.492744	-1.21516
DGUOK-AS1	-0.919951	-0.735879	-0.265037	0.143562	0.230305	-1.4967	0.566769	1.88629	0.590633											PARP8	-0.151984	-0.299979	-0.299053	1.32809	1.16029	1.27822	-0.926835	-0.963503	-1.12525
ST3GAL6-AS1	-0.667039	-0.553268	-1.6346	-0.310675	-0.368897	0.00659604	1.5263	0.924502	1.07708											JMY	0.104452	-0.2213	0.189568	1.14323	1.20824	1.03053	-1.40555	-1.01402	-1.03515
PNMA2	-0.336825	-0.301286	-0.245908	-0.938924	-1.12114	-0.866757	1.27512	1.31604	1.21968											NCAM2	-0.248043	0.545197	-0.235962	0.904001	1.37294	1.00211	-1.40015	-0.834492	-1.10561
RTL9	0.0846346	-0.524981	-0.530916	-1.07039	-0.729646	-0.937714	1.35474	0.808826	1.54545											PIEZO2	-0.0695216	0.15236	0.110099	0.839341	1.38712	1.09345	-1.25387	-1.05224	-1.20674
ETV5	-0.780107	-1.00728	-0.8946	-0.446391	-0.311504	-0.458244	1.27065	1.35756	1.26992											PXYLP1	-0.147964	0.0261542	-0.097521	1.24863	1.11228	1.19653	-1.06423	-1.03176	-1.24212
APOBEC3C	-0.8041	-0.833378	-0.930236	-0.547947	-0.342254	-0.470803	1.26006	1.38869	1.27997											TMBIM4	-0.0951262	-0.560594	-1.15801	1.72299	0.893812	1.13423	-0.725991	-0.707923	-0.503394
RAD21L1	-0.0358086	-0.37403	-1.08549	-0.727886	-1.11043	0.00810685	0.202772	1.57952	1.54324											DRAM2	0.0211964	-0.0444377	-0.479226	1.46323	1.0919	1.02749	-1.04385	-0.689492	-1.3468
LINC02086	-0.455689	-0.324052	-1.37195	-0.904815	0.293661	-0.704995	0.875381	1.668	0.924462											CDK20	-0.246566	-0.278187	-0.161101	1.31309	1.32107	1.10278	-0.887266	-1.18675	-0.977076
CASC8	-0.881882	-0.114907	-0.535853	-1.11117	-0.209871	-0.922799	1.24772	1.12743	1.40134											SSBP3	-0.099673	-0.0106378	-0.283337	1.12187	1.21828	1.28259	-1.14663	-0.902054	-1.18041
LINC00968	-0.0816392	-0.0282348	-0.22754	-1.00696	-1.13752	-1.11979	1.10997	1.39168	1.10004											FCSK	-0.342775	-0.324472	0.0603117	1.62943	0.753103	1.14838	-0.967914	-1.41544	-0.540626
NNT-AS1	-0.675242	-0.594123	-0.930517	-0.17139	-1.06541	-0.423684	1.38239	1.24312	1.23486											ZNF19	-0.311059	-0.410872	0.010971	1.08182	1.58824	0.876498	-0.824939	-0.470843	-1.53981
ENSG00000248187	0.224448	-0.44394	0.0324671	-0.510529	-1.71424	-0.86621	1.04694	0.786135	1.44493											TPRG1L	-0.0972259	-0.354589	-0.381289	1.50111	1.15276	1.11495	-0.921624	-1.09764	-0.916465
CASC11	-0.584974	0.337486	-0.554474	-0.53632	-0.639242	-1.52987	0.961981	1.40449	1.14092											RNF207	-1.24434	0.362967	0.224298	0.815542	0.99529	1.47899	-0.851478	-1.13041	-0.650855
LINC01234	0.206437	-0.236699	-0.649081	-0.970285	-1.15538	-0.840268	1.03638	1.40543	1.20347											GPR153	-0.120056	-0.622166	-0.50499	1.29426	1.27966	1.22578	-0.873724	-1.26115	-0.417613
LINC02945	-0.325422	-0.596658	-0.543084	-0.857091	-0.648352	-0.958501	1.25351	1.43468	1.24092											G6PD	-0.0838058	-0.196614	-0.271272	1.20228	1.31832	1.14616	-1.04109	-1.30995	-0.764037
TMEM158	-0.846695	-0.393771	-0.484692	-0.852939	-0.963954	-0.366451	1.26436	1.25971	1.38443											ACOT11	0.556872	0.0615809	0.266835	0.984419	1.09514	0.66505	-1.83439	-1.01458	-0.780926
ENSG00000250770	-0.552344	-0.203542	-0.310872	-0.987662	-0.808526	-0.989752	1.27291	1.28317	1.29661											TM2D1	-0.302279	0.030111	-0.215539	1.40411	1.02214	1.22317	-0.962605	-1.0536	-1.14549
ENSG00000250855	-0.882581	-0.18637	-0.522122	-0.882581	-0.882581	-0.5286	1.16841	1.25398	1.46244											SERPINI1	0.239178	0.411587	-0.710744	0.864828	0.891398	1.19908	-0.440869	-1.96255	-0.49191
TMEM108-AS1	-0.266073	-0.227846	-0.242629	-0.812187	-1.14342	-1.06042	1.29438	1.35177	1.10642											CSMD3	-0.456093	-0.0289531	-0.271628	1.19776	1.28122	1.25733	-0.924474	-0.811035	-1.24414
FOXD1	-0.325602	-0.306542	-0.254192	-0.587152	-1.39659	-0.856214	1.14403	1.11187	1.47039											NLGN4Y	-0.0246455	-0.179087	-0.269817	0.995623	1.30221	1.30403	-0.826633	-0.855181	-1.4465
LINC01605	-0.521386	-0.813286	-0.0475053	0.0260104	-0.198147	-1.80511	1.08206	1.17078	1.10659											RRAD	0.0673006	0.0239502	0.0910544	1.44806	0.798559	1.03175	-1.17165	-1.45671	-0.832324
LINC01605	-0.521386	-0.813286	-0.0475053	0.0260104	-0.198147	-1.80511	1.08206	1.17078	1.10659											B2M	-0.301729	-0.373784	-0.533128	1.53668	1.07546	1.24818	-0.820785	-0.74327	-1.08762
ENSG00000255375	-0.0267555	-0.190755	-0.00525247	-0.520619	-1.59863	-1.08996	1.26321	1.06485	1.10391											UGT1A6	-0.550524	1.08164	-0.0366825	1.099	0.44739	1.19847	-0.803928	-1.40415	-1.03122
LINC02454	-0.336382	-0.703729	-0.995123	-0.960208	-0.802258	-0.00715689	1.33101	1.28236	1.19149											ZNF610	-0.521146	-0.304533	-0.253529	0.935802	1.6269	1.23062	-1.12937	-0.752207	-0.832541
PLBD1-AS1	-0.572769	-1.21461	-0.792732	0.704291	-0.518847	-0.977695	0.944702	1.27666	1.151											TMC4	-0.0130353	-0.316477	-0.236133	1.24621	1.22571	1.22927	-1.05466	-1.04412	-1.03677
CCND2P1	-0.216931	-0.761947	-0.558569	-0.436834	-0.687264	-1.1744	1.35488	1.012	1.46906											CDC42EP5	-0.308679	-0.954205	-0.342624	1.20218	1.42961	1.20403	-0.908876	-1.00638	-0.315051
ENSG00000258976	-0.770381	-0.403207	-0.201802	-1.40559	-0.299468	-0.647629	1.00868	1.40095	1.31845											HSD11B1L	0.38974	-0.463936	-0.58326	1.31756	1.10383	1.18456	-0.951982	-0.864457	-1.13205
LINC02302	-0.327923	-0.558274	-0.52544	-0.355316	-1.13046	-0.941627	1.04943	1.49869	1.29093											NLRC3	-1.22471	-0.118227	-0.41018	1.15111	1.13031	1.4687	-0.375037	-1.03689	-0.585074
ITGB3	-0.93367	-0.541612	-0.761409	-0.658174	-0.466881	-0.580827	1.41279	1.45299	1.07679											VASN	-0.0283772	-0.0419766	0.0898147	1.40564	0.775307	1.1805	-1.27513	-1.34932	-0.756461
ENSG00000259820	-0.326357	-0.390399	-0.399547	-1.75088	-0.0714257	-0.528469	1.10265	1.51415	0.850279											BMP1	-0.658591	-0.55047	-0.332534	1.35758	1.14691	1.42054	-0.665408	-1.02894	-0.689079
ENSG00000259969	-0.201319	-0.335319	-0.461111	-1.14645	-0.639611	-1.02484	1.34719	1.14029	1.32116											STAT3	-0.249736	-0.166791	-0.202659	1.14096	1.32027	1.26537	-1.07183	-0.985664	-1.04992
HOXB7	-0.778729	-0.0390296	-0.723144	-0.598921	-1.20717	-0.439682	1.34734	1.03351	1.40583											CCDC126	0.163515	-0.522243	-0.662281	1.91894	0.131381	1.31447	-0.760417	-0.828582	-0.754783
CEROX1	-0.868946	-0.177886	-0.343035	-0.520638	-0.93964	-0.993712	1.31862	1.14643	1.37881											ROBO1	-0.571571	-0.371168	-0.231067	1.02455	1.42011	1.41506	-0.887871	-0.833828	-0.964225
ENSG00000260855	-0.945434	-0.0544973	-1.33382	-0.361216	-0.390906	-0.623826	1.10552	1.44104	1.16314											SIK2	-0.0150397	-0.160046	-0.0601078	0.985301	1.31746	1.2552	-1.13074	-1.03508	-1.15695
TBILA	-0.504622	-0.367959	-0.18167	-1.18077	-0.700318	-0.881146	1.4252	1.30871	1.08257											CMTM8	-0.172998	-0.198209	-0.839595	1.50227	1.32375	0.963932	-0.776735	-1.07426	-0.728158
ENSG00000261490	-0.880443	-0.497395	-0.934185	-0.424252	-0.158018	-0.963311	1.2628	1.37029	1.22451											SLC30A1	-0.155902	-0.449972	-0.587004	1.46265	1.16263	1.23791	-0.819723	-0.823053	-1.02753
MYZAP	-0.104286	0.0168825	-0.143964	-0.700924	-1.93559	-0.340485	0.984575	1.40547	0.818323											GPR37	-0.097501	-0.51012	-0.464901	1.5752	1.0825	1.1432	-0.693462	-1.05521	-0.979702
ENSG00000266709	-0.88533	-0.204749	-0.596738	-0.858242	-0.61048	-0.761769	1.39504	1.28908	1.23318											GSTA4	0.105835	-0.295021	-1.47045	0.693136	1.01081	1.6119	-1.2372	-0.107804	-0.311218
ZNF561-AS1	-0.756169	-1.05663	-0.808814	0.193016	-0.480737	-0.79173	1.41378	1.41543	0.871848											TMEM37	0.1521	-0.162726	-0.135636	1.40035	1.02558	1.06884	-1.17543	-0.956087	-1.21698
LINC01140	-0.0854174	-0.243515	-1.33722	-0.844136	-0.917973	0.0159089	1.745	0.555555	1.11179											LRRC34	0.63796	-0.430299	0.210935	1.0151	1.33674	0.169933	-1.51186	0.0639279	-1.49243
LINC02073	-0.408953	-1.05091	-1.21363	-0.366011	-0.114604	-0.6038	1.17169	1.17769	1.40853											FOXB1	-1.47474	-0.0846403	0.602816	1.10027	1.04807	1.09732	-0.404085	-0.914854	-0.970154
GABRQ	-0.233005	-0.982385	-0.63657	-0.855611	-0.68678	-0.504433	1.29871	1.14133	1.45874											DRC3	-0.469584	-0.6251	-0.118395	0.66039	1.60222	1.35094	-1.39121	-0.73013	-0.279124
ARL14EPL	-0.984022	-0.869781	-0.740754	-0.417917	-0.315255	-0.526779	0.925692	1.58491	1.3439											CEBPB	-0.398756	-0.669712	-0.326644	1.50766	0.957161	1.42024	-0.823272	-0.913474	-0.753199
ENSG00000269954	-0.0634624	-0.586417	0.0115493	-0.638518	-0.694513	-1.58031	1.18956	1.00835	1.35377											EFCAB12	-0.892781	0.622136	0.0909242	1.18524	1.17087	0.530454	-0.804038	-1.75567	-0.147146
MIR222HG	-1.34406	-0.0869534	-0.219126	-0.631592	-0.763255	-0.696108	1.21658	1.21107	1.31345											PARP14	-0.472641	-0.482018	-0.513582	1.10006	1.41988	1.40907	-0.69043	-0.773157	-0.997181
LINC01023	-0.905998	-0.623845	-0.232789	-1.35802	-0.618106	0.107978	1.01442	1.15627	1.46009											NDNF	0.571653	0.1678	-1.93033	0.028852	0.995705	1.39479	-0.914246	0.0619486	-0.376165
ENSG00000273108	-0.52375	0.156703	-0.511274	-1.38122	-0.643485	-0.775105	1.23585	1.28203	1.16025											IQCK	-0.412155	-0.66499	-0.490703	1.34015	1.46898	1.14003	-0.840322	-0.764379	-0.776613
DUSP5-DT	-0.434102	-1.6004	0.0393001	-0.200039	-0.300889	-0.97561	0.948976	1.46587	1.0569											ASPHD1	0.115552	0.0678677	0.083449	1.36019	0.670613	1.10273	-1.32094	-1.5652	-0.514264
HEPFAL	-0.185604	-0.0727066	0.140151	0.161614	-2.34627	-0.317287	0.77625	0.865459	0.978396											TMEM80	-0.92911	-0.406936	0.000258481	1.28877	1.10482	1.41936	-0.963657	-0.779162	-0.734351
ENSG00000276488	-0.798174	-0.794914	-0.249261	-0.487562	-1.30344	-0.116999	1.37349	1.1278	1.24906											RIMKLA	0.0333628	0.607595	0.193886	0.338193	1.16299	0.971709	-1.97311	-1.11296	-0.22166
NR2E3	-0.0912427	0.581939	-0.248973	-1.6792	-0.791127	-0.892412	0.80667	1.05663	1.25772											STAP2	-0.259495	-0.281799	-0.374247	1.46544	1.15882	1.18693	-0.903032	-1.07774	-0.914882
ENSG00000279673	-0.258285	-0.450029	-0.0583212	-1.22567	-0.77154	-0.974593	1.18151	1.19162	1.36531											PIPOX	-0.208095	-0.355623	-0.662921	1.24944	1.61878	0.941463	-0.861853	-1.08291	-0.638272
ENSG00000279821	-0.840441	0.121588	0.363343	-1.42686	-0.67585	-0.919738	1.07093	1.1624	1.14463											CAPS2	0.165599	-0.11356	-0.229956	1.24034	0.602377	1.36219	-1.48472	-1.38606	-0.156208
ENSG00000280287	-0.986269	-0.665464	0.295417	-0.800322	-0.888426	-0.621817	0.89954	1.23803	1.52931											LINC02878	-0.782308	0.878509	-0.295568	0.926211	-0.091185	1.44445	-0.307045	-1.8638	0.0907371
ENSG00000280852	-0.625181	-0.0840865	-1.03137	-0.435948	-1.27561	-0.277267	1.21605	1.31527	1.19814											ZBTB20	-0.0307754	0.421378	-0.160827	1.12429	1.23016	0.845462	-1.59543	-0.722416	-1.11184
ENSG00000283959	-0.605938	-1.0002	-1.20861	-0.904616	0.209137	-0.0491642	1.41751	1.11583	1.02605											TDRKH	-0.337705	-0.609059	-0.614231	1.66758	0.180835	1.67372	-0.993426	-0.667849	-0.299872
LINC02767	-0.158144	-0.357367	-0.211773	-1.62036	-0.273924	-0.926925	1.04345	1.34262	1.16242											SATB1	-0.404594	0.0178234	-0.137503	1.05536	1.28416	1.32088	-0.933329	-1.02323	-1.17957
KCNQ5-DT	0.0867435	-0.459425	-0.210427	-1.06208	-0.938066	-1.09593	1.12367	1.28531	1.2702											GDPGP1	0.595033	-0.334711	-0.49482	1.45201	1.06102	0.86305	-1.14293	-1.05647	-0.942187
ENSG00000285887	-0.869395	-0.729349	-0.499568	-0.850298	-0.653368	-0.344803	1.28438	1.33493	1.32747											PP2D1	-0.303783	-0.163306	-0.234939	0.312209	1.81005	1.30907	-1.03906	-1.18447	-0.505776
ENSG00000285904	-0.649317	-0.113201	-0.0546581	-1.03833	-1.36084	-0.419491	1.1902	1.38013	1.0655											ZDHHC23	0.275244	0.504238	-0.338937	0.934214	1.15505	0.999784	-1.50994	-0.888908	-1.13074
ENSG00000286010	-0.200008	-0.51328	-0.374902	-0.291271	-0.97605	-1.33202	0.991066	1.59975	1.09672											MAML2	-0.20463	0.083852	-0.14904	0.87733	1.51809	1.13609	-0.982214	-1.16338	-1.1161
ENSG00000286207	-0.718846	0.183681	-1.48312	-1.00784	0.293757	-0.519498	0.891904	0.794128	1.56583											ANO9	-0.47356	-0.572918	0.465446	0.656107	1.35314	1.32949	-0.805744	-1.54499	-0.406977
ENSG00000287544	-0.0966305	-0.640369	-0.124205	-1.15266	-0.537649	-1.15266	1.06105	1.32118	1.32193											KIAA0825	0.0413984	-0.467663	-1.28234	1.71838	1.04968	0.71866	-0.551132	-0.109712	-1.11726
ENSG00000288685	-0.429133	-1.01382	-0.614606	-0.573634	-0.934378	-0.329457	1.23408	1.46523	1.19572											BTN3A2	-0.331293	-0.193336	-0.216649	1.16718	1.17391	1.41578	-0.929792	-0.93962	-1.14618
RAD52	-0.100916	0.280585	0.467748	-1.27251	-1.341	-1.08032	1.09787	0.929883	1.01865											FSCN2	-0.158441	0.3655	0.297161	0.878992	1.02556	0.994128	-1.23307	-1.8149	-0.354931
ARHGAP33	0.154902	0.296813	0.311185	-0.971113	-1.62623	-1.0778	0.874067	0.702345	1.33583											SLIT1	-1.02439	0.457104	-0.0945107	1.31525	1.02675	0.460549	0.499907	-1.31309	-1.32757
DHX33	0.300849	0.493404	0.519915	-1.35183	-1.2748	-1.29405	0.870028	0.823579	0.912899											DYNLT4	-1.54087	-0.302469	0.74473	0.949303	0.831399	1.17776	-1.35912	-0.133075	-0.367666
TMEM98	0.211305	-0.0814551	0.0606163	-1.04082	-1.26731	-1.23136	1.12861	1.12669	1.09372											NANOS1	-0.113604	-0.264824	-0.623663	1.42563	1.35607	0.993061	-1.17011	-0.708451	-0.894107
TNFRSF12A	0.432139	0.445978	0.625354	-1.22877	-1.43786	-1.27299	0.979134	0.67694	0.780076											CFAP126	-0.279803	-0.696666	0.0477323	0.391426	1.70461	1.41658	-1.00124	-0.552942	-1.02969
MAP3K9	0.156637	0.110485	0.266344	-1.33526	-1.197	-1.16101	1.05106	1.03826	1.07049											FAM53B	-0.48925	-0.495049	-0.356983	0.83698	0.939656	1.96453	-0.873736	-0.855952	-0.670201
SYT7	-0.453072	-0.160044	-0.0449563	-1.14164	-0.701278	-1.18353	1.3935	1.0956	1.19543											SLC35E2B	-0.566045	-0.0290067	-0.0830829	1.37473	1.02623	1.28634	-0.948717	-1.19048	-0.869971
PPP5C	-0.118623	0.158944	0.252442	-1.14089	-1.3592	-1.07106	1.13979	0.983399	1.1552											IFT70B	-0.0160657	-0.152861	-0.0545669	1.60327	0.764925	1.12191	-1.0543	-1.09192	-1.1204
EHD3	-1.0792	-0.22916	0.2311	-1.39087	0.100388	-0.87511	0.502924	1.44889	1.29104											C5AR1	-1.00108	0.432387	0.124192	0.859974	1.3823	1.06787	-1.09048	-1.23404	-0.541117
ADGRA2	0.00535097	-0.0971896	0.209703	-1.16016	-1.13968	-1.1864	1.26804	0.849487	1.25085											ENPP1	0.0207166	-0.431921	-0.0005338	1.40754	1.12143	1.05516	-0.897923	-0.952847	-1.32162
MNAT1	0.141324	0.373746	0.246347	-1.20689	-1.28197	-1.27995	1.07956	1.05778	0.870051											ATL1	0.171866	-0.580026	-0.482607	0.959422	2.00717	0.34303	-0.600023	-1.30949	-0.50935
SAMD4A	0.125295	0.213554	0.277788	-1.3439	-1.17597	-1.20081	0.922418	1.09368	1.08794											MFAP3L	1.12307	0.28303	-0.121105	1.21521	0.303295	0.818747	-1.21934	-1.32616	-1.07674
NCAPH2	0.315878	0.202738	0.373688	-1.16084	-1.47616	-1.16433	1.00396	0.867047	1.03802											SGMS1	-0.259647	-0.421879	-0.48675	1.53547	1.18563	1.14577	-0.99338	-0.832763	-0.872459
FAS	0.261682	0.344341	0.11981	-1.17709	-1.25808	-1.31589	1.0124	1.16136	0.851465											ATP1A1-AS1	-0.445927	0.169434	-0.298371	0.973686	1.11901	1.41913	-1.49175	-1.0385	-0.406707
KCNG1	-0.0386552	-0.0224117	0.236897	-1.09186	-1.3378	-1.05543	1.01021	0.847288	1.45177											LINC01270	0.339977	-0.373748	-0.224311	1.35037	1.46869	0.520917	-0.761504	-1.45217	-0.868219
SLAMF7	0.0791993	0.320867	-0.0925294	-0.776847	-1.47153	-1.28014	1.1238	1.12774	0.969451											NFKBIL1	-0.428354	-0.728627	-0.52879	1.62852	0.951333	1.3191	-0.543791	-0.93401	-0.735379
POU2F2	-0.469283	-0.219509	0.0576671	-1.13943	-1.07228	-0.847686	1.26794	1.11259	1.31											HLA-C	-0.444456	-0.575995	-0.546243	1.65634	0.973489	1.27555	-0.752515	-0.915404	-0.670757
HMGB3	0.244038	0.255217	0.350856	-1.3335	-1.16597	-1.30259	0.949896	1.07627	0.925791											ETFRF1	-0.0451509	-0.851711	-0.171202	1.80516	0.789592	1.04481	-1.01826	-0.661663	-0.891576
DAPK2	-0.400239	0.281398	0.0294472	-1.09924	-1.34381	-0.897961	1.2045	1.18753	1.03837											CYS1	-0.354267	0.0778245	0.00377144	1.77001	0.67739	0.952391	-1.07358	-0.793832	-1.2597
STAU2	0.163148	0.0896225	-0.0337736	-1.15432	-1.18519	-1.22184	1.09464	1.19408	1.05363											ZDHHC11B	-0.474064	-1.24057	0.797432	0.426292	1.48324	1.03794	-0.755968	-0.0215534	-1.25274
TDP1	0.325912	-0.206899	0.366832	-1.26524	-0.938427	-1.40589	0.983176	1.04984	1.09069											HLA-H	-0.289494	-0.0907466	-0.453972	1.39616	0.943174	1.40546	-0.884897	-1.17561	-0.850072
CAPG	-0.0822671	0.0287531	-0.168167	-0.943627	-1.31824	-1.06022	1.1696	1.07391	1.30025											HEXA	-0.288338	-0.392086	-0.646275	1.43606	1.16774	1.29478	-0.729799	-0.837769	-1.00431
XK	0.18409	-0.0828347	0.419096	-1.36131	-1.44207	-0.789722	1.25278	0.9385	0.881465											FAM149B1P1	0.935922	-1.41891	-0.793963	0.835822	0.721424	1.42575	-0.229343	-0.945281	-0.531421
LAMC3	0.181038	0.0917452	0.37035	-0.909893	-1.51306	-1.23909	1.00541	0.750751	1.26275											EML6	-1.12421	0.00884088	0.396553	1.41156	0.801237	1.18661	-0.688939	-0.797996	-1.19367
THOC3	-0.184108	0.156428	0.884935	-0.545583	-1.68319	-1.24319	0.525473	0.935942	1.1533											MYL5	-0.48084	-0.528227	-0.550989	1.69618	0.750549	1.37859	-0.682085	-1.04344	-0.539732
SYNE2	-0.150151	0.699238	0.486767	-1.61055	-0.929862	-1.16568	0.713843	0.904281	1.05212											PRDM6-AS1	-0.220426	-0.114128	0.203453	0.996581	0.93173	1.51276	-0.939499	-1.01937	-1.3511
LAMC2	0.0998158	0.114998	0.290119	-1.22775	-1.19937	-1.24577	1.21541	1.05171	0.900837											ROR1-AS1	0.132959	-1.21193	0.211918	1.10373	1.56232	0.758323	-1.02319	-0.840731	-0.693398
TARBP1	0.206253	0.251182	-0.041339	-1.52586	-0.825519	-1.22323	1.17297	1.1335	0.852032											ENSG00000224376	-0.196197	0.712927	-0.193374	1.57464	0.833696	0.374121	-1.77557	-0.486336	-0.843905
MTFR1	0.56045	0.42482	0.542543	-1.08349	-1.44345	-1.41446	0.788648	0.885485	0.739463											RANP4	-1.22	0.592061	0.51444	0.859197	0.774982	1.02361	0.0964777	-1.23773	-1.40304
SYT1	-0.396515	0.26192	0.0194626	-1.14496	-1.26275	-0.925534	1.10323	1.02305	1.3221											ENSG00000225282	-0.0853741	-0.832617	-0.373801	1.18087	1.49577	1.14919	-0.803444	-0.685935	-1.04465
FTSJ1	0.58663	0.533817	0.601516	-1.2165	-1.31209	-1.44843	0.771066	0.658157	0.825827											MCRIP1	-0.128987	-0.405031	-0.405171	1.70745	0.835855	1.10976	-0.878027	-1.33833	-0.497514
ACTN1	0.233529	0.151488	0.229939	-1.29825	-1.29716	-1.12135	1.08716	0.879198	1.13545											TLK1P1	0.538991	-1.0891	-0.633165	0.498873	1.50391	1.02445	-0.088996	-0.165287	-1.58968
RHOBTB1	-0.0731697	-0.162262	0.0994747	-1.10504	-1.14295	-1.13618	1.09654	1.2312	1.19239											ENSG00000227241	-0.137985	0.211567	0.0811525	1.537	1.27466	0.186374	-1.61341	-1.01447	-0.524887
SMC1A	0.138929	0.203415	0.169918	-1.41337	-1.16463	-1.10109	1.04485	1.0391	1.08287											ENSG00000227775	-0.254184	-0.256909	-0.00770926	1.09105	0.868788	1.64096	-1.08364	-1.17302	-0.825334
ACAP1	0.325827	-0.153607	0.751171	-0.770384	-1.94028	-0.81248	0.814296	1.01654	0.768922											NUTM2E	-0.162441	-0.92856	0.319755	1.00715	1.27001	1.25086	-1.10784	-1.1639	-0.485027
NDE1	0.1977	0.158208	0.247161	-1.35643	-1.14508	-1.21689	1.02024	1.10778	0.987318											XXYLT1-AS2	-0.970422	-0.10193	0.107628	1.18501	1.32244	1.07109	-0.826712	-0.41625	-1.37086
CLCN4	-0.00253125	-0.0693889	-0.106569	-1.31815	-1.12765	-0.90286	1.08498	1.23262	1.20955											DARS1-AS1	0.40971	0.249598	-1.02444	0.606294	1.30977	0.553024	0.650415	-1.13729	-1.61708
ADAM11	0.0369363	0.272311	0.100773	-0.889016	-1.6352	-1.00194	1.3085	0.679943	1.1277											ENSG00000232450	0.307677	0.82717	0.145963	0.914462	0.560952	0.477369	-2.30601	-0.272555	-0.655028
GLI2	0.146793	0.240855	0.342176	-0.999281	-1.53237	-1.18856	1.05211	0.798028	1.14025											ENSG00000232702	-0.878421	0.723238	0.0978497	1.7827	0.464036	0.707231	-0.981224	-0.907741	-1.00767
ANKRD13A	0.0800768	0.0401804	0.143835	-1.28141	-1.09346	-1.20845	1.08274	1.1165	1.11999											LITATS1	0.0862221	-0.681914	0.0416525	1.57532	0.905493	1.08541	-1.08099	-1.04582	-0.885373
ARHGEF1	-0.00673222	0.375161	0.435437	-1.15267	-1.45794	-1.11605	0.958858	0.735131	1.22881											EPM2A-DT	-0.292304	-0.00426217	-1.07082	1.09759	1.59543	0.954967	-0.368021	-0.690395	-1.22218
ACER3	-0.0577553	-0.126353	-0.00551041	-1.13078	-1.05206	-1.17106	1.22269	1.29399	1.02685											HIGD2AP2	-0.37045	-0.422772	-0.852416	1.31782	1.32289	1.15476	-0.860795	-1.17626	-0.11277
TIGAR	-0.0496264	-0.417182	-0.405428	-0.797631	-1.2461	-0.827363	1.08694	1.52311	1.13328											BHLHE40-AS1	-0.14283	0.26839	-0.3586	1.59462	0.463847	1.15173	-0.984502	-1.60457	-0.388086
TP73	0.077442	-0.267983	-0.105135	-0.248919	-0.9644	-1.80103	0.979444	1.15349	1.17709											PPP1R11P1	1.28302	-0.628612	-0.493093	0.788919	1.36328	0.570677	-1.1613	-1.05663	-0.666267
SP140	0.581634	-0.335388	0.166476	-1.44027	-0.887866	-1.15284	1.02869	1.32936	0.710199											LINC01134	0.314022	-1.0266	0.0934151	1.09782	1.52409	0.454908	-0.996622	-0.00829248	-1.45274
CPOX	-0.0927732	0.0342682	0.0886386	-1.21185	-1.1848	-1.07611	1.12304	1.17657	1.14302											MTX1LP	-0.329687	-0.128747	-0.164597	1.27249	1.12344	1.29974	-1.09796	-0.740581	-1.2341
SERTAD4	0.18307	-0.239771	-0.174507	-1.60881	-0.822725	-0.788838	1.05836	1.13635	1.25687											MAP3K2-DT	0.605294	-0.231225	-0.552865	1.36594	0.168995	1.3543	-1.01087	-0.11497	-1.5846
KIF3C	0.133797	0.0810792	0.329896	-1.29704	-1.22514	-1.16572	1.07286	0.911705	1.15857											CRIP1P2	-0.757917	1.38627	-0.122427	1.14621	1.07073	-0.166802	-1.34583	-1.08323	-0.126995
MAST2	0.138665	0.339346	0.40531	-1.33518	-1.22539	-1.24153	0.896885	0.89437	1.12753											ENSG00000240207	-0.376404	0.141013	-0.5994	1.39717	1.29991	1.01811	-0.829654	-1.09506	-0.955672
PPP1R15A	-0.272205	-0.0956611	0.0788144	-1.15568	-1.14502	-0.989213	1.17752	1.11329	1.28815											LINC00882	-0.151006	-0.147109	-0.351476	1.57186	1.1304	0.581449	-1.84677	-0.282147	-0.505192
ANKRD24	-0.98709	-0.170039	0.621574	-1.37153	-0.877667	-0.513103	1.11537	0.904084	1.2784											ENSG00000243155	-1.35356	0.451954	0.206093	0.270216	1.25933	1.36932	-0.886328	-0.052563	-1.26446
MAP3K20	0.486063	0.526707	0.535622	-1.46293	-1.2747	-1.21938	0.805846	0.884191	0.718577											FLJ46284	0.75555	-0.153138	-0.75274	-0.645542	1.6792	1.26484	-1.26256	-0.351653	-0.53396
NLRP1	-0.367261	-0.0276938	0.137395	-1.3232	-0.962611	-0.994726	1.18977	1.12095	1.22737											ZNF436-AS1	-0.579243	-1.18895	0.67215	0.345026	1.17287	1.35084	-0.43699	-1.50351	0.167802
G2E3	0.464759	0.556547	0.208914	-1.00826	-1.44626	-1.41063	0.961879	0.89862	0.774432											NCOA4P4	-0.283006	-0.956789	-0.399558	1.41209	0.964947	0.844055	0.624047	-0.664091	-1.54169
XYLB	0.40103	0.177106	0.0474328	-1.3491	-1.14344	-1.20999	0.978839	1.21456	0.883557											NCOA4P3	0.809963	-0.256353	-0.996598	1.11627	0.549559	1.15476	-0.0160421	-0.62636	-1.7352
PRKY	-0.397149	0.118387	-0.41688	-1.76348	-0.231072	-0.740826	1.05741	1.12644	1.24716											HOXC13-AS	-0.681131	0.0603992	-0.77647	1.29134	0.179986	1.49463	0.674054	-1.23584	-1.00696
CECR2	-0.204899	-0.251251	0.00831715	-1.38612	-0.984923	-0.769445	0.972548	1.15894	1.45684											ST3GAL1P1	0.223156	-0.299318	-1.32868	0.689746	1.70447	0.978972	-0.107249	-1.00968	-0.851424
PES1	0.0073257	0.0119147	-0.0123613	-1.10769	-1.1803	-1.17578	1.18207	1.05872	1.21611											GMDS-DT	-0.610337	-0.803014	0.0128198	1.84364	0.599651	1.03371	-1.37069	-0.235572	-0.470204
LRP5L	-0.51039	0.448621	0.571903	-1.43164	-1.43968	-0.333725	0.700959	0.497852	1.4961											HOXA-AS2	-0.65921	-0.359564	-0.550755	1.40396	1.30175	1.21664	-0.542496	-1.06946	-0.740871
PACSIN2	-0.23963	-0.0604974	0.0528349	-1.05803	-1.25932	-0.997843	1.22625	1.13307	1.20316											PCDHGA6	-0.167388	-0.737809	-0.516851	0.849172	1.72011	1.21823	-1.04429	-0.531713	-0.789467
TTLL12	-0.0414072	-0.0956115	-0.0416756	-1.06846	-1.1778	-1.115	1.11034	1.09031	1.3393											PCDHGB4	-0.202836	-0.119314	-0.305419	0.0996135	1.5072	1.60611	-1.57249	-0.459006	-0.553859
PDGFB	0.484107	0.268395	0.457531	-1.24756	-1.34944	-1.29584	0.907271	0.768816	1.00671											SDHCP4	0.236013	-0.48149	-0.95177	0.6405	1.89653	0.73364	-1.41428	-0.477683	-0.181466
ZC3H7B	-0.139769	0.0331822	0.150143	-1.13373	-1.31293	-1.01214	1.16823	0.993178	1.25384											ENSG00000255139	0.345647	-0.792396	-0.841999	0.462077	1.78563	1.19469	-0.985391	-0.7588	-0.409451
PHF5A	0.30414	0.377635	0.37806	-1.0808	-1.2573	-1.50946	0.885822	0.976178	0.925722											PRECSIT	-0.471411	-0.157577	-0.234872	1.15085	1.41704	1.21163	-1.14851	-0.975301	-0.791841
TRMU	0.108858	0.370918	0.161661	-1.26381	-1.35609	-1.1035	1.02326	0.982628	1.07607											SMIM3	0.167985	-0.274046	-0.163067	1.22555	1.26496	1.06736	-1.22089	-1.0262	-1.04166
KIAA0586	-0.156851	0.16464	0.0533708	-1.17955	-1.14245	-1.15366	1.1323	1.26691	1.01529											SMIM6	-0.122691	-0.205023	-0.363506	1.44228	0.892893	1.36654	-1.10365	-1.07556	-0.831287
PABPC1L	-0.651168	0.66762	0.687956	-1.56711	-0.977038	-0.861799	0.822578	0.763444	1.11551											LINC02986	-0.797677	-0.274101	0.182296	0.895898	1.86709	0.699881	-0.939748	-1.17692	-0.456721
PLP2	0.139035	0.0938209	0.0498477	-1.18979	-1.03632	-1.35738	1.04496	1.10564	1.1502											ENSG00000261051	-0.643892	-0.619267	0.217572	1.094	1.64473	0.834281	-1.21344	-0.324647	-0.989331
TAF7L	0.304902	0.179404	0.130091	-0.247912	-2.29024	-0.54594	0.903056	1.10776	0.458881											ZNF594-DT	0.67653	-0.760012	-0.0695946	0.828848	1.37392	0.63551	-1.90896	-0.522125	-0.254115
TANGO6	0.500768	0.570513	0.540948	-1.30596	-1.40811	-1.25461	0.82898	0.850219	0.677257											LINC01977	0.282864	-0.704926	0.108244	0.624068	1.13982	1.47701	-1.31649	-0.299842	-1.31076
HMOX2	0.270322	0.272972	0.332525	-1.31413	-1.30311	-1.19532	0.982926	0.895636	1.05817											SEPTIN9-DT	-0.918127	0.318494	0.322084	0.658979	0.875431	1.59377	-0.884833	-0.484899	-1.4809
CCP110	-0.0330167	0.431783	0.491059	-1.30172	-1.27261	-1.19779	1.04031	1.06916	0.772825											ZNF236-DT	-0.0319002	0.355323	-0.0989929	0.210291	1.2489	1.1907	-1.96708	-0.982875	0.0756364
CEMIP	-0.088274	-0.109241	-0.0228529	-1.19528	-1.13622	-1.0118	1.22802	1.18583	1.14981											MYO15B	-1.55602	0.656396	0.308452	1.08864	0.422685	1.09949	-0.94383	-1.24875	0.17294
CSPP1	-0.187018	0.578668	0.565603	-1.35799	-1.35658	-1.02156	0.909012	0.997158	0.872703											ENSG00000268575	-0.0296613	-0.25593	0.0968515	1.19882	0.161416	1.30973	0.188348	-0.577545	-2.09203
PLAT	0.139763	-0.0213156	0.276315	-1.10209	-1.40181	-1.10768	1.08072	0.91375	1.22235											ENSG00000269044	-0.760935	0.11432	0.233421	0.0160369	1.09069	1.8822	-0.956293	-0.365245	-1.25419
PYCR3	0.153052	0.395317	0.394089	-1.06407	-1.61763	-1.09254	0.919174	0.800685	1.11193											TPRG1LP1	-0.0007506	-0.788071	-0.515525	0.921168	0.814174	1.57024	-1.34593	-1.07258	0.417276
ERI1	0.517585	0.328645	0.256667	-1.2369	-1.38348	-1.24598	0.892356	1.02224	0.848864											TRABD2B	-0.247055	0.0102318	0.183531	0.941612	1.10344	1.39392	-1.22794	-1.18426	-0.973472
TNFRSF10A	-0.0372313	0.349918	0.318777	-1.24695	-1.21356	-1.25495	1.00882	1.01379	1.06139											ENSG00000269533	0.289088	-0.275691	-0.230794	-0.852757	1.71594	1.29703	-1.5025	-0.0216821	-0.418626
ERICH1	-0.063927	0.00773957	0.0967482	-1.36149	-1.24707	-0.839502	1.1326	1.10187	1.17302											ENSG00000269896	-0.397239	-0.285317	-0.572481	1.00932	1.23007	1.56512	-0.448151	-0.903888	-1.19743
ARHGEF10	-0.126975	0.289214	0.602092	-0.990876	-1.87199	-0.622504	0.736077	1.26833	0.716633											MICOS10P2	0.0798919	0.422421	-0.985813	1.10415	1.08283	0.633974	-0.0546204	-1.99027	-0.292556
ERCC2	0.539134	0.460406	0.606561	-1.30404	-1.40673	-1.24669	0.82365	0.605002	0.922703											ENSG00000272088	-1.15608	1.02939	1.08903	0.970035	0.276032	0.595725	-1.22503	-1.17578	-0.403317
SYDE1	0.549146	0.477244	0.501519	-1.32886	-1.34647	-1.272	0.73702	0.662462	1.01994											ENSG00000272106	-0.700962	-0.117127	-0.588536	1.81442	0.930475	0.779167	-1.45754	-0.186053	-0.473842
CCNE1	-0.173596	0.36315	0.282886	-1.36479	-0.770528	-1.44264	1.08421	0.978629	1.04268											ENSG00000272482	0.181981	0.550429	0.0945466	0.850666	0.838433	1.08698	-1.87989	-0.742745	-0.980406
ANKRD27	0.257911	0.479236	0.655692	-1.23451	-1.37807	-1.30492	0.832094	0.953937	0.738636											JMJD1C-AS1	-0.753867	0.119284	0.311399	1.44358	0.687299	1.24959	-0.844284	-1.25007	-0.962929
SLC1A5	0.588338	0.368017	0.456487	-1.21556	-1.37326	-1.34821	0.845096	0.789401	0.889703											ENSG00000273271	-0.135074	-0.377226	-0.361626	1.45847	0.72264	0.466371	-2.16166	-0.022453	0.410554
GRIK5	-0.975187	0.821451	0.146854	-0.938264	-1.03173	-1.0369	0.975986	0.629117	1.40867											ENSG00000274561	0.624975	-0.922886	-0.146563	0.732317	1.79186	0.322355	-1.60088	-0.373184	-0.42799
SIPA1L3	0.018158	0.102594	0.132496	-1.18572	-1.1629	-1.22228	1.06852	0.969057	1.28007											ENSG00000275329	0.04421	-0.699751	-0.0103047	0.671175	0.536598	1.40586	0.819107	-1.76729	-0.999603
ABHD11	-0.264701	-0.399858	-0.442098	-0.808919	-0.830508	-1.0993	1.37519	1.03512	1.43508											ENSG00000276855	-0.935565	0.291795	-0.270565	1.7184	1.54991	-0.317594	-0.653788	-0.439179	-0.94342
SERPINE1	0.320835	0.338916	0.407783	-1.22585	-1.31652	-1.32654	0.953361	0.880406	0.967608											ENSG00000276980	-0.580739	-1.08005	0.97054	1.29159	-0.0205692	1.5415	-0.642661	-0.769879	-0.709725
ELAVL2	0.131685	-0.0148588	0.0644726	-1.35212	-1.38083	-0.755291	1.23196	1.00303	1.07196											ENSG00000278997	0.452902	-0.0078566	-0.514069	0.931201	1.38553	0.789109	-1.76633	-0.946732	-0.323748
PALD1	-0.24016	-0.0702802	-0.180921	-0.929646	-1.30131	-0.934019	1.10968	1.28886	1.2578											ENSG00000279332	0.475575	-0.796946	0.548197	1.18614	0.956258	0.76991	-0.769922	-1.69682	-0.67239
ANKRD26	-0.199901	0.266051	0.414237	-1.5315	-1.09158	-0.963653	0.973709	1.18835	0.944293											ENSG00000279656	0.654501	-0.993808	0.0904967	1.16025	0.41899	1.01621	0.295535	-1.79198	-0.850203
KAT2A	0.288591	0.474355	0.435551	-1.17802	-1.53918	-1.14954	0.955856	0.708005	1.00439											GSEC	-0.218389	0.0550384	-0.258907	1.097	1.37029	1.08134	-1.47407	-0.609435	-1.04286
PMP22	0.0350326	-0.0609087	0.0596046	-1.14557	-1.14192	-1.18797	1.2249	1.16485	1.05198											ENSG00000285813	0.115878	0.00990268	-0.124701	1.42308	0.637277	1.14295	-1.70193	-1.07378	-0.428671
CCDC34	0.0407285	0.248133	0.0706488	-1.4283	-1.47109	-0.620174	0.955739	1.10938	1.09493											ENSG00000285852	-0.587107	-0.486158	0.764172	1.31745	0.25925	1.22326	-0.930324	0.0719737	-1.63251
CCND1	0.2444	0.20119	0.233119	-1.29321	-1.25707	-1.20154	1.00072	1.0238	1.04859											ENSG00000286299	-0.168851	-1.6677	-0.0146183	1.33402	0.672794	1.23914	-1.1757	-0.199165	-0.0199211
SLC35F2	0.0662072	-0.137423	-0.0181315	-1.17466	-1.03583	-1.19793	1.1287	1.24928	1.11978											ENSG00000286331	-0.824615	-0.0084396	-0.25866	1.341	1.72548	0.326475	-0.720509	-1.33917	-0.241567
P3H3	0.226156	0.26747	0.519303	-1.20429	-1.18283	-1.4479	0.956983	0.874579	0.990522											ENSG00000286599	-0.71112	0.737598	-0.548532	1.87018	0.453179	0.773143	-0.990685	-1.02964	-0.554122
ARHGDIB	0.0706955	-0.0292198	0.0408436	-1.09714	-1.04221	-1.34885	1.05757	1.11332	1.235											ENSG00000287346	0.506583	-1.03752	-0.93939	1.38378	0.932578	0.917103	-0.794567	0.243193	-1.21176
TIMELESS	0.514022	0.525734	0.680263	-1.41452	-1.25892	-1.30664	0.774901	0.7308	0.754354											ENSG00000287356	-0.373411	-0.140904	-0.416392	0.977497	1.25059	1.51817	-1.04555	-1.1878	-0.582194
CEP72	-0.0821524	0.540877	0.344676	-1.26149	-1.50548	-0.936143	1.04317	0.793827	1.06271											ENSG00000287769	-0.297397	-0.118792	0.363864	0.434907	1.39297	1.29267	-1.75685	-0.750973	-0.560408
NUP155	0.651054	0.463936	0.386279	-1.37882	-1.16091	-1.39986	0.783678	0.927731	0.726906
HYAL1	-0.0524809	-0.967467	-0.102357	-0.862652	-1.10743	-0.643092	1.20586	1.3456	1.18402
GNB4	0.564979	0.328049	0.397711	-1.38463	-1.23983	-1.26466	0.783596	1.13156	0.683236
PODXL2	0.157216	0.0278434	0.193306	-0.964287	-1.1832	-1.44182	1.22959	0.826805	1.15455
KCNIP3	0.0809153	0.0269188	0.0940071	-1.39989	-1.11908	-0.986878	1.05033	0.848285	1.40539
CCDC88A	-0.0675585	0.382763	0.353307	-1.61195	-1.01641	-1.03798	0.987315	1.1036	0.906911
KLF7	-0.27182	-0.222096	-0.195194	-1.09536	-0.939803	-1.02856	1.20689	1.28385	1.26209
MYB	-0.86707	0.105254	-0.133674	-1.05767	-0.745848	-0.869046	1.0184	1.7756	0.774062
KLF12	0.297114	0.408357	0.210097	-1.30522	-1.33521	-1.1701	0.927031	1.14136	0.826568
DYNC2I2	0.403958	0.325635	0.329899	-1.16272	-1.42427	-1.25604	0.882971	0.752579	1.14798
DCAF4	0.162523	0.234337	0.126957	-1.14435	-1.3632	-1.1813	1.04654	1.06101	1.05748
KLHL29	0.203398	0.345906	0.447767	-1.2936	-1.35966	-1.1851	0.887517	0.888585	1.0652
CFAP58	0.140959	0.125051	-0.178973	-1.49088	-0.979961	-0.962565	1.20684	0.872733	1.2668
HOXB8	-0.694253	-0.0489963	0.215109	-0.444788	-1.56805	-0.898214	1.2147	0.94455	1.27994
RCL1	0.484708	0.571643	0.435075	-1.0849	-1.27762	-1.55774	0.711977	0.985769	0.731082
MASTL	0.302816	0.276782	0.246597	-1.37603	-1.21283	-1.20614	0.988103	1.07326	0.907446
CCDC77	0.303343	0.262492	0.166252	-1.36789	-1.23792	-1.15536	1.08034	1.03382	0.914926
ENOX1	-0.235665	-0.113694	-0.245441	-1.05499	-1.1718	-0.887085	1.29751	1.26823	1.14294
ADCY7	0.014747	0.403379	0.599752	-1.31491	-1.35208	-1.13477	0.798123	0.883511	1.10225
TMEM54	0.126892	-0.0682475	0.121787	-0.962491	-1.2692	-1.29073	1.14412	0.963192	1.23467
PACSIN1	0.306958	0.349466	0.460866	-1.45676	-1.29002	-1.10557	0.914058	0.724563	1.09644
PTGER2	-0.267285	-0.351341	0.216364	-1.69492	0.347075	-1.25971	1.30282	0.744048	0.962949
NUP85	0.320029	0.436826	0.418446	-1.19582	-1.46274	-1.22665	0.932289	0.824418	0.953198
TRIP10	0.461064	0.457018	0.66337	-1.20939	-1.58685	-1.12947	0.747548	0.642657	0.954059
MGME1	0.250588	0.240541	0.26033	-1.3631	-1.2861	-1.11768	0.966608	1.11691	0.931904
YWHAH	0.0671645	-0.0753278	-0.0586201	-1.09944	-1.0807	-1.24363	1.19355	1.16262	1.13439
ATF4	0.051622	0.190378	0.214398	-1.19253	-1.09687	-1.36703	0.996962	1.11575	1.08732
CCDC136	-0.638021	0.306251	-0.298575	-1.16438	-0.783016	-1.03474	1.15524	1.137	1.32024
EIF2AK4	0.48885	0.512269	0.522385	-1.32592	-1.36921	-1.26441	0.806843	0.904234	0.724956
THAP10	0.226917	0.183507	0.0686194	-0.938282	-1.16955	-1.52858	1.0908	1.04178	1.02479
MIS18BP1	0.126463	0.539804	0.471991	-1.2748	-1.54417	-1.00857	0.81282	1.04268	0.833787
TNNI3	0.443915	0.208576	-0.350497	-1.56697	0.244062	-1.63477	1.0496	0.972955	0.633132
TOMM40	0.525018	0.427599	0.505245	-1.40243	-1.42841	-1.07251	0.93242	0.51702	0.996042
SYNE1	-0.378339	0.0878313	0.140991	-1.3305	-0.985739	-1.01919	1.17656	1.15578	1.1526
F12	0.513635	-0.0794875	-0.105598	-1.19058	-1.56094	-0.712632	1.0341	1.24988	0.851631
FAAP24	0.333859	0.304203	0.230167	-1.2432	-1.28717	-1.25587	1.23301	0.951053	0.733935
RAP1GAP2	-0.11428	0.0973387	0.236342	-1.26202	-1.10706	-1.18234	1.13651	1.05514	1.14037
GPS2	0.501583	0.0909516	0.850721	-0.993655	-1.51279	-1.01316	0.2305	1.61478	0.231078
PCNA	0.371021	0.28532	0.2483	-1.19788	-1.38293	-1.23639	1.02592	1.01755	0.869086
MPRIP	-0.0712909	0.144818	0.294356	-1.29622	-1.14254	-1.1714	1.04594	0.989578	1.20676
ZDHHC8BP	-0.0247161	0.0496376	0.0181924	-1.02821	-1.32895	-1.10458	1.11572	0.983184	1.31973
LRRCC1	0.0912855	0.575941	0.45729	-1.35308	-1.40403	-1.04889	1.02077	1.08297	0.577731
RRAS2	0.393451	0.293498	0.246523	-1.03691	-1.50076	-1.26815	0.984947	1.01908	0.868321
EIF2S1	0.370823	0.291848	0.165522	-1.19251	-1.33583	-1.26195	1.01912	1.0826	0.860372
PLEKHA8P1	0.055688	-0.00984843	0.474874	-1.53364	-0.922436	-1.14266	1.07446	1.22656	0.777001
C9orf40	0.335253	0.208372	0.139888	-1.28672	-1.35388	-1.09848	1.11289	1.01491	0.927767
MSI1	0.207965	-0.0421185	0.00612777	-1.14247	-1.29688	-1.09074	1.15829	1.0082	1.19163
RDH5	0.447641	-0.0695659	-0.287025	-0.691643	-0.498979	-1.94658	1.00794	0.792421	1.24579
ANKRD36	-0.718266	1.04134	0.133008	-0.440416	-1.28731	-1.37843	0.589055	0.747711	1.31331
CTSV	-0.0772063	0.415882	0.00396156	-1.0754	-1.59126	-0.840264	1.22829	0.820256	1.11574
PGBD1	-0.6079	0.209852	0.38098	-1.34079	-1.54564	-0.0673384	0.97584	0.605239	1.38976
NRM	0.545913	-0.0662683	-0.0202575	-1.17721	-1.30132	-1.13769	1.0503	1.08259	1.02394
TTC29	0.983667	0.199173	-0.0509832	-1.70688	-0.148393	-1.48729	1.03653	0.785741	0.388426
SYTL2	-0.116443	0.47159	0.46469	-0.766761	-1.2999	-1.55423	0.669794	1.32549	0.805776
GGH	0.157612	0.146849	-0.117576	-0.902481	-1.27073	-1.34231	1.14485	1.17446	1.00931
ITPKA	-0.915299	0.092729	0.972718	-1.35106	-0.678007	-1.01227	1.23503	0.805977	0.850178
SPTBN5	0.747817	-0.162081	-0.520584	-1.39335	-0.155508	-1.43616	0.909217	0.639731	1.37091
ADCY3	0.235873	0.389338	0.480209	-1.23952	-1.45218	-1.15562	1.02028	0.68974	1.03188
DUSP5	0.0631077	-0.193685	-0.0880823	-1.08632	-1.31773	-0.912315	1.30391	1.03546	1.19565
LEF1	0.406642	-0.293171	-0.252325	-0.975756	-1.01769	-1.28855	1.41889	0.901773	1.10019
TMEM19	0.433292	0.3155	0.220042	-1.14998	-1.2789	-1.40132	0.932218	1.04436	0.884789
GLTP	0.0059388	0.145633	0.309822	-1.26806	-1.28152	-1.1036	1.1352	0.953781	1.1028
RAB15	0.480362	0.372758	0.508651	-1.39249	-1.23059	-1.30766	0.822698	0.815371	0.930897
RHBDL3	-0.601148	-0.0445905	0.00487817	-1.37165	-0.887793	-0.730869	1.1493	1.11421	1.36766
PIK3R5	0.154741	-0.0668249	0.661653	-1.82829	-1.05809	-0.514549	1.43862	0.576088	0.636656
DPP9	0.164797	0.177945	0.310317	-1.26602	-1.29124	-1.17507	1.06293	0.882904	1.13343
DOP1B	-0.274038	-0.0404814	-0.0539623	-1.18456	-0.946815	-1.11018	1.04747	1.21952	1.34305
ARHGEF19	0.403259	0.485232	0.67726	-1.38415	-1.15741	-1.40858	0.824541	0.840217	0.719627
PIGK	0.418794	0.309721	0.28461	-0.96691	-1.45958	-1.39197	0.879299	1.05481	0.87122
LMO4	0.218155	0.146613	0.243752	-1.14967	-1.29856	-1.27409	1.01613	1.11052	0.987144
ATP8B2	-0.197309	-0.146617	-0.0468408	-1.12542	-1.18178	-0.935025	1.21434	1.19522	1.22343
DQX1	0.509702	0.11599	-0.763479	-0.150845	-0.692135	-1.80163	1.38174	1.20334	0.197319
ALDH1L1	1.00945	-0.60075	0.201669	-1.76021	-0.802806	-0.598488	1.19068	0.420153	0.940298
OTULINL	0.0289091	0.265868	-0.0826125	-1.03621	-1.42926	-1.06012	0.988388	1.18991	1.13512
RASA1	-0.224321	-0.219139	-0.269625	-1.06495	-0.97778	-1.00519	1.27563	1.32211	1.16326
LANCL3	-0.039425	0.569675	-0.176689	-1.48248	-0.860602	-1.17112	1.08691	1.01229	1.06144
CHST7	-0.0778059	-0.148236	0.0300838	-0.678651	-1.57459	-1.00883	1.17376	1.02653	1.25776
ST18	0.146452	0.573478	-0.540587	-1.14272	-0.470593	-1.55911	1.1049	1.38904	0.499137
TACC1	0.26313	0.229784	0.348395	-1.28857	-1.21531	-1.29607	0.975482	1.09488	0.88828
TAF5	0.164228	0.3634	0.0928306	-1.20688	-1.29204	-1.20966	1.09653	1.16545	0.826136
CHEK1	0.290039	0.141395	0.177108	-1.19266	-1.15068	-1.37128	1.02277	1.14522	0.938086
PLCB3	-0.0522569	0.212802	0.316817	-1.27224	-1.29004	-1.08424	1.03559	0.917249	1.21632
HIRIP3	-0.0215385	0.257671	0.493196	-1.4623	-1.05742	-1.18879	1.18246	0.835429	0.961287
RAD9B	0.763363	-0.524762	0.458816	-1.21193	-1.57028	-0.662806	1.07962	0.812698	0.855267
NEK7	0.631417	0.621237	0.513125	-0.922555	-1.58738	-1.41945	0.697642	0.783588	0.682378
FRMD4A	0.0509646	0.307242	-0.0575679	-1.22794	-1.19892	-1.15936	1.16976	1.01544	1.10039
SACS	0.4246	0.621588	0.354876	-1.3542	-1.03275	-1.5118	0.671455	0.952056	0.874174
SMPD4BP	-0.228767	0.44683	0.910939	-1.58349	-1.20628	-0.871961	0.782237	0.715009	1.03548
TCF7L1	-0.345622	-0.241877	0.0305667	-1.27064	-0.862965	-0.971537	1.1338	1.12921	1.39906
XRCC4	0.263597	0.137922	0.126831	-1.24221	-1.38087	-1.04759	1.14438	1.1449	0.853046
SLC16A12	0.277676	0.817933	0.0824523	-1.71571	-0.0896859	-1.42807	0.0162659	1.31678	0.722359
MERTK	0.732925	0.0100629	-0.0932908	-0.290644	-2.17568	-0.634304	0.505933	0.764957	1.18004
PTPRR	0.120766	-0.0475845	-0.0159839	-0.789194	-1.29013	-1.36345	1.13914	1.03446	1.21197
CMTM7	-0.0327383	0.064396	0.166721	-0.921753	-1.37566	-1.23366	1.11786	1.08961	1.12523
CCSAP	0.73508	0.308636	0.251971	-1.07978	-1.35164	-1.40337	0.622063	1.19741	0.719631
BUB3	0.580431	0.568054	0.510869	-1.2013	-1.33534	-1.43513	0.777668	0.841691	0.693066
PROM2	-0.307632	-1.08369	0.159351	-1.03743	-0.602328	-0.803376	1.50423	1.05321	1.11766
DCK	0.621947	0.46666	0.19494	-0.971934	-1.55535	-1.32354	0.885535	0.988469	0.693275
PCGF6	0.311724	0.564209	0.495579	-1.00633	-1.14351	-1.68966	0.629682	0.722356	1.11595
MTERF3	0.381771	0.502984	0.486862	-1.17988	-1.32739	-1.41641	0.911905	0.936911	0.703246
NMNAT2	0.213294	0.393847	0.286045	-1.27051	-1.35431	-1.18905	0.888038	0.994594	1.03805
FAM81A	-0.45177	-0.143085	-0.154273	-1.05228	-0.535886	-1.3244	1.33522	1.40209	0.924378
DPYSL5	-0.0998545	0.632995	-0.00459305	-1.12556	-1.09552	-1.23961	0.885493	0.428712	1.61794
MEGF11	0.278982	-0.25277	-0.273972	-0.871233	-1.16599	-1.1782	0.917597	1.58465	0.960932
RADIL	0.0554223	0.207333	-0.046442	-1.2211	-1.30105	-1.02647	1.07111	1.05812	1.20308
PTPDC1	0.202238	0.309631	0.0765762	-1.16918	-1.38567	-1.14046	0.884174	1.20541	1.01729
GALNT14	0.549448	-0.371118	0.473296	-0.516116	-1.37962	-1.55963	0.959014	1.16006	0.684667
EDA	-0.0433719	-0.259635	-0.203204	-0.818229	-0.868858	-1.43111	1.35992	1.1745	1.08998
CIART	0.377318	0.582174	0.0588211	-1.47822	-1.02595	-1.29462	0.978461	0.79985	1.00217
C21orf58	0.379107	0.143161	0.452765	-1.19701	-1.28272	-1.23958	0.869707	1.4386	0.435971
CCDC78	-0.709716	0.615142	0.229284	-1.41872	-0.838441	-1.01686	0.96473	0.986108	1.18847
RPS6KA4	0.402262	0.279061	0.367907	-1.18469	-1.35525	-1.31077	0.894818	0.798002	1.10866
ZNF326	0.172506	0.384739	0.377611	-1.45095	-1.28224	-1.07964	1.00522	0.95236	0.920397
SGCB	0.148293	0.0799515	-0.0200081	-1.10374	-1.18819	-1.26377	1.09595	1.1901	1.06142
CDC42EP3	0.620863	0.415813	0.476339	-1.25268	-1.2932	-1.40798	0.812814	0.863018	0.765022
KBTBD8	0.233494	-0.00600655	0.46528	-0.574888	-1.67954	-1.30739	0.971474	1.19796	0.699618
PRKCD	-0.164745	-0.0729658	0.00364345	-1.14003	-1.1107	-1.07625	1.23694	1.01187	1.31224
ATRIP	0.310121	0.122636	0.402339	-1.1903	-1.3925	-1.20737	1.00436	0.944473	1.00624
HSPA4L	0.538983	0.458639	0.411254	-1.38114	-1.21097	-1.3402	0.848168	0.974088	0.701179
ARSK	0.2708	0.190274	0.191932	-1.15394	-1.35854	-1.22053	0.989568	1.15124	0.939201
SEPTIN8	0.0465467	0.0205439	0.204357	-1.23333	-1.19602	-1.15735	1.1281	1.08391	1.10325
CGAS	0.2731	0.11002	0.398253	-1.11257	-1.62806	-0.986205	0.972636	1.0153	0.95753
C7orf57	0.265494	0.0819672	0.0766345	-1.37709	-0.739116	-1.4212	0.792175	0.902604	1.41853
WRN	0.264226	0.420734	0.375949	-1.39734	-1.21717	-1.24568	0.890905	1.02968	0.878697
LRR1	0.514671	0.207472	0.0897603	-1.01646	-1.45453	-1.28328	0.967688	1.02076	0.953924
METTL3	0.273938	0.619485	0.569151	-1.24833	-1.31214	-1.37163	0.779599	0.945258	0.744678
CEP295	-0.23659	0.587706	0.542249	-1.5919	-0.984995	-1.09203	0.853621	1.08766	0.834285
AMOTL1	-0.129239	0.134009	0.0576678	-1.08627	-0.960908	-1.40731	1.25317	1.17022	0.968667
IKBIP	0.257527	0.269932	0.14477	-1.04541	-1.46176	-1.21676	1.04898	1.11067	0.892054
DEPDC4	0.524028	0.696575	-0.653632	-1.75523	-0.687971	-0.840966	0.825349	0.744898	1.14695
WEE1	0.397902	0.387695	0.211942	-1.12426	-1.33357	-1.37577	0.866979	1.08713	0.881953
SAAL1	0.56915	0.399566	0.340031	-1.3125	-1.2964	-1.29952	0.72666	1.05184	0.821179
NEMP1	0.245579	0.184525	0.175393	-1.23235	-1.19481	-1.29384	1.06433	1.12077	0.930411
TMEM92	0.0297246	-0.172992	-0.0532397	-1.24979	-1.10136	-0.996216	1.26663	1.10966	1.16758
SLC27A4	-0.183821	-0.193215	-0.0299883	-0.938016	-1.23034	-1.0451	1.27876	0.990506	1.35121
PPP2R3B	-0.317397	0.0562848	0.119551	-1.13082	-1.08121	-1.13392	1.20911	0.926206	1.3522
TUBA1A	-0.141649	-0.44328	-0.300328	-0.9103	-0.958709	-1.05377	1.24114	1.27558	1.29132
KIFC2	-0.361662	-0.340482	0.0302734	-0.882002	-0.933177	-1.18672	1.20534	0.921246	1.54718
C19orf48P	0.235968	0.383817	0.252029	-1.13048	-1.31978	-1.35544	0.978623	0.917438	1.03782
FAM83B	0.190382	-0.0243041	-0.22809	-0.891879	-1.45805	-1.02318	1.22165	1.12563	1.08784
GNG4	-0.0948523	-0.258597	-0.23209	-0.847604	-1.23368	-1.01092	0.968862	1.36389	1.345
STIP1	0.436667	0.548032	0.592906	-1.34883	-1.36019	-1.25836	0.818942	0.792158	0.778675
REEP4	0.195427	0.270602	0.314385	-1.13415	-1.25147	-1.39295	1.01212	0.97922	1.00683
GPRIN1	-0.535841	-0.223629	0.0308705	-0.792852	-1.0581	-1.13257	1.31498	1.31837	1.07877
LRRC45	0.182775	0.21325	0.639049	-1.10333	-1.7381	-0.871318	0.855268	0.663037	1.15936
FAM161A	0.121114	-0.109946	0.184903	-0.720865	-1.46247	-1.28702	0.912876	1.21762	1.14378
ADORA2B	0.185778	-0.0372688	-0.234253	-1.09274	-1.25122	-1.0412	1.17335	1.3058	0.991765
PAQR8	0.36713	0.328809	0.115095	-1.07466	-1.29851	-1.38855	0.77374	1.14577	1.03117
FAM86JP	-0.00807628	0.661524	0.568758	-1.83593	-0.969601	-0.904644	0.700752	0.789793	0.997425
LPAR3	-1.00373	0.567898	0.336734	-1.3636	-1.01864	-0.604397	1.02092	0.787175	1.27764
ABCG4	-0.993603	0.256589	-0.0478835	-0.930622	-0.147762	-1.32536	0.550717	1.82766	0.81026
MIR4435-2HG	0.536328	0.644083	0.499542	-1.35767	-1.47108	-1.13807	0.772091	0.789051	0.725729
PPP1R14B	0.489708	0.505968	0.476839	-1.19965	-1.45765	-1.2651	0.847126	0.566452	1.03631
LRFN4	-0.149305	0.129358	0.0881073	-0.977483	-1.72655	-0.633273	1.14583	0.905846	1.21748
TIGD3	0.386492	0.080662	-0.00735782	-0.9184	-1.56018	-1.03141	1.03452	0.560105	1.45557
NET1	-0.221575	-0.169853	-0.212271	-0.943883	-1.19437	-0.974831	1.29135	1.22559	1.19983
CBX2	0.411098	-0.249122	0.403769	-0.853653	-1.2999	-1.44579	0.966779	1.14874	0.918078
KICS2	0.420545	0.255044	0.296142	-1.17008	-1.29707	-1.36544	0.888998	1.08605	0.88581
GCSAM	-0.250484	-0.360827	-0.499164	-1.10963	-0.415479	-1.15759	1.31228	1.32562	1.15526
MFSD4A	0.172752	0.488937	-0.373394	-0.701448	-1.9579	-0.312266	0.523259	1.61014	0.549917
C3orf33	-0.541249	0.202084	-0.36775	-0.376258	-0.704522	-1.67602	0.934982	1.34358	1.18516
TP53I11	-0.390812	-0.356529	-0.239397	-1.01897	-0.99067	-0.841977	1.23732	1.19919	1.40185
CCDC14	-0.41867	0.0501418	0.298988	-1.48941	-0.896628	-0.93537	1.13202	1.16671	1.09222
RTTN	0.191408	0.0929325	0.0634112	-1.25751	-1.2649	-1.0865	1.07404	1.24129	0.945821
SYNE3	-0.174368	-0.308554	0.0311141	-1.42726	-0.654273	-1.05074	1.07355	1.26824	1.24229
MYO1D	0.32157	0.193049	0.198597	-1.36432	-1.08627	-1.30208	0.994979	1.06222	0.982257
PFN4	0.251989	-0.138616	0.0765481	-0.420995	-2.03149	-0.732519	0.766718	1.11164	1.11672
CDK5R1	-0.0253467	0.359563	0.470713	-1.04648	-1.30819	-1.3773	0.731884	1.10223	1.09293
MAMSTR	0.0103516	-0.0792552	0.497617	-1.41878	-1.39167	-0.739439	1.06112	1.05871	1.00135
PIDD1	0.00177403	0.362462	0.530804	-0.998746	-1.52472	-1.1858	0.997354	0.581884	1.23498
JUN	0.276889	0.39742	0.449708	-1.10512	-1.53109	-1.22069	0.896002	0.824458	1.01242
PARD6G	0.0416179	0.273989	-0.15304	-0.721539	-1.36132	-1.35567	1.22576	1.23001	0.820192
SHISA3	-0.120938	0.578711	-0.454283	-0.0800611	-0.99218	-1.87189	0.811066	1.17415	0.955426
RMI1	0.531163	0.583684	0.395212	-1.2402	-1.38055	-1.32839	0.865167	0.899304	0.674607
MYADM	0.278474	0.157194	0.155317	-1.21182	-1.16774	-1.33491	1.01904	0.994163	1.11027
ANKRD18A	-0.400605	0.609612	0.146744	-1.21811	-1.18153	-1.03335	1.09768	1.39873	0.58084
SKIDA1	-0.582052	-0.0811489	-0.237838	-1.51677	-0.483128	-0.720928	0.870518	1.3479	1.40345
CHRM4	-0.0292014	-0.535732	-0.110201	-1.4083	-0.666724	-0.857113	0.868684	1.4977	1.24089
ARSJ	-0.0777177	-0.105346	-0.165785	-1.05679	-1.12603	-1.09184	1.17173	1.22558	1.22618
AEN	0.0992893	0.211197	0.360822	-1.05454	-1.4792	-1.18801	1.0401	0.979065	1.03127
DHTKD1	0.143646	0.172552	0.140598	-1.19513	-1.31643	-1.15427	1.04575	1.11838	1.0449
SYNE4	-0.41137	0.0316375	-0.0705585	-0.858273	-1.48107	-0.760354	1.33876	0.906339	1.30489
GPR135	0.115023	0.194841	0.462497	-0.728108	-1.22158	-1.70922	1.03337	0.871256	0.981912
IDH2	0.251764	0.136211	0.362983	-1.1875	-1.33153	-1.24883	1.08623	0.964652	0.966008
OGFRP1	0.0546307	-0.0681666	0.0980082	-1.70787	-0.695371	-0.972287	0.963954	1.17197	1.15513
TEX19	-0.806819	0.352257	0.526213	-1.64081	-0.575401	-0.901385	0.954217	1.12964	0.962088
RRP7BP	-0.186101	0.651829	0.36013	-0.937077	-1.67832	-1.00704	0.683954	1.09106	1.02157
GJC1	0.225419	0.227634	0.308937	-1.42853	-1.21011	-1.12985	0.975077	1.07126	0.96017
C2CD4C	-0.758619	0.302796	-0.106885	-0.652207	-0.895764	-1.37974	1.43199	0.92729	1.13114
RUVBL2	0.501523	0.510342	0.526028	-1.13763	-1.4832	-1.32153	0.72941	0.703687	0.971375
RP1L1	-0.448444	0.0997298	1.31635	-0.946298	-1.03361	-1.38023	0.721473	1.20336	0.467667
ZNF530	0.0218473	0.336921	0.289065	-1.25175	-1.19775	-1.26806	0.919943	1.20888	0.940909
LHFPL6	0.103011	0.524047	0.621735	-1.17898	-1.41103	-1.28023	0.937606	0.917604	0.766235
CHEK2	0.0716604	0.101301	-0.0840374	-1.13153	-1.18506	-1.17095	1.04091	1.35036	1.00733
NR2C2AP	0.530278	0.317949	0.324874	-1.19893	-1.39923	-1.28321	0.941446	0.990936	0.775885
CRELD2	0.0538344	0.187927	0.346412	-1.28111	-1.35366	-1.06208	0.97623	0.984216	1.14823
SRPK3	-0.092624	0.758228	0.44643	-0.472968	-2.07658	-0.822915	0.780062	0.352942	1.12742
BPIFC	-0.169341	-0.175334	0.0515467	-1.31257	-0.850293	-1.1073	1.20681	1.3068	1.04968
KDM4D	-0.0964844	0.0152514	0.149666	-0.206871	-2.00361	-0.895725	0.876476	1.12892	1.03238
CEACAM19	-0.851365	0.553462	0.704666	-1.29786	-1.05745	-0.86715	1.34567	0.620124	0.849906
PRR5	0.360543	0.0612439	0.453833	-1.27594	-0.980628	-1.47667	1.09591	0.61885	1.14285
PDZD7	-0.178315	0.583183	0.339652	-1.05734	-1.69516	-0.809055	1.0353	0.56876	1.21297
SBK2	0.0379465	0.0606141	0.0243881	-1.09635	-1.16997	-1.25372	1.07683	1.1476	1.17266
FANCM	0.113896	0.254425	0.247421	-1.14853	-1.31723	-1.25109	1.00132	1.1811	0.918693
NHS	-0.0519956	0.0554965	0.122885	-1.36742	-1.12675	-1.01357	1.10677	1.1544	1.12018
CENPP	0.381818	0.606603	0.399446	-1.34577	-1.24177	-1.34092	0.90723	0.913022	0.720333
IGFL3	0.342606	0.154019	0.280739	-1.10717	-1.18673	-1.47238	0.996478	1.0039	0.988546
PARVB	0.210432	0.101882	0.109368	-1.07052	-1.28786	-1.28633	1.06689	1.00263	1.15351
SBSN	-0.313988	-0.379786	-0.274052	-1.04622	-0.931251	-0.830616	1.62283	0.87796	1.27512
SP6	-0.0278559	-0.330044	0.0243635	-1.20459	-0.814902	-1.2205	1.32738	1.10804	1.1381
GJB5	0.491813	0.125105	-0.604434	-0.997408	-1.3561	-0.947072	0.928073	1.18891	1.17112
HMGB1	0.610937	0.58947	0.412512	-1.06139	-1.48758	-1.39694	0.796225	0.809792	0.726975
MYT1	0.193823	-0.382055	0.62932	-1.36696	-1.64064	-0.197688	0.642325	1.3414	0.780468
PLEKHG4	0.123009	0.3243	0.302677	-1.21694	-1.38071	-1.15909	1.05819	0.834573	1.114
XPNPEP3	-0.243905	-0.284043	-0.0204935	-1.01168	-1.19213	-0.908639	1.10485	1.50357	1.05247
ZNF107	0.159532	0.379865	0.223586	-1.26419	-1.29322	-1.21739	1.04472	1.01076	0.956335
FAM72A	-0.45309	0.724315	-0.0180832	-1.52591	-1.14837	-0.656059	0.871467	1.09591	1.10982
LAMA2	0.768968	-0.0202958	-0.595265	-0.309315	-1.98921	-0.632244	0.973099	0.785986	1.01827
ZNF138	0.232763	0.294716	0.331089	-1.32542	-1.45167	-1.0049	1.0753	0.999477	0.848651
ZNF311	-0.10388	-0.112338	0.152495	-0.864015	-1.33169	-1.19077	1.32116	1.02199	1.10705
ZNF273	0.0892916	0.224003	0.379342	-0.857555	-1.50849	-1.32962	1.06364	1.02957	0.909825
ZNF442	-0.377997	-0.375598	0.646127	-0.831854	-1.29333	-1.10253	1.03743	1.11556	1.1822
ITGBL1	0.420484	0.397024	0.586502	-1.09325	-1.50352	-1.31932	0.900453	0.717134	0.894491
MMP17	-0.348638	-0.51472	-0.149839	-0.325594	-1.48892	-0.843779	1.01906	1.33001	1.32243
PAX9	-0.193331	0.665931	0.205851	-2.04837	-0.723258	-0.572283	0.695355	0.929585	1.04052
INPP5F	0.345282	0.44947	0.342265	-1.30792	-1.22834	-1.33936	0.817078	1.0922	0.82932
RASGEF1A	-0.08911	0.177349	0.054993	-1.24943	-1.13675	-1.1355	1.10425	1.06779	1.20641
DMD	-0.126436	0.149468	0.0708344	-1.12753	-1.23938	-1.13106	1.16218	1.17662	1.0653
COL15A1	0.686799	-1.21384	0.386838	-1.28224	-1.0104	-0.491236	1.19321	0.669001	1.06187
LINC02783	0.110062	0.285742	0.510118	-1.03589	-1.59557	-1.13274	0.973504	0.842059	1.04271
MSH5	-1.10085	0.90682	0.154432	-1.64852	-0.752044	-0.310346	0.862421	1.07867	0.809423
RPL26L1-AS1	0.593587	-0.0856052	-0.175405	-0.949595	-1.73872	-0.704067	1.04041	1.19346	0.825943
RNF208	-0.404488	0.41152	0.157973	-1.93094	-0.642892	-0.49614	0.439606	1.33719	1.12817
HMGB3P6	0.510724	-0.55156	0.339501	-0.874403	-1.22102	-1.23136	0.444959	1.37422	1.20894
JPT1P1	1.05012	-0.270398	-0.729511	-0.569366	-1.24032	-1.17681	0.887029	1.30564	0.743627
MXD3	-0.280396	0.500835	0.538073	-1.45383	-1.18249	-0.9902	0.866383	0.741227	1.26039
LCAT	0.0779939	0.489724	0.569664	-1.26564	-1.55294	-0.987111	0.903158	0.698045	1.06711
PCNAP3	0.28217	-0.202106	0.487189	-1.11294	-1.66621	-0.716965	1.18287	1.18108	0.564906
MPRIPP1	-0.0967029	0.271871	0.440591	-0.993037	-1.49821	-1.16948	1.10318	0.866297	1.07549
ENSG00000216775	0.434286	0.0076736	-0.00634975	-1.37142	-1.32642	-0.906279	1.03797	1.10241	1.02813
TUBB3P1	-0.347737	0.46521	0.325041	-0.758695	0.126141	-2.12854	0.813324	0.18675	1.3185
FANCG	0.356893	0.350598	0.227326	-1.16051	-1.34874	-1.31742	0.973648	0.892792	1.02542
FXYD7	0.0653916	-0.626804	0.0443635	-0.610707	-0.845164	-1.53835	1.01627	1.27726	1.21774
TINCR	-0.229833	-0.44502	0.193117	-0.737834	-1.36069	-1.00974	1.20996	1.18368	1.19637
CD99P1	0.106757	-0.434185	0.0584701	-1.12105	-0.754844	-1.36407	1.22725	1.15241	1.12927
KIF4CP	-0.291871	0.540428	0.235429	-0.663921	-1.48847	-1.31077	0.949541	0.674555	1.35508
PA2G4P5	0.266196	0.676273	0.449614	-1.3999	-0.768307	-1.60913	0.406274	1.04912	0.929856
ENSG00000226266	0.444714	0.35923	0.103315	-0.229566	-1.3659	-1.87823	0.91269	0.737521	0.916219
ENSG00000226824	-0.0899105	0.446841	0.0117137	-1.64338	-0.817893	-1.02545	0.960405	0.833125	1.32455
HAUS4P1	0.226396	0.830027	-0.0304997	-0.84846	-1.36296	-1.36969	1.13224	0.206031	1.21691
HMGB3P8	-0.371315	0.775711	-0.268258	-0.314604	-1.44846	-1.3168	1.01061	1.3953	0.537827
DNAJC9-AS1	-0.00381476	-0.204205	1.01322	-0.461422	-1.84475	-0.914092	1.39326	0.602709	0.419099
BUB3P1	0.713075	0.072461	-0.417384	-1.12384	-0.78027	-1.50001	1.19497	1.10436	0.73664
ENSG00000228707	-0.00298368	0.358953	-0.0871038	-1.2587	-1.34719	-0.922893	1.30299	0.979757	0.977169
ENSG00000228748	0.0450346	0.559928	-0.591452	-1.65665	-0.848641	-0.624866	0.986029	1.40989	0.720728
MYOSLID	0.195658	0.376999	0.575782	-1.10685	-1.44224	-1.2997	1.06844	0.917306	0.7146
SOS1-IT1	0.315263	-0.228747	-0.11136	-0.223241	-2.02435	-0.755517	0.825794	1.17385	1.0283
YY2	-0.158809	-0.124931	0.832958	-1.07064	-1.34237	-1.1422	1.00311	0.985682	1.0172
ZNF674-AS1	-0.153716	0.118145	0.129002	-1.7105	-0.875979	-0.787046	1.26991	1.01084	0.999347
ENSG00000232389	0.380555	-0.019677	0.19513	-1.30711	-1.18267	-1.19154	0.986319	1.19048	0.9485
LINC02777	0.0791992	0.183639	-0.115827	-0.814316	-1.52891	-1.12459	1.04957	1.14935	1.12188
ING2-DT	0.129565	0.148839	0.549363	-0.977304	-0.94911	-1.73392	1.18402	0.958613	0.689936
LINC00342	-0.545942	0.630846	0.138093	-1.88603	-0.530462	-0.711309	0.696482	1.01184	1.19648
ENSG00000233393	-0.0803762	0.400295	-0.26809	-1.58712	-1.05607	-0.703138	1.19772	1.04772	1.04907
HCCS-DT	0.343572	0.18312	-0.0589978	-1.88822	-0.442036	-1.01559	0.622537	1.3741	0.881512
ENSG00000234740	0.0274764	1.13716	-0.45916	-1.69491	-0.875127	-0.742356	0.758837	1.02909	0.818994
GPCPD1P1	0.427453	0.201024	-1.11722	-0.843722	-1.33287	-0.603991	1.07436	1.33442	0.860548
NEXN-AS1	0.0515734	0.725321	-0.159641	-2.08134	-0.835773	-0.182707	0.361553	1.03016	1.09085
PRKG1-AS1	-0.0360286	0.324	0.227272	-1.16978	-1.36155	-1.12327	1.21788	1.08088	0.840605
HMGA1P1	-0.04748	0.0583947	0.118232	-0.87333	-1.2442	-1.26914	1.09445	0.57083	1.59225
PITRM1-AS1	0.36519	-0.177847	0.0268928	-1.40895	-0.72908	-1.27142	0.850199	0.834348	1.51067
PA2G4P1	1.15857	-0.254232	0.531889	-1.31602	-1.18458	-1.19574	0.880672	0.785226	0.59421
TUBG1P	0.397645	0.0639223	0.584593	-1.55878	-0.995879	-1.21917	1.00912	0.643568	1.07499
PTPN11P1	-0.152473	0.268563	0.760455	-0.765214	-0.809376	-1.93962	0.85598	0.933485	0.848205
G2E3P1	0.53355	0.382823	0.0677442	-1.26816	-1.07409	-1.45875	0.99582	1.02131	0.79975
TPM3P9	0.0333104	0.260068	0.0765255	-1.16086	-1.31839	-1.13366	0.947901	1.253	1.04209
RPL13P8	0.0279411	0.711938	0.687418	-1.52194	-0.274029	-1.67743	0.15622	0.991857	0.89803
PRR34-AS1	0.166457	-0.361801	0.118807	-0.560531	-1.0316	-1.64414	1.3447	0.964857	1.00326
STAG3L5P	0.207369	0.243984	-0.00921545	-2.3223	-0.27193	-0.365184	0.804197	0.554067	1.15901
BMS1P4	-0.363601	-0.203023	-0.171201	-1.90228	0.120765	-0.724172	0.851722	1.0318	1.35999
MRE11P1	-0.0248319	0.240412	0.723824	-1.28261	-1.20833	-1.21967	0.829946	1.32547	0.615801
FLNC-AS1	0.310916	-0.0128095	0.872835	-0.40672	-2.28939	-0.505025	0.470697	0.634847	0.924647
MICAL3	-0.136283	-0.0204731	0.150172	-1.33511	-0.961546	-1.13453	1.08658	1.07682	1.27436
SBF2-AS1	-0.257554	0.473483	0.34569	-1.25261	-1.42142	-0.935163	1.08717	1.08611	0.8743
ENSG00000246477	-0.00219799	-0.322321	-0.062217	-1.10013	-1.20704	-0.868252	1.58817	0.971221	1.00277
TNFRSF10A-DT	-1.04967	0.18713	0.0573889	-1.34749	-0.922665	-0.324749	0.745876	1.26101	1.39316
HAUS5	0.123618	0.307077	0.367797	-1.33318	-1.46794	-0.950598	0.923709	0.957518	1.07201
TARS1-DT	-0.57006	-0.216355	0.218746	-0.508867	-1.62075	-0.673588	1.66895	0.791031	0.910891
ENSG00000249779	0.00481696	0.501672	-0.0637804	-0.676058	-1.31622	-1.50255	0.799836	1.37207	0.880214
PVT1	0.101338	0.140637	0.250078	-1.15416	-1.25747	-1.26624	1.13161	1.01464	1.03957
SLC7A11-AS1	-0.455942	0.983142	-0.793061	-1.0887	-1.37429	-0.274769	1.00796	1.13899	0.856674
ENSG00000251342	0.26828	-0.132557	-0.0151306	-1.04949	-0.497097	-1.65691	1.29317	1.41567	0.374067
BRCC3P1	0.148154	0.484547	0.451143	-1.61942	-0.773877	-1.37857	0.963872	0.826707	0.897439
MAPRE1P1	0.430496	0.275531	-0.235162	-0.910343	-1.2231	-1.40767	1.1747	1.26459	0.630969
TNFRSF10A-AS1	0.287704	0.743048	-0.163344	-1.59008	-0.881866	-1.13117	1.18955	1.04003	0.506125
ENSG00000254038	0.74043	-0.915276	0.902224	-0.978839	-1.23673	-1.05028	1.02702	0.834235	0.677211
CHMP4A	0.421299	-0.362403	0.472113	-0.992296	-0.698421	-1.74151	0.839811	0.772819	1.28859
ENSG00000255317	0.182907	0.139594	-0.0535421	-1.54864	-1.36172	-0.531131	1.19591	0.874697	1.10192
ENSG00000255893	-0.52859	0.969772	0.448396	-1.53544	-0.71862	-1.21301	0.802262	0.972368	0.802858
ENSG00000256075	0.660883	0.558987	-0.453839	-0.894397	-1.34566	-1.01655	0.0287744	1.6608	0.801
UBE2NP1	-0.087452	0.542697	0.181161	-1.75228	-0.775842	-1.04388	1.06749	1.03021	0.837893
PPP1R14B-AS1	0.207576	0.133793	-0.245048	-0.62413	-1.66381	-1.04381	1.2563	0.771793	1.20734
ENSG00000257086	0.549903	0.454969	-0.0994794	-2.12986	-0.869131	-0.312884	0.625421	0.651891	1.12917
ENSG00000257954	0.608182	0.401234	0.245511	-1.34498	-0.484391	-1.84339	0.884623	0.834688	0.698514
ENSG00000258734	0.01315	0.482303	-0.0976715	-1.13642	-1.37359	-1.07889	1.18023	0.986909	1.02398
INAFM2	-0.0854009	-0.333771	-0.175849	-0.897377	-1.26772	-0.933382	1.24444	1.32256	1.1265
ENSG00000260121	-0.115204	0.648069	0.429535	-2.29853	-0.0343602	-0.671978	0.557223	1.08379	0.401455
ENSG00000260190	0.373423	-0.124311	-0.275984	-1.96542	-0.870398	-0.150237	0.788187	1.23467	0.990074
ENSG00000260328	0.506717	0.650899	-0.884395	-1.26123	-1.08736	-0.900066	0.951347	0.992985	1.0311
TBC1D22A-DT	0.200292	-0.0420299	0.257725	-0.109584	-1.59689	-1.59689	0.970424	0.974754	0.942191
NFATC2IP-AS1	-0.504766	0.454704	0.524435	-1.14015	-1.35755	-0.851672	0.327183	1.12812	1.41969
BOP1	0.426129	0.294007	0.497719	-1.16063	-1.37653	-1.33984	0.863242	0.686596	1.10931
SPON1	-0.263664	0.711923	-0.235392	-1.38003	-0.908111	-1.04987	0.610104	1.28847	1.22657
ENSG00000265194	-0.485456	0.478854	0.297311	-0.658621	-0.13675	-2.14016	0.865249	1.09198	0.687592
AARSD1	-0.789231	0.311324	0.794824	-0.737476	-1.52541	-0.876216	0.682605	0.712655	1.42693
ENSG00000267655	0.227376	-0.215289	0.571263	-0.818164	-2.22597	0.0669226	0.903201	0.845312	0.645347
ERFL	-0.975011	-0.193337	0.617261	-1.14413	-0.594194	-1.08226	1.08591	1.08802	1.19774
FENDRR	-0.0273945	0.0857551	0.0374891	-1.44631	-0.97831	-1.05691	1.17192	1.08766	1.1261
LETM1P2	0.38765	0.390659	-0.0513002	-1.88173	-0.760381	-0.85956	0.662989	0.766515	1.34516
LIF-AS2	-0.670419	-0.405652	0.803003	-0.729586	-1.0282	-1.2319	0.855724	1.25321	1.15382
ENSG00000270571	0.383382	-0.280722	0.499245	-2.23649	0.167013	-0.838562	0.822225	0.828436	0.655473
ATP7BP1	-0.00302804	0.325143	0.683413	-2.06068	-1.00188	-0.305539	0.815135	0.440543	1.10689
BNIP3P11	-1.13662	0.239226	0.307358	-0.785832	-1.05618	-0.921431	0.750123	1.19463	1.40872
ENSG00000272010	-0.864374	0.0141065	-0.0158153	-0.00275562	-1.26834	-1.16983	0.871886	1.74203	0.693094
LRRC8D-DT	-0.547785	0.441648	0.0531674	-0.569204	-1.9998	-0.288593	0.626372	1.3594	0.924801
DGCR11	0.230074	0.0461508	0.180162	-1.52262	-0.667912	-1.37826	1.13242	0.935918	1.04407
EPOP	-0.0951886	0.0584896	0.194744	-1.07135	-1.51931	-0.887528	1.03159	1.03736	1.25119
ENSG00000273888	-0.771816	0.742979	0.770396	-1.30906	-1.19047	-0.876526	1.0532	0.782444	0.798852
NOL12	0.163186	0.113573	-0.0408065	-0.698419	-1.11645	-1.62881	1.30516	1.12184	0.780743
ENSG00000274213	0.613827	0.368325	0.178559	-2.13025	-0.467448	-0.849983	0.665919	0.479312	1.14173
ENSG00000274849	-0.0689168	0.411446	0.577036	-2.08886	-0.936915	-0.322306	0.683551	1.15382	0.591145
ENSG00000276075	0.152407	0.0901178	0.0245576	-1.19042	-1.21536	-1.17928	1.01221	1.1408	1.16497
UBE2NL	0.244131	0.388384	0.515397	-0.298649	-2.3039	-0.591267	0.52723	0.343408	1.17527
STAG3L2	0.52033	0.238417	0.00913771	-1.88852	-0.825209	-0.831706	1.08971	0.597674	1.09017
PIGW	0.36392	0.215958	0.0789593	-1.10768	-1.3195	-1.2947	0.992379	1.17989	0.890773
SPANXA2-OT1	-0.466334	0.0682591	0.777983	-0.4115	-1.35169	-1.50588	0.768251	1.24646	0.874452
ENSG00000278041	-0.474369	-0.136474	0.458841	-0.688525	-1.22949	-1.313	1.23817	1.11024	1.03461
MRM1	0.0352015	-0.0260211	0.231218	-0.940611	-1.52859	-1.04965	1.13202	0.938221	1.20822
ENSG00000279739	0.378579	-0.894703	1.07195	-0.730606	-0.960539	-1.39062	1.34106	0.683117	0.50177
SLC7A14-AS1	0.668388	0.671462	-0.0170122	-1.60059	-0.427519	-1.56529	0.949112	0.4025	0.918955
ENSG00000285184	-0.210141	0.00968869	0.471111	-2.01595	-0.828248	-0.322676	0.735072	1.12543	1.03571
ENSG00000285943	0.00488435	-0.104903	1.07402	-1.09696	-1.52371	-0.931372	0.975363	1.12333	0.479353
ENSG00000286681	-0.819785	0.0435509	0.383427	-1.32004	-1.17458	-0.485136	1.23515	1.14508	0.992337
ENSG00000287008	0.327879	0.285989	0.497884	-1.23649	-1.31761	-1.24107	0.943067	1.29074	0.449611
ENSG00000287260	0.146059	0.237466	-0.175828	-0.27137	-1.74268	-1.22999	1.07034	0.675026	1.29098
ENSG00000287787	0.0711894	-0.380903	0.634108	-1.4965	-0.805755	-0.984742	1.46173	0.346493	1.15437
[truncated: 20 more columns]

## Sheet: Sheet1
Ingenuity Pathway Analysis- Predicted Upstream Regulators in each RNA-seq cluster - Fig. 1c
Cluster1	Designation	Log10 p-value	Regulated Genes		Cluster2	Designation	Log10 p-value	Regulated Genes		Cluster3	Designation	Log10 p-value	Regulated Genes		Cluster4	Designation	Log10 p-value	Regulated Genes		Cluster5	Designation	Log10 p-value	Regulated Genes			Cluster6	Designation	Log10 p-value	Regulated Genes			Cluster7	Designation	Log10 p-value	Regulated Genes
TBX3	transcription regulator	1.74e-39	ADAMTS14,AK5,ANLN,APBB1,AURKB,BIRC5,BUB1B,CCNA2,CCNB1,CCND2,CCNE2,CCNF,CDC45,CDCA2,CDCA8,CDK1,CEP55,CHEK1,DKK1,E2F7,E2F8,ESPL1,FBXO5,FGF5,FOSL1,FOXM1,GJC1,GRIN2D,H2AX,IDH2,INPP5F,ITGB3,KIF11,KIF14,KIF18A,KIF20A,KIF23,KIF4A,MCM3,MCM5,MCM7,MYC,MYLK,NEK2,NUF2,ORC6,PBK,PCNA,PFKP,PLK1,PLK4,PRC1,RAD51AP1,RBL1,SCN5A,SGO2,SLC8A1,SNAI2,TBX2,TGFB2,THSD4,TK1,TOP2A,TPX2,TRIP13,UBE2C,VIM,ZWINT		STAT1	transcription regulator	4.26e-28	ABCA1,APOBEC3G,BST2,CASP1,CCL5,CCRL2,CEACAM1,CIITA,CMPK2,CXCL11,CXCL8,DDX60,DUOX2,FOXO1,GBP4,GREB1,GRIN2A,HERC6,HEY1,HLA-E,HTRA1,IFI27,IFI44,IFI44L,IFIH1,IFIT1,IFIT2,IFIT3,IFITM1,IL15RA,IL1A,IRF1,IRF7,ISG15,ITGAX,LY96,MMP1,MMP9,MX1,NAMPT,OAS1,OAS2,OASL,PECAM1,PLSCR1,RSAD2,RTP4,SAMD9L,SLFN5,TLR3,TNF,TNFSF10,TYMP,ULK1,XAF1		STAT3	transcription regulator	2.05e-14	ANGPTL2,BCL2L11,BCL3,BCL6,C3,C5AR1,CCL2,CDKN2B,CEBPB,CFB,CHI3L1,CTSK,CXCL10,CXCL2,CXCL3,CYP1B1,DPP4,ENPP2,FLRT3,GBP2,HLA-A,HMOX1,HP,ID2,ID3,IFI35,IFI6,IL1R1,IL1RN,IL7,ITGAM,ITGAV,ITGB6,JUNB,KDM6B,KDR,LGR4,MAF,MGST2,MRAS,MT-ATP6,MT-CO1,MT-CO2,MT-CO3,MT-CYB,MT-ND1,MT-ND2,MT-ND3,MT-ND4,MT-ND5,MT-ND6,NFATC1,NFKBIE,NFKBIZ,NR4A2,PCSK1,PLA2G4A,PPARGC1A,PTGS2,RORC,S100A9,SDC4,SOX2,STAT3,SYNPO,TNFRSF9,TRI…		GLI1	transcription regulator	1.8e-06	BCL2A1,EGR1,FAM43A,FOXQ1,GPC3,IER3,IL33,NOG,SERPINA1,SOX9,SPRY2,TBX3,TNIK,UBALD2,VEGFC		E2F4	transcription regulator	1.95e-23	BARD1,BRCA1,CCNA1,CCNB2,CDC25A,CDC6,CDCA3,CDK2,CENPE,CKS1B,DBF4,DHFR,E2F2,ECT2,EXOSC8,EXOSC9,FANCD2,GMNN,H2AZ1,KIF22,MAD2L1,MCM6,MKI67,MRTO4,MYBL2,NASP,NDC80,OIP5,ORC1,PCLAF,PTTG1,RAD51,RFC4,RRM1,RRM2,SMC2,SRSF2,STMN1,TTK,UHRF1			STAT5A	transcription regulator	7.36e-08	A2M,AKR1C3,APOE,CASP9,CXCL5,GADD45G,GALC,H1-2,ICAM1,ID1,IGFL2-AS1,LCN2,OLR1,PPFIBP2,QPRT,SBSPON,SOCS3,TNFSF4,ZSCAN16-AS1			FOS	transcription regulator	9.87e-06	CCL20,CDH1,COBLL1,CRABP2,CTH,EMB,HBA1/HBA2,HSD3B1,IKZF1,IL6,OXTR,PLAGL1,RGMA,SEMA3B,SEMA3E,TPD52
CEBPB	transcription regulator	1.63e-36	ANPEP,ASF1B,ASNS,ATAD2,AURKB,BIRC5,BRCA2,BUB1B,CCNA2,CCND1,CCND2,CCNE1,CCP110,CDC25C,CDC42EP3,CDC45,CDCA8,CDH3,CDK1,CDKN3,CDT1,CENPM,CHEK1,CHEK2,CIT,CSE1L,CYP1A1,DEK,DLGAP5,DMD,E2F1,E2F8,EIF2S1,ESPL1,EZH2,FAS,FBLN1,FHL2,FN1,GINS1,GINS4,H2AX,HELLS,HMGB2,HMMR,HPX,IL1B,IL24,INHBA,IVL,JUN,KIF4A,KPNA2,LIG1,LMNB1,MCM3,MCM4,MCM5,MCM7,MELK,MMS22L,MSH5,MXD3,MYC,NOP56,ODC1,ORC6,PCNA,PCOLCE2,PHF5A,PLAUR,PLK…		IRF7	transcription regulator	8.74e-26	APOBEC3G,CCL5,CCRL2,CMPK2,GBP4,HELZ2,IFI44,IFI44L,IFIH1,IFIT1,IFIT2,IFIT3,IFITM1,IL15RA,IL1A,IL4I1,IRF1,IRF7,ISG15,ISG20,ITGAX,MX1,MX2,NAMPT,OAS1,OAS2,OASL,PELI1,PLSCR1,RSAD2,RTP4,SAMD9L,TNF,TNFAIP8,TNFSF10,XAF1		KLF6	transcription regulator	8.99e-14	BCL2L11,BCL3,BCL6,BIRC3,CCL2,CEBPB,CFB,CHI3L1,CSF2RB,CXCL1,CXCL2,CXCL3,HMOX1,ID2,ITGB8,JUNB,KDM6B,MEFV,NFKBIA,NFKBIE,NOD2,P2RY2,PARP14,PLA2G4A,PSMB10,PTGS2,REL,RELB,SLC11A2,SLC2A6,SPSB1,STAT3,TAPBP,TLR1,TNFAIP3,ZC3H12A		WBP2	transcription regulator	0.000197	COL6A3,CTF1,EGR1,FCMR,FOXQ1,TNIK		TP53	transcription regulator	8.35e-23	ABCB1,ADAM12,ALDH1B1,AMOTL2,ANKRD1,ANXA1,ASPM,ATF3,AURKA,BDNF,BRCA1,BUB1,CAD,CBS/LOC102724560,CCDC80,CCN1,CCN2,CCNB2,CD274,CDC20,CDC25A,CDC6,CDC7,CDK2,CENPE,CENPF,CGREF1,CKAP2,CKS1B,COQ3,CORO1A,CPT1C,CYP24A1,DBF4,DDX39A,DEPDC1,DEPDC1B,DHFR,DLC1,DLG1,DNMT1,DTYMK,E2F2,FANCD2,FANCI,FGFBP1,FSTL1,FSTL3,FYN,GADD45A,GADD45B,GART,GJB3,GMNN,GNL3,GPR87,H2AZ1,HJURP,IGF2BP2,IGFBP3,IL12A,INKA2,KCNB1,KIF22,KIF…			PPARG	ligand-dependent nuclear receptor	3.2e-07	ALDH9A1,APOA1,APOE,CXCL14,CXCL5,CYP26A1,DHRS3,GIPR,ICAM1,IDH1,IGFBP7,MAP2,ME1,MUC1,OLR1,PLA2G3,PPIC,PPP2R2B,RARB,SAA1,SCD,SOCS3,SPP1,SQSTM1,VAMP5			HMG20A	transcription regulator	0.000182	ALDOC,CDH1,FDPS,IL6,POSTN,SEMA3B
E2F4	transcription regulator	7.28e-33	ANLN,ASF1B,AURKB,BUB3,CCDC77,CCNA2,CCND1,CCNE1,CCNE2,CDC25C,CDCA4,CDK1,CENPA,CENPO,CHEK1,CHEK2,E2F1,E2F8,FANCC,FAS,FEN1,FOXM1,GINS1,H2AX,HMGB1,HMGB3,HMMR,KIF4A,MCM10,MCM3,MCM4,MCM5,MTHFD1,MYB,MYC,NEK2,PCNA,PLK1,POLA1,POLA2,POLD1,PRC1,PSAT1,RAD51AP1,RAD54L,RANBP1,RBL1,RFC2,RFC3,SERPINE1,SFRP1,SMC4,SMURF2,TEAD4,TK1,TMPO,TOP2A,TOPBP1,TP73,TPX2,UBE2C,UBE2T,WDR76		STAT3	transcription regulator	2.42e-23	ANGPTL4,ARRDC4,BMF,BMP2,BST2,CASP1,CCL5,CCRL2,CD244,CD74,CDH11,CEACAM1,CFH,CIITA,CLCA2,CMPK2,CSF3,CTSB,CXCL6,CXCL8,DDIT4,HERC6,HEY1,HK2,IFI27,IFI44,IFIH1,IFIT1,IFIT2,IFIT3,IFITM1,IKBKE,IL18R1,IL1A,IL2RB,IRF1,IRF7,ISG15,ISG20,JAG1,LAMB3,MAFB,MMP1,MMP10,MMP2,MMP9,MX1,MX2,NAMPT,NDRG2,OAS1,OAS2,OASL,PECAM1,PLSCR1,PML,RSAD2,SLFN5,SMAD9,SNAI1,SOX4,STING1,TIMP1,TLR3,TNF,TNFRSF1B,TNFSF10,XAF1		NFKBIA	transcription regulator	7.68e-13	BCL3,BIRC3,C3,CCL2,CEBPB,CHI3L1,CHI3L2,CSF1,CTSF,CXCL1,CXCL10,CXCL2,CXCL3,CYP1B1,DCN,ENPP2,ERAP1,FZD7,GBP2,GNRH1,GPX3,HLA-A,HLA-L,HMOX1,ID3,IFI6,IGF2R,IL1RN,ITGAV,JUNB,MGP,MSC,MT-CO3,MT-CYB,MXD4,NFKBIA,NFKBIE,NOD2,PCDH7,PDLIM1,PTGS2,RELB,S100A9,SDC4,TLR2,TNFAIP3		MRTFB	transcription regulator	0.00027	COL6A3,EGR1,ITGA11,ITGA2,MAPK13,SERPINB2,SORBS1		MYC	transcription regulator	4.32e-19	ABCE1,ADAMTS1,ADK,ADM,AFMID,AMD1,ATAD3A,ATAD3B,BDNF,BRCA1,BUB1,BZW2,CAD,CCNA1,CCNB2,CD274,CDC20,CDC25A,CDC7,CDK2,CEP85,CLPB,COL8A1,CSRP2,CST6,CTPS1,DCTPP1,DDX21,DEPDC1,DHFR,DKC1,DLEU2,DNMT1,E2F2,EXOSC8,F3,FBN2,FSTL1,GADD45A,GADD45B,GART,GCSH,GPT2,H2AZ1,JDP2,KIF2C,KLK6,KRT14,KRT7,LIMA1,LINC01133,LRP8,MAD2L1,MCM2,MCM6,MKI67,MPHOSPH6,MTFR2,MYBL2,MYL9,NGF,NME1,NOLC1,NOP58,PA2G4,PAICS,PPAT,PRR11,PYCR1…			CBX5	transcription regulator	4.3e-07	AKR1C3,CXCL5,GALC,H1-2,IGFL2-AS1,LCN2,OLR1,PPFIBP2,QPRT,SBSPON,SCN2A,ZSCAN16-AS1			TBX5	transcription regulator	0.000299	CCL20,CLSTN2,IL6,MYL7,POSTN
TP53	transcription regulator	1.82e-26	ABCG2,ACTN1,ADORA2B,ADRB2,AEN,ANLN,APOBEC3C,AREG,ARHGAP11A,ASF1B,ASNS,ATAD2,ATF4,AURKB,BIRC5,BOP1,BRCA2,BUB1B,CAMK2B,CAV1,CCNA2,CCNB1,CCND1,CCND2,CCNE1,CCNE2,CCNF,CD44,CDC25C,CDC42EP3,CDH3,CDK1,CDKN3,CDT1,CENPA,CENPK,CEP55,CHEK1,CHEK2,CNN1,COL13A1,CPOX,CRAT,CYP1A1,DCK,DDIAS,DDIT4L,DEK,DGKA,DKK1,DLGAP5,DLX1,DNAJC15,DSN1,DUSP4,DUSP5,E2F1,E2F8,EMP1,ENG,ESPL1,EXO1,EZH2,FAM83D,FAS,FEN1,FGF2,FHL2,FIGNL…		IRF1	transcription regulator	4.36e-23	APOL3,BST2,CASP1,CCL5,CD74,CEACAM1,CIITA,CMPK2,CXCL11,CXCL8,GBP4,HELZ2,IFI27,IFI44,IFI44L,IFIH1,IFIT1,IFIT2,IFIT3,IFITM1,IRF1,IRF7,ISG15,LTB,MMP9,MX1,OAS1,OAS2,OASL,PLAAT4,PML,RSAD2,TLR3,TNF,TNFSF10,XAF1		CTCF	transcription regulator	3.78e-11	CDKN1C,CXCL10,ERRFI1,HLA-DRB1,IL1R1,PBXIP1,PCDHAC1,PCDHB11,PCDHB12,PCDHB3,PCDHB8,PCDHGA10,PCDHGA4,PCDHGA5,PCDHGA6,PCDHGA7,PCDHGA9,PCDHGB1,PCDHGB2,PCDHGB3,PTGS2,RORC,TGFB3,TLR2		AHR	ligand-dependent nuclear receptor	0.000363	ABTB3,ADAM19,AMIGO2,CAPN5,COL6A3,ITGA11,PTGER4,SCG2,SERPINB2,SOX9,SRPX,VEGFC		TBX3	transcription regulator	8.37e-17	ASPM,AURKA,BUB1,CCNB2,CD274,CDC20,CDC6,CDC7,CDCA3,CDK2,CENPE,CENPL,DHFR,ECT2,GADD45A,GJA5,JDP2,KIF15,KIF2C,MAD2L1,MCM2,MKI67,MYL9,NCAPH,PRPS1,PTTG1,RRM1,RRM2,SMC2,STMN1,TTK,TYMS			RELA	transcription regulator	5.42e-07	A2M,APOE,CD14,CEMIP2,CXCL5,CYP17A1,ELF3,ELMO1,ICAM1,ID1,IGF1R,IL32,MGMT,MUC1,NNMT,OLR1,OPRD1,PI3,PLD1,PSMB9,SAA1,SAA2,SCN2A,TNFAIP2			HOXA3	transcription regulator	0.000481	EVI2A,HBA1/HBA2,IKZF1,PSTPIP1
RB1	transcription regulator	1.55e-23	ACTN2,ALPL,ARHGAP11A,ASF1B,ATAD2,AURKB,BIRC5,BLM,CCNA2,CCNB1,CCND1,CCNE1,CCNE2,CD44,CDC25C,CDCA4,CDCA5,CDK1,CDK5R1,CDT1,CENPK,CHAF1A,DCK,DEK,DLGAP5,DONSON,E2F1,E2F7,EHD3,EIF2S1,EZH2,FAM86B1,FAS,FBXO5,FEN1,FGF2,FN1,FOSL1,FOXC2,FST,GLI2,GPR4,GPS2,H1-0,H2AX,HMGB2,HUNK,IVL,JUN,KIF20A,LIG1,LOXL2,MCM10,MCM3,MCM4,MCM5,MCM7,MELK,MYB,MYC,PBK,PCNA,PLK1,PPP1R15A,RAD51AP1,RANBP1,RBL1,RECQL4,RFC3,RMI1,ROBO3,S…		ETV3	transcription regulator	1.23e-22	BST2,CIMAP1B,DDX60,HELZ2,IFI44,IFI44L,IFIH1,IFIT1,IFIT2,IFIT3,IRF7,MMP1,MX1,MX2,OAS1,OAS2,OASL,PLSCR1,RSAD2,SAMD9L,TYMP,XAF1		NFE2L2	transcription regulator	9.92e-11	ACSL5,AKR1B10,ARHGEF3,B2M,C15orf48,C3,C4A/C4B,C5AR1,CA11,CLDN1,CREG1,CSF1,CTSD,CTSK,CXCL10,CXCL2,CXCL3,EPHX1,EPS8,ERRFI1,FTH1,G6PD,GBP2,GHR,GPNMB,GPX3,GSTA4,HLA-A,HMOX1,IGF2R,IL1R2,IL1RN,KCND1,KDR,MAF,MEF2C,MGST3,MT-CO2,NFE2L1,NFKBIE,OSGIN1,P2RX4,PCDH7,PPARGC1A,PPARGC1B,PTGS2,RGS17,RNASEL,RUNX1T1,S100A9,SATB1,SDC4,SLC6A6,TNIP3,TSC22D3,UGT1A6,ZMYND15		TBX3	transcription regulator	0.000413	ADAM19,ADAMTS9,DUSP10,EGR1,KCND2,ST3GAL6,VDR		CEBPB	transcription regulator	7.27e-16	ABCB1,ADM,AURKA,BARD1,BDNF,BRCA1,CCNB2,CD274,CDC20,CDC25A,CDC6,CDCA3,CENPE,CTPS1,CYP24A1,DCTPP1,DDX39A,DEPDC1,DHFR,DIAPH3,DNMT1,DSCC1,EXOSC8,FSTL1,FSTL3,GADD45A,IGFBP3,IL12A,JPT1,KIF18B,KIF22,KIF2C,KRT18,MCM2,MCM6,MKI67,MYBL2,NASP,NCAPD2,NUP107,NUP205,PA2G4,PAICS,POLD2,POLE,RAD18,RAN,RRM2,SGK1,SRSF2,STMN1,TIPIN,TUBB			PLAG1	transcription regulator	2.04e-06	COL9A3,CXCL5,IL32,MAP2,MLXIP,PIR,PPIC,ROM1			AHR	ligand-dependent nuclear receptor	0.00054	CADM4,CCL20,CDH1,COL12A1,CRABP2,IL6,NPNT,NRP2,OCLN,OLFML1,OXTR,SLC16A5,SLC7A11
TFEB	transcription regulator	2.72e-23	ADAMTS6,AREG,BUB1B,CCNB1,CCND1,CCNE2,CDC45,CDCP1,CDT1,CHEK1,CHTF18,CNTRL,CTSV,DNA2,E2F8,EMP1,EXO1,FBXO5,FJX1,FN1,FOSL1,GINS1,HMMR,IL1B,JUN,KIF23,LIN9,MCM10,MCM3,MCM4,MCM5,MCM7,MYC,NAGA,NCAPG2,NUF2,NUP155,ORC6,PCNA,PHLDA1,PKMYT1,PLK4,PNP,POLA2,POLD1,POLE2,PRIM1,PSMC3IP,PTGER2,RAD51C,RANGAP1,RECQL4,RFC3,RMI1,SMC4,SNAI2,SPDL1,TAGLN,TIMELESS,TMPO,TONSL,TOP2A,TOPBP1,TYRP1,UPP1,VIM,WDHD1,ZWILCH,ZWINT		IRF9	transcription regulator	1.31e-21	CIITA,CMPK2,CXCL8,DDX60,HELZ2,HERC6,IFI27,IFIT1,IFIT2,IFIT3,IFITM1,IL1A,IRF1,IRF7,ISG15,ISG20,MX1,OAS2,OASL,RSAD2,RTP4,TNF,TNFSF10,XAF1		CREBBP	transcription regulator	1.19e-10	ACOXL,AMHR2,ARHGEF10L,ARHGEF3,B2M,BCL6,CARD6,CSF1,CXCL10,CYP7A1,EPSTI1,FNDC3B,GNRHR,GRM1,HLA-B,HLA-G,HMOX1,HVCN1,KLHL4,MAF,MAP3K8,MEF2C,NFKBIA,NR4A2,PIPOX,PPARGC1A,PTGS2,RNASEL,RNF39,SDC4,SMPD3,SPSB1,ST6GAL1,STAT4,TAPBP,TLR2,TMEM38A,TNFAIP3,TSPAN31,YPEL2		MRTFA	transcription regulator	0.000498	COL6A3,EGR1,ITGA11,ITGA2,MAPK13,SERPINB2,SORBS1		E2F1	transcription regulator	1.09e-14	ABCB1,ADK,AURKA,BRCA1,CCNA1,CCNB2,CD274,CDC20,CDC25A,CDC6,CDK2,CENPU,DBF4,DHFR,DLEU2,DNMT1,E2F2,ECT2,EXOSC9,FANCD2,GMNN,JPT1,KRT14,MAD2L1,MCM2,MCM6,MDC1,MYBL2,NDC80,ORC1,PA2G4,PCLAF,PLK2,PTTG1,RAD51,RAN,RFC4,RRM1,RRM2,RUVBL1,SRSF2,STMN1,TGM1,TRAP1,TYMS,UCK2,UHRF1,VRK1			STAT3	transcription regulator	2.04e-06	A2M,CD86,CDON,CEBPD,COL3A1,CXCL14,CYP26A1,EEIG1,FLT3,GADD45G,GPX4,ICAM1,ID1,IGF1R,LCN2,MAP2,MUC1,PON2,PPP1R9A,PSMB9,PTPN13,SAA1,SEMA6D,SERPINB1,SERPINB9,SLC16A1,SLPI,SMAD6,SOCS3,SPP1,TNFRSF8			HDAC7	transcription regulator	0.000975	CDH1,FGF18,IL6
FOXM1	transcription regulator	5.58e-23	AURKB,BIRC5,BRCA2,BRIP1,BUB1B,CAV1,CCNA2,CCNB1,CCND1,CCND2,CCNE1,CCNE2,CCNF,CD44,CDC25C,CDCA2,CDCA8,CDK1,CDKN3,CENPA,EZH2,FN1,FOXA1,FOXF1,FOXM1,GATA3,GTSE1,IL1B,JUN,KIF20A,KIF23,LEF1,LOX,MYC,NEK2,NUF2,PCNA,PLAUR,PLK1,PLK4,PRC1,RMI1,SFRP1,SNAI2,TOP2A,VIM		IRF3	transcription regulator	3.7e-18	CCL5,CCRL2,CDH11,CMPK2,CXCL8,DDX60,GLI3,HELZ2,IFI27,IFI44,IFI44L,IFIH1,IFIT1,IFIT2,IFIT3,IL1A,IRF1,IRF7,ISG15,ISG20,MMP9,NR3C1,OAS1,OAS2,OASL,PML,RSAD2,SAMD9L,TLR3,TNF,TNFSF10		NR3C1	ligand-dependent nuclear receptor	1.71e-10	ACSL5,ANGPTL7,AQP1,ARHGEF3,B2M,BCL2L11,BCL6,BIRC3,C4A/C4B,CARD6,CASP10,CCL2,CDKN1C,CEBPB,CLEC7A,CPEB4,CSF1,CXCL10,CXCL2,CXCL3,CYP27A1,CYP7A1,DGAT2,DPP4,DUOX1,ERRFI1,G6PD,GAS1,GBP2,GNRH1,GPX3,GRM1,H6PD,HCAR2,HLA-C,IFI6,IRF8,ITGAV,ITGB6,LGALS12,LRRC8A,NFATC1,NFKBIA,NOD2,PC,PDCD4,PIK3R3,PLA2G4A,PLPP3,PTGS2,RNASEL,RNF10,S100A9,SH3GLB1,STAT3,TLR1,TLR2,TNFAIP3,TNFRSF9,TRAF3IP2,TSC22D3,WNT5A		EZH2	transcription regulator	0.00108	EGR1,FLT1,FMNL3,JPH3,PLEKHA6,RORA,SERPINA1,TBX3,VDR,VEGFC		COPS5	transcription regulator	1.19e-14	AMD1,ANP32E,ATF3,BUB1,CDC20,CENPF,DBF4,DCTPP1,DDX39A,DEPDC1,DIAPH3,DSCC1,DTYMK,KIF15,KIF22,LBR,MAD2L1,MCM2,MCM6,MKI67,MYBL2,NDC80,NUP107,PAICS,POLD2,SLC7A5,SMC2,STIL,STMN1,TTK,UPF3B			FOS	transcription regulator	2.96e-06	A2M,AKR1C3,CD14,CDON,CTSH,CXCL16,CYP17A1,GKN1,GPER1,HBA1/HBA2,ICAM1,LPCAT3,NQO1,PLD1,RAP1GAP,SCD,SEMA6D,SERPINB9,SFRP4,SFTPD,SLPI,SOCS3,SPP1,WNT10B,WNT4			HIC1	transcription regulator	0.00102	ANO2,KAZN,SLC7A11,SRGN
ZBTB17	transcription regulator	2.37e-20	ANLN,AURKB,BUB1B,CCNA2,CCNB1,CCND1,CDCA8,CDK1,CEP55,CRLF1,FOXM1,HMMR,IQGAP3,JUN,KIF11,KIF20A,KIF4A,NEK2,NGFR,NUF2,ODC1,PBK,PIMREG,PLK1,PRC1,RACGAP1,SGO2,TOP2A,TPX2,UBE2C		ETV6	transcription regulator	5.91e-18	CIMAP1B,CMPK2,DDX60,IFI44,IFI44L,IFIT1,IFIT3,IFITM1,IRX3,ISG15,MX1,MX2,OAS1,OAS2,OASL,RSAD2,SAMD9L,SPRY4,TYMP,XAF1		ESR1	ligand-dependent nuclear receptor	2.18e-10	ADAM17,ALK,ANGPTL2,ANXA4,AQP1,AQP9,AXIN2,BCL2L11,BCL6,BIRC3,C3,CA12,CA14,CASP10,CCL2,CDKN1C,CDKN2B,CEBPB,CLDN1,CLEC7A,CTSD,CTSS,CXCL1,CXCL3,CYP1B1,CYP7A1,DSC2,EGF,ENPP2,FMR1,FOXC1,FOXO4,G6PD,GHR,GJB2,GNRH1,GNRHR,GPR37,GSN,GUCY1B1,HCP5,HLA-B,HLA-C,HLA-G,IFI6,INSL3,JAK3,JMY,JUNB,KCNJ13,KLHL24,MAP3K8,MICOS10-NBL1/NBL1,NFATC1,NFKBIA,NFKBIE,NR1H3,P2RY2,PCDHB5,PCDHB6,PCSK1,PDCD4,PKIB,PLCB1,PPARGC1A,PSD…		NCOA2	transcription regulator	0.00141	CHST1,EGR1,GBP5,PCSK5,RORA,VDR		RB1	transcription regulator	2.27e-13	ATF3,BARD1,BRCA1,BUB1,CCN2,CCNA1,CD274,CDC25A,CDC6,CDK2,DEPDC1,DHFR,DIO2,DNMT1,E2F2,F3,FANCA,FOSB,GADD45A,GADD45B,GMNN,GPT2,KRT18,KRT5,MCM2,MCM6,MCM8,MSTO1,MYBL2,NME1,ORC1,PCLAF,POLD3,PRR11,PTTG1,RAD51,RFC4,RRM1,RRM2,SKP2,TMEM97,TTK,TYMS,VRK1			HOXA10	transcription regulator	3.01e-06	APOE,COL3A1,HLA-DQB1,ID1,INMT,LCN2,ME1,PROS1,SCD,SFRP4,TNXB,WNT10B,WNT4			CTBP2	transcription regulator	0.00161	CDH1,FDPS,OCLN
MITF	transcription regulator	1.38e-19	AURKB,CCNB1,CCNF,CD44,CDCA8,CDK5R1,CDT1,CENPH,CENPM,CENPO,CEP55,CHAF1A,CHTF18,DSN1,ESPL1,FANCG,FN1,GLI1,GPRIN1,HAPLN1,ITGA4,KCNN2,KIF20A,KIF4A,LIG1,MCM4,MCM5,NCAPD3,NGFR,NUF2,ORC6,PLK1,POLD1,POLE2,PSMC3IP,RECQL4,RFC5,RMI1,SDC1,SERPINE1,SPAG5,SPC24,SPC25,TACC3,TBX2,TPX2,TYRP1,UBE2C,UPP1,XRCC3,ZNF114		STAT2	transcription regulator	7.11e-18	CCL5,CIITA,CXCL8,GHDC,IFI27,IFIT1,IFIT2,IFIT3,IFITM1,IRF1,IRF7,ISG15,MX1,OAS1,OAS2,RSAD2,RTP4,TNF,TNFSF10		NFKB1	transcription regulator	4.34e-10	AKR1B1,B2M,BCL3,BIRC3,C3,CCL2,CFB,CHI3L1,CSF1,CXCL1,CXCL10,CXCL2,CXCL3,EHF,ENPP2,FABP6,GBP1,HMOX1,HP,IL1RN,KDM6B,LTC4S,MAP3K8,NFATC1,NFKBIA,NMI,NOD2,NR4A2,PTGS2,RELB,SDC4,TLR2,TNFAIP3,TNFSF15		MECP2	transcription regulator	0.00177	EGR1,NXPH3,SCN3A,SCN4B,SYN1,SYN3		NUPR1	transcription regulator	7.5e-12	ABL2,ADM,ANP32E,ARHGEF26,ASPM,ATF3,AURKA,BRCA1,BUB1,CACNA2D2,CCN1,CCNB2,CDCA3,CDK2,CENPL,DLG1,EME1,ERCC6L,FANCD2,GADD45A,GK,HJURP,KIF2C,KIFC1,KNL1,LBR,LRP8,MKI67,MTFR2,PM20D2,POLH,RAD51,RASAL2,RNFT2,SH2D5,SKP2,SLC16A6,SNHG17,STIL,UAP1,XRCC2			AHR	ligand-dependent nuclear receptor	3.22e-06	A2M,ACKR3,AKR1C1/AKR1C2,ALDH3A2,ALDH5A1,CD14,CDON,CEBPD,COL3A1,COL9A3,CYP17A1,DIRAS3,ELF3,EMILIN2,FBLN2,NNMT,NQO1,PTGS1,PTPN13,PXDN,SAA1,SCD,SMAD6,SOCS3,SPP1			PAX7	transcription regulator	0.002	EMB,NPNT,PLAGL1,SEMA3E
TP63	transcription regulator	2.77e-18	ACTN1,AEN,ALOXE3,APOBEC3B,AREG,AXL,BLM,CAV1,CCNA2,CCNB1,CCND1,CCND2,CCNE1,CDC25C,CDH3,CDK1,CDK17,COL17A1,CSTA,CTSV,DKK1,DLX1,E2F1,EMP1,ENG,FAS,FGF1,FJX1,FN1,FOSL1,FOXF1,FST,FUT1,GLB1L2,HMGA2,IGFBP2,IL1B,IL1RAP,INHBA,ITGA4,ITGA6,IVL,JUN,KCNG1,KHK,KIF23,KLF4,LAMC2,LOXL2,LRFN4,MAFF,MCM10,MLPH,MYB,MYC,NALCN,NT5E,PARD6G,PAX9,PCNA,PPP1R13L,RACGAP1,S100A2,SERPINE1,SH2B3,SMURF2,SNAI2,SPON1,STX1A,SYT7,TAC…		IRF5	transcription regulator	2.71e-17	BID,CCL5,CMPK2,CXCL11,FOXO1,IFI44,IFIH1,IFIT1,IFIT2,IFIT3,IRF7,ISG15,ISG20,NAMPT,OAS1,OAS2,OASL,PLSCR1,RSAD2,TNF,TNFSF10		EPAS1	transcription regulator	4.76e-10	BIRC3,CA12,CDC42EP5,CEBPB,CLDN1,CXCL2,DGAT2,DPYD,H2AC6,IFNGR1,ITGAM,ITGAV,ITIH5,KDM6B,KDR,LGR4,MYO7A,NCOA4,P2RY1,PKIB,RAB11B-AS1,SEMA6A,SLC11A2,SLC2A4,SLC40A1,SOX2,TGFB3,TNFAIP3,TNFRSF9,TNFSF15,UBA7,UGP2		FOXO1	transcription regulator	0.00181	BCL2A1,CCN3,EGR1,IER3,ITGB2,SERPINB2,SOX9,SPRY2,TNFRSF11A		MYOD1	transcription regulator	8.47e-12	ANKRD1,ANKRD2,BRCA1,CCNB2,CDC20,CDC6,CDCA3,CDK2,CENPE,CENPF,DEPDC1,DHFR,E2F2,FSTL1,FYN,GADD45A,HJURP,KIF18B,KIF2C,KNL1,LMNB2,MKI67,NCAPG,NCAPH,NDC80,PCLAF,RRM2,SKP2			CEBPA	transcription regulator	6.48e-06	A2M,AKR1C1/AKR1C2,AKR1C3,ASS1,CD14,CEBPD,CPS1,EPHA7,ICAM1,ID1,LCN2,MSX2,OLR1,PGD,PTGS1,SAA1,SCD,SERPINB1,SFTPD,SOCS3,SPP1			POU2F1	transcription regulator	0.00209	FRRS1,GSTM4,IL6,ISL1,SLC7A11
E2F1	transcription regulator	1.97e-17	ABCG2,ADRB2,ALPL,ATAD2,AURKB,BIRC5,BUB3,CAV1,CCNA2,CCNB1,CCND1,CCND2,CCNE1,CCNE2,CCNF,CD44,CDC45,CDCA4,CDK1,CHEK1,CHEK2,CLTCL1,CSE1L,DUSP4,E2F1,E2F8,EZH2,FAS,FBXO5,FEN1,FGF2,FOXM1,GINS1,GNG4,GPS2,HELLS,HMGB1,HMGB2,KIF23,MCM10,MCM3,MCM4,MCM5,MCM7,MTBP,MTHFD1,MYB,MYC,PCNA,POLA1,POLA2,POLD1,PSAT1,RACGAP1,RAD52,RAD54L,RANBP1,RBL1,RFC2,RFC3,RFC5,SERPINE1,SFRP1,SMC4,SMURF2,SOAT2,SP6,THBS1,TK1,TOP2A,TOP…		PML	transcription regulator	3.23e-16	BST2,CIITA,CXCL11,DDX60,HERC6,IFI27,IFI44,IFI44L,IFIH1,IFIT1,IFIT3,IFITM1,IL1A,IRF7,ISG15,ISG20,JUP,MMP10,MX1,NR3C1,OAS1,OAS2,PLSCR1,PML,SNAI1,TNF		BHLHE40	transcription regulator	8.1e-10	B2M,C15orf48,CFB,CSF2RB,CTSS,CXCL2,CXCL3,EPHX1,EPSTI1,GBP2,HEXA,IL1R2,IRF8,MARCO,MEF2C,MEFV,NCK1,NFATC1,PCDH7,PCSK1,PDK3,PLA2G4A,PNRC1,PTGS2,RASGRP1,SDC4,SLC11A2,SLC6A6,SPARCL1,ST3GAL5,STAT3,TLR1,TNFRSF9,TNFSF15		FOXA2	transcription regulator	0.00186	ADCY5,BCL2A1,CAPN5,IER3,IL33,RORA,SERPINA1,TBX3,VEGFC		TP63	transcription regulator	1.41e-11	ABCB1,ADAMTS1,ADM,AJUBA,BRCA1,CAD,CAVIN2,CCN1,CCN2,COL4A3,COL8A1,DDAH1,DNMT1,EDN2,EPPK1,ERBB3,F3,FANCA,FLRT1,FOSB,FSTL1,GADD45A,GAL,IGFBP3,KRT14,KRT3,KRT5,KRT7,MAD2L1,MDC1,MKI67,PKP2,POLD2,PRKAG2,RAD51,RRM2,S1PR1,SFN,SLC7A5,STMN1,THSD1,TINAGL1,TIPIN,UHRF1,ULBP2,UPK1B,WDR77,WNT7A			STAT5B	transcription regulator	7.32e-06	A2M,ACOT1,ACOT4,AKR1C1/AKR1C2,AKR1C3,ALDH3A2,APOE,CASP9,CD248,CYP17A1,CYP26B1,ME1,NNMT,NQO1,PDZK1IP1,SCD,SOCS3,TNFSF4			PYCARD	transcription regulator	0.00209	IL22RA2,IL6,PPME1
YY1	transcription regulator	2.2e-16	ATF4,AURKB,BIRC5,BMP6,BUB1B,CAPG,CCNA2,CCNB1,CD22,CDC25C,CENPA,CENPH,COL15A1,DMD,FAS,FEN1,FOXM1,GRIN2D,H2AX,HELLS,IGFBP5,IL1B,INCENP,KIF11,KIF20A,KIF23,KLF4,LMNB1,MCM4,MCM5,MCM7,MXD3,MYC,MYH3,NGFR,NSG1,PCNA,PLK1,POLA1,PPP1R15A,PRC1,RAD51AP1,SLC2A1,SUV39H2,TACC3,TAGLN,TGFB2,TGM2,TLN2,TNFRSF10A,TNFRSF13C,TOP2A,VIM		PRDM1	transcription regulator	8.87e-16	ACOX2,ANGPTL4,ATP9A,CD74,CFH,CIITA,CLEC2B,CRISPLD2,CSF3,CXCL6,CYP4V2,DDIT4,IFIT1,IFIT2,IFIT3,IL1A,IRF7,JAG1,JCHAIN,MAFB,MAP3K5,MT2A,OAS1,OAS2,PLAAT4,RSAD2,SNAI1,SPRY1,THEMIS2,TNF,TNFAIP6,TNFRSF1B,TNFSF10		SREBF1	transcription regulator	9.2e-10	ACADS,ACSL5,ASPHD1,C5AR1,C7orf25,CEBPB,CXCL10,CYP7A1,FABP6,G6PD,GPNMB,GPX3,HMOX1,IL1R2,MEF2C,MT-ATP6,MT-ATP8,MT-CO1,MT-CO2,MT-CO3,MT-CYB,MT-ND1,MT-ND2,MT-ND3,MT-ND4,MT-ND5,MT-ND6,NR1H3,PIK3R3,PLEKHA4,PTGS2		NFKBIA	transcription regulator	0.00216	BCL2A1,IER3,IL33,ITGA2,SERPINB2,SERPINE2,SORL1,SOX9,VEGFC		TFEB	transcription regulator	6.52e-11	AP1M2,ATP6V0A4,AURKA,BORA,CCN2,CCNA1,CCNB2,CDC25A,CDC6,CDC7,CENPL,CENPU,CLSPN,DKC1,GMNN,MCM8,MYBL2,NCAPG,NDC1,NUP210,ORC1,POLD2,POLD3,POLE,PPAT,PRKAG2,PTTG1,RAD51,RFC4,RRM2,RUVBL1,SLC1A3,SMC2,VRK1			STAT1	transcription regulator	7.39e-06	A2M,ABCB9,APOA1,APOE,C1R,CD14,CD86,CEBPD,COL3A1,ICAM1,IGF1R,JAKMIP3,LCN2,MUC1,NFE2,PSMB9,PTGS1,RARB,SAA2,SOCS3			VHL	transcription regulator	0.00209	CA9,CDH1,HSD3B1,IL6,PSG1,RHOF
MYC	transcription regulator	1.32e-13	ABCG4,ACTN1,ADARB1,ARHGAP11A,ARHGEF1,ASNS,ATF4,AURKB,AXL,BIRC5,BMPER,BOP1,BUB1B,CAV1,CCNA2,CCNB1,CCND1,CCND2,CCNE1,CCNE2,CD44,CDC25C,CDC42EP3,CDCA7,CDK1,CDKN3,CHEK1,CNTRL,COL15A1,CSE1L,CSPG4,CTSV,DEK,DKK1,DLGAP5,DUSP4,DUSP5,E2F1,EIF2S1,EIF4EBP1,EMP1,EZH2,FAS,FGF5,FN1,FOSL1,FOXF1,FOXM1,GGH,GLI2,GPR132,HAPLN1,HERC5,HMOX2,HNRNPAB,HOXB8,IDH2,IL11,IL1RAP,IMPDH1,INHBA,ITGA6,ITGB5,ITGBL1,JUN,KAT2A,KIF20…		MYC	transcription regulator	1.39e-13	ABCA1,ABCC3,ABCD1,ABCG1,ANGPTL4,ARHGAP25,CASP1,CCL5,CCNG2,CTDSP1,CTSB,CXCL11,CXCL8,DDIT4,DDX60,DUSP6,F2R,FBXO32,FOXA2,FUT8,GBP4,GM2A,GP1BA,GREB1,HK2,HLA-E,HOXA5,IFI27,IFI44,IFI44L,IFIH1,IFIT1,IFIT2,IFIT3,IRF7,IRX3,ISG15,ISG20,ITGA1,ITGAX,JAG1,KIFAP3,KLF10,LAMB3,LXN,LYN,MMP9,MX1,MX2,MYCN,NDRG2,NKX3-1,OAS1,OASL,PDGFRA,PECAM1,PLSCR1,PML,PNCK,PRPH,RARA,RSAD2,SDCBP,SLC22A4,SNAI1,SPATA13,TEAD2,TIMP1,TM…		JUN	transcription regulator	1.02e-09	ANGPTL2,BCL2L11,BCL3,BIRC3,C3,C5AR1,CCL2,CSF1,CXCL1,CXCL10,CXCL3,CYGB,CYP1B1,CYP7A1,DBH,FOXC1,FTH1,GNRH1,GNRHR,HLA-B,HLA-G,HMOX1,ID2,IGF2R,ITGAM,ITGAV,ITGB8,JUNB,KDR,MAF,NFATC1,NFKBIA,NFKBIZ,PARD6B,PCSK1,PKIB,PLA2G4A,PTGS2,PTPRN,RELB,SLC6A6,SOX2,TNFSF15,WNT5A		LMO2	transcription regulator	0.00235	ADAMTS9,GBP5,SERPINE2,SLC43A1,SMOX,SPRY2,VDR		FOXM1	transcription regulator	1.4e-09	ANXA1,ASPM,AURKA,CCNA1,CCNB2,CDC20,CDC25A,CDCA3,CDK2,CENPE,CENPF,CKS1B,KIF2C,MCM8,MKI67,NES,PRR11,PTTG1,RRM2,SKP2,STMN1			HOXC8	transcription regulator	9.9e-06	ASS1,ELMO1,NQO1,RARB,SPP1,TNFSF9			CEBPA	transcription regulator	0.00258	AKAP12,CCL20,CDH1,CRABP2,IL6,KLF5,LTF,OXTR,PPL,SEMA3E
FOXO3	transcription regulator	7.06e-12	BIRC5,BUB1B,CAV1,CCNB1,CCND1,CCND2,CCNE2,CD44,CDC42EP3,CDC45,CDCA8,CDKN3,CDT1,CEP55,CTSV,DLGAP5,EIF4EBP1,EXO1,FBXO5,FLT4,FOXM1,INHBA,KLF4,MCM4,MCM7,MXD3,MYC,NCAPG2,NT5E,PBK,PCNA,PLK1,PPP1R15A,PPRC1,PRKCD,PTPRB,RASA1,SAC3D1,SBSN,SERPINE1,SH2B3,SKA1,SPAG5,TGFB2,TIE1,TPX2,UBE2C,VIM,ZWINT		SP110	transcription regulator	6.67e-13	ARRB1,BST2,CD74,CTSB,CXCL11,F2R,GRN,IFI27,IFIH1,IFIT1,IFIT3,IFITM1,LY96,MX1,MYCN,OAS1,PLSCR1,SOX4,TIMP1,TNFRSF21,TXNIP		TP53	transcription regulator	2.27e-09	ACADS,ACOT11,ACP2,AKR1B1,ANXA4,AXIN2,BCL2L11,BCL3,BIK,BIRC3,BMP1,CCL2,CEBPB,COL14A1,COL7A1,CSF1,CSMD3,CTSD,CTSF,CTSK,CXCL1,CXCL10,CXCL2,CXCL3,DBP,DCN,DDR1,DNM1,DPEP1,DPP4,EGF,ENPP2,ENTPD8,EPHX1,EPS8,FLRT2,FTH1,FUCA1,FZD7,G6PD,GAS1,GBP1,GPM6A,GPR63,GPX3,GSN,H2BC5,HLA-B,HLA-C,HMOX1,ID2,ID3,IFI35,IL1RN,IL7,IRF8,ITGAV,ITGB6,JUNB,KCNK3,KDR,KLHL21,MAP1LC3A,MAP3K8,MAPRE3,MGST2,MT-CO2,MT-CYB,MT-ND5,NCOA4…		SRF	transcription regulator	0.00264	EGR1,FLT1,FOXQ1,ITGA2B,MAPK13,MPPED2,RAI2,SERPINB2		YY1	transcription regulator	8.32e-08	ABCB1,ABCE1,ANKRD1,AURKA,BDNF,BRCA1,CCNB2,CDC6,CDCA3,CENPE,CHRDL1,CYP24A1,KCNB1,KIF2C,MAD2L1,MCM6,MKI67,NCAPD2,POLH,PSRC1,RAD18,RAD51,RRM1,SLC1A3,UHRF1,VAV1			FOXA2	transcription regulator	1.1e-05	A2M,ACTRT3,AKR1C1/AKR1C2,ALDH3A2,APOA1,APOBR,APOE,ASS1,CNTN1,CYP26A1,GIPR,GPX4,HACD1,OTUB2,PCDHGA1,PROS1,RARB,SAA1,SCD,SFTPD			RBPJ	transcription regulator	0.00261	ALDOC,CFAP210,FDPS,FGF18,IL6,NRP2,TPPP3
RBL1	transcription regulator	1.06e-11	AURKB,CCNA2,CCND1,CCNE1,CDK1,E2F1,FAS,FGF2,IVL,MCM10,MCM3,MCM5,MCM7,MYC,NEK2,PCNA,PLK1,RBL1,SFRP1,THBS1,TP73		SPI1	transcription regulator	9.7e-13	C3AR1,CIITA,CMPK2,CTSE,DUSP6,FOXO1,HELZ2,HIC1,HK2,IFI27,IFI44,IFI44L,IFIT1,IFIT2,IFIT3,IFITM1,IRF7,ISG15,ISG20,LILRB3,LMO2,LTB,MMP1,MMP2,MT2A,MX1,OASL,PML,RSAD2,TNF,TNFSF10		ECSIT	transcription regulator	2.57e-09	BCL3,HMOX1,IL1RN,JUNB,NFKBIA,NFKBIE,NR4A2,PTGS2,RELB,TNFAIP3		STAT6	transcription regulator	0.00307	ADAM19,CHST1,EGR1,GBP5,IL33,SERPINA1,TNFRSF11A,TNIK,TRPV2		YAP1	transcription regulator	1.62e-07	ACAT2,ADAMTS1,AMOTL2,ANKRD1,CAVIN2,CCDC80,CCN1,CCN2,CD274,CDC20,CDC6,CDK2,CEP83,CEP85,DDAH1,DIAPH3,DTYMK,FOSB,GADD45A,LBR,MCM6,MYL9,NPPB,PLK2,RAD51,RPS17,RRM1,RRM2,SFN,SGK1,SKP2,TBC1D2,TUBB,TYMS,UHRF1			RXRA	ligand-dependent nuclear receptor	1.47e-05	AKR1C1/AKR1C2,APOA1,APOE,CD86,CEBPD,CTSH,CYP26A1,DHRS3,ENPP5,FLT3,GADD45G,HSD17B4,IL32,LCN2,OLR1,PLD1,RARB,SCD,SPP1			HMGB2	transcription regulator	0.00286	CCL20,IL6,LIPE
TCF3	transcription regulator	3.52e-11	ANLN,AREG,ASF1B,BIRC5,CCNA2,CCNB1,CCND2,CCNE1,CCNE2,CDC45,CDK1,CDKN3,CEP55,CHRNA5,CRELD2,CTSV,DCK,E2F8,EIF4EBP1,ESCO2,FAM86C1P,GATA3,H1-0,H2AX,HMGB2,HMMR,IL1B,IL7R,ITGA4,JUN,KIF11,KIF4A,KLF4,KLF7,LEF1,LMO4,MXD3,MYC,NEK2,NUF2,PFKP,PLK4,PRC1,RACGAP1,SDF2L1,SLAMF7,SMAGP,SPC24,SPC25,TOP2A,TOX2		NFKBIA	transcription regulator	1.14e-11	BID,BMP2,CCL5,CD74,CD82,CITED4,CSF3,CTSB,CXCL11,CXCL6,CXCL8,DUSP6,ESM1,GM2A,GPR176,GRN,HEY1,HK2,IL15RA,IL1A,IRF1,IRX3,ISG15,MMP1,MMP9,MR1,NDRG2,PTGES,SLC16A2,TIMP1,TNF,TNFAIP8,TNFRSF1B,TNFSF10,TNFSF14		NPM1	transcription regulator	5.56e-09	ALK,CCL2,CEBPB,COL7A1,CSF1,CXCL1,CXCL2,CXCL3,FRK,FTH1,HMOX1,HOXA7,IL7,ITGAV,JUNB,MEF2C,MXRA5,SDC4,SEMA6A,TNFAIP3,WNT5A,ZC3H12A		SMARCA4	transcription regulator	0.00318	ANXA10,AP1S2,BCL2A1,EGR1,IER3,MAPK13,MIR31HG,SERPINB2,SERPINE2,SPRY2,SRPX		ATF3	transcription regulator	3.77e-07	ATF3,AURKA,BHLHA15,CAD,CDC25A,CDK2,CTPS1,DCTPP1,NES,PAICS,PHGDH,POLD2,POLD3,POLE,RRM1,RRM2			CEBPB	transcription regulator	2.31e-05	AKR1C3,C2,CD14,CD86,CEBPD,COL3A1,CXCL16,CXCL5,CYP17A1,EPHA7,HSD17B4,ICAM1,ID1,INMT,LCN2,MAPT,PI3,PTGS1,SAA1,SAA2,SCD,SFTPD,SOCS3,SPP1			POU5F1	transcription regulator	0.00307	ALDOC,B3GNT7,CCL20,CDH1,COBLL1,CRABP2,IL6,ISL1,PPL
SNAI1	transcription regulator	2.92e-10	ACTN1,AXL,CCND1,CCND2,CCNE1,CD44,CDH4,DKK1,FN1,FOSL1,FOXA1,FOXC2,FST,GLI1,GLI2,LEF1,MSI1,NT5E,PARVB,PFKP,SDC1,SERPINE1,SLC28A3,SNAI2,THBD,TPM1,TPX2,VIM,WNT5B		FOXC1	transcription regulator	1.83e-11	BST2,FOXO1,GBP4,IFI27,IFIT1,IFIT2,IFIT3,IFITM1,IRF1,IRX3,ISG15,ISG20,MAFB,MMP9,MX1,OAS1,OAS2,OASL,RSPO3,TSC22D1,XAF1		RELA	transcription regulator	1.02e-08	B2M,BCL2L11,BCL3,BIRC3,C3,CCL2,CEBPB,CFB,CHI3L1,CXCL1,CXCL10,CXCL2,CXCL3,EHF,ERAP1,FABP6,GBP1,HLA-A,HLA-B,HMOX1,IL1RN,JUNB,LTC4S,MT-CYB,NFATC1,NFKBIA,NFKBIE,NMI,NOD2,NR4A2,P2RY2,PSMB10,PTGS2,RELB,RORC,SDC4,SHBG,SLC2A4,TAPBP,TLR2,TNFAIP3		TLE1	transcription regulator	0.00319	BCL2A1,EGR1		RRP1B	transcription regulator	1.61e-06	AURKA,BRCA1,CCNB2,CDC20,CDC6,CYP24A1,DBF4,DHFR,GADD45A,MCM2,MCM6,NUP210,ORC1			NR5A2	ligand-dependent nuclear receptor	2.51e-05	APOA1,CEBPD,CPA1,CXCL16,CYP17A1,DPYSL4,GADD45G,ICAM1,IL32,INHA,SAA1			ELF3	transcription regulator	0.0033	CCL20,IL6,KRT4
SP1	transcription regulator	3.06e-10	AFAP1L1,AHRR,ALPL,ASNS,ATP2A3,BIRC5,CAV1,CCNA2,CCND1,CCND2,CDC25C,CDK1,CHRNA5,DMD,E2F1,EDA,ENG,EXO1,FAS,FGF2,FN1,FOSL1,FOXM1,GLTP,IL1B,ITGB3,ITGB5,JUN,KCNQ3,KLF4,LCAT,MYBL1,MYC,MYLK,NCF2,NEIL3,NGFR,NPTXR,NTF4,PDGFB,PLAUR,POLD1,PRKCD,PRKCE,RAD54L,RANBP1,RBL1,RECQL4,ROBO4,SERPINE1,SLC19A1,SLC2A1,SNCG,SPTB,STX1A,TAGLN,TFPI2,TGFB2,THBD,TIMP3,TINCR,TP73,VIM		TP53	transcription regulator	3.71e-11	ABCA1,ABCD1,AK4,ANGPTL4,ARRB1,BCAS3,BHLHE41,BID,BMF,CASP1,CCL5,CCNG2,CD82,CLCA2,CTDSP1,CTSB,CXCL8,DDIT4,DNAJB2,DRAM1,DUSP6,F2R,FOXA2,FOXO1,FOXO3,GAS7,GDF15,GPR176,GPRC5C,HCN2,HDAC5,HIC1,HK2,IFI44,IFI44L,IFIH1,IFIT1,IFIT3,IL1A,IL4I1,IRAK2,IRF1,IRF7,ISG15,JAG1,LHX1,LTBP1,MAFB,MMP1,MMP10,MMP2,MMP9,MX1,NAMPT,NDRG2,NDRG4,OAS1,OASL,PDGFRA,PDK2,PECAM1,PHLDB3,PLAAT4,PML,PTK2B,RAC2,RP5_1148A213,RSAD2,SCN3…		PRDM1	transcription regulator	1.97e-08	AXIN2,BCL2L11,BCL6,CHI3L1,CLDN1,CXCL2,CXCL3,ERAP1,FTH1,HLA-A,HLA-B,ID2,ID3,IFNGR1,IRF8,ITGAM,MAF,MSC,NFATC1,PLA2G4A,PSMB10,S100A9,SLCO2B1,STAT4,TAPBP,TMT1A,TNFRSF14,TNFSF13B,TRIM38		HOXA13	transcription regulator	0.00393	NOG,SOX9,TBX3		TCF3	transcription regulator	6.55e-06	ATF3,AURKA,BHLHA15,BUB1,CCNB2,CDC20,CDCA3,CGREF1,CIP2A,ECT2,GADD45A,GADD45B,JDP2,KIF2C,MAD2L1,MKI67,NCAPG,NDC80,RPS3A,RRM2,S1PR1,SEMA7A,SLC7A5,TOX,TTK,TYMS			HIC1	transcription regulator	2.76e-05	ACKR3,CXCL14,LCN2,SPP1,TMEM47,TNS3,TRIM16			NCOA2	transcription regulator	0.00344	BCAS1,CDH1,IL6,LLGL2,LTF,NHERF1
YAP1	transcription regulator	1.17e-09	ABCG2,ADCY7,ANLN,AREG,ATAD2,AURKB,BIRC5,CCNA2,CCNB1,CCND1,CCNF,CD44,CDC42EP3,CDCA5,CDK1,CIT,CYP1A1,E2F1,E2F7,FAS,FGF1,FN1,FOXM1,FST,GINS1,GLI2,H2AX,IL1B,IL1RAP,INHBA,JUN,KIF23,KIF4A,LMNB1,LOX,LOXL2,MCM3,MYC,MYH3,NEGR1,NEK2,PDGFB,PLK1,POLA1,RANBP1,SERPINE1,SNAI2,TAGLN,TEAD4,TGFB1I1,TGFB2,THBS1,TIAM1,TK1,TOP2A,TP73,UACA,VIM		IRF8	transcription regulator	6.98e-11	ACVRL1,ARID5B,ASAH1,CACNA1G,CCL5,CD74,CIITA,IFI44L,IFIT2,IFIT3,IRF7,ISG15,MAFB,MMP9,OAS1,OAS2,PML,RASSF5,SEZ6,TLR3,TNF,TNFSF10		AHR	ligand-dependent nuclear receptor	5.5e-08	ACVR2A,ADAM17,ATOH8,CCL2,CDKN2B,CHI3L1,COL14A1,CREG1,CSF2RB,CTSD,CXCL10,CXCL2,CYP1B1,DCN,DMXL2,DPP4,FZD7,GAS1,HP,IL1R1,IL1R2,IL34,ITGAM,ITGB6,JUNB,LRP1,LTC4S,MGP,MT-CO1,MT-CO3,MT-CYB,MT-ND2,MT-ND4,PTGS2,QPCT,RASGRP1,RORC,SLC40A1,SOX2,STAT3,STEAP2,TGFB3,TNFRSF14,UGT1A6		LDB1	transcription regulator	0.00399	ADAMTS9,GBP5,SERPINE2,SLC43A1,SMOX,SPRY2,VDR		PHF12	transcription regulator	8.11e-06	DIMT1,EXOSC9,GTPBP4,NOP2,PA2G4,RRP9,UTP20			NR3C1	ligand-dependent nuclear receptor	2.88e-05	A2M,ACOT1,ACOT4,ALDH3A2,APOE,C1R,CASP9,CEBPD,COL3A1,CPS1,ICAM1,IDH1,IGF1R,IP6K3,LCN2,MEST,MGMT,MSX2,NQO1,OLR1,SCNN1A,SERPINB9,SOCS3,SPP1,STON1,TNFAIP2,TNFRSF8,TNFSF4,TNFSF9			GATA4	transcription regulator	0.00373	CLSTN2,CRABP2,HSD3B1,IL6,MYL7,POSTN,PPL
SMAD4	transcription regulator	1.23e-09	ABCG2,ALPL,AREG,BGN,BUB1B,CCNA2,CCNB1,CCND1,CCND2,CCNE1,CCNF,CDC42EP3,CDH3,CDK1,CDK17,CDKN3,DOCK4,EIF4EBP1,ENG,FN1,FOSL1,FST,GLI1,HMGA2,IL11,IL1B,IL31RA,INHBA,ITGA6,ITGB5,LEF1,MYC,NEGR1,PDGFB,PTGER2,SERPINE1,SNAI2,TGFB2,THBS1,TIMP3,TNFRSF10A,TPM1,UBE2C,VIM		TWIST1	transcription regulator	7.33e-11	BST2,C1QTNF1,CXCL8,FOXO1,IFI27,IFIT2,IFITM1,ISG15,ISG20,MMP1,MMP2,MMP9,MX1,MX2,OAS1,OAS2,OASL,PDGFRA,RSAD2,SNAI1,TNF,TNFRSF21,XAF1		HIVEP1	transcription regulator	5.58e-08	CXCL2,IL1R1,IL1R2,IL1RN,MAP3K8,MRAS,NFKBIA,NFKBIE,RELB,TLR1,TNFAIP3,TNFSF13B		ZNF521	transcription regulator	0.00418	TNFRSF11A,ZNF423		FOS	transcription regulator	1.2e-05	ABCB1,ADAM12,ADD2,ALPP,ANKRD2,ATF3,BDNF,BRCA1,CASZ1,CCN2,DIO2,DLG1,DNMT1,ELOVL6,F3,FOSB,FSTL1,KIRREL3,KRT8,LINC01133,LRP8,LYPD6,NGF,NPPB,NSD2,PLK2,PTTG1,STMN1,STX11,TUBB,UTRN,WNT7A			GATA4	transcription regulator	4.27e-05	ASS1,COL3A1,CYP17A1,EPDR1,HSPB7,ID1,INHA,INMT,LCN2,MSX2,PTGS1,RARB,SFRP4,SPP1			SOX5	transcription regulator	0.0039	HSPG2,LIPE
BRCA1	transcription regulator	2.17e-09	AREG,ATRIP,BIRC5,BRCA2,CAMK2B,CCNB1,CCND1,CCNE1,CDC25C,CDH3,CYP1A1,DGKA,EXO1,FAS,FEN1,FHL2,FOXA1,H2AX,HMGA2,MYC,NEK2,PCNA,PHLDA1,PLK1,RBL1,RUVBL2,SNAI2,VIM,WEE1		TRIM24	transcription regulator	1.07e-10	CCL5,CMPK2,DDX60,GBP4,HERC6,IFI44,IFIH1,IFIT2,IFIT3,IRF1,IRF7,ISG15,NPAS3,OAS1,OASL,RTP4,SAMD9L		BCL6	transcription regulator	6.63e-08	BCL3,BCL6,CCL2,CSF1,CTSK,CXCL10,CXCL3,FTH1,FZD7,GABARAPL1,IRF8,JMY,JUNB,MAF,MGP,NFATC1,PDCD4,PLA2G4A,RNASEL,RORC,SLC39A8,STAT3,TNFRSF14,UBA7,VWA5A		CREBBP	transcription regulator	0.0045	CORO2B,EGR1,FMNL2,MST1,NPAS2,SCN4B,SERPINE2,SLC43A1		MYBL2	transcription regulator	1.28e-05	AURKA,BUB1,CCNA1,CCNB2,CDCA3,CDK2,CENPE,MYBL2,RRM2			EZH2	transcription regulator	5.12e-05	ACKR3,CNR1,EPDR1,FLT3,HOXB13,ICAM1,ICOSLG/LOC102723996,ID1,IGF1R,LCN2,NCOA7,POU2F3,PPP2R2B,RAP1GAP,SAA1,SAA2,SFRP4,SOCS3,SULF1,WNT10B			EZH2	transcription regulator	0.00398	CDH1,GSTM4,IKZF1,IL6,OCLN,OXTR,PRDX6,RAET1E,SLC7A11,TPD52
MYB	transcription regulator	5.76e-09	ACAP1,ANPEP,BIRC5,CAMK2B,CCNB1,CCND1,CCNE1,CDK1,DHRS2,EZH2,FN1,FOXM1,GATA3,IGFBP5,IL7R,JUN,KLF4,LANCL3,MYB,MYC,PCNA,PDE2A,POLA1,RBL1,SDC1,SLC1A5,SNAI2,TNFRSF13C,VIM		ESR1	ligand-dependent nuclear receptor	2.82e-10	ABCC3,ACVR1B,ADORA1,ARRB1,ATF5,BCAS3,BMP2,CCNG2,CCPG1,CD74,CHST2,CIMAP1B,COL16A1,CTSB,CXCL8,DDIT4,EPOR,FOXO1,GAS7,GDF15,GJD3,GM2A,GREB1,HEY1,HLA-E,HTRA1,ICA1,IFI27,IFI44,IFI44L,IFITM1,IKBKE,IL1A,IRAK2,IRF1,ISG20,ITGA10,JAG1,KLF3-AS1,LTB,LTBP1,MAN1A1,MMP1,MMP9,MR1,MX1,PCDHB14,PDGFD,PLA2G4C,RARA,RSAD2,RTP4,SHC2,SLC16A2,SLC7A8,SMPD1,SNAI1,SOX4,SPRY4,SUFU,TDO2,TNF,TNFAIP6,TNFSF10,TXNIP,VAV3		CITED2	transcription regulator	7.81e-08	ARHGEF3,B2M,C15orf48,C3,C5AR1,CCL2,CDKN2B,CPEB4,CXCL1,CXCL10,CXCL2,CXCL3,GBP2,HCAR2,HLA-A,IFI35,IL1RN,IRF8,KYNU,PARP14,PDE7B,TNFAIP3,TNFSF15,TOR1AIP1		HIF1A	transcription regulator	0.00459	CCN3,CLDN14-AS1,FLT1,ITGA2B,ITGB2,PRKAR2B,RORA,SCG2,SOX9,VEGFC		HSF1	transcription regulator	5.42e-05	ABCB1,AMZ1,CCN2,CCT5,CD274,CDC6,CKS1B,COBL,CSRP2,DCTPP1,DNMT1,KNTC1,MCM2,MCM6,MICB,NASP,PGAM5,TUBB4A			NR3C2	ligand-dependent nuclear receptor	6.44e-05	APOE,COL3A1,ECHDC2,HLA-DQB1,ICAM1,IGF1R,LCN2,MAP2,NFIA,SCNN1A			MEOX2	transcription regulator	0.0043	CCL20,CDH1,IL6
AHR	ligand-dependent nuclear receptor	1.18e-08	ABCG2,ACTN1,AHRR,AREG,CAMK2N2,CCNA2,CCNB1,CCND1,CCNE1,CCNF,CDC25C,CDK1,COL13A1,CYP1A1,DKK1,E2F1,E2F8,EGLN3,FAS,FBLN1,FGF9,FN1,FOSL1,HUNK,IDO1,IL1B,IL7R,ITGA6,ITGBL1,JUN,LAMC2,LRIG1,MYC,NLRP3,NPTX1,NT5E,PDGFB,PLAT,PLK1,PMP22,POLA1,PPP1R15A,RBL1,SDC1,SEMA3A,SERPINE1,SFRP1,SLC2A1,SMTN,SNAI2,SYT7,TFPI2,TGFB2,THBS1,TIMP3,TK1,TP73,VIM		CTNNB1	transcription regulator	3.07e-10	BMF,BMP2,CACNA1G,CCL5,CCL7,CCRL2,CDH11,CEACAM1,CSF3,CXCL6,CXCL8,F2R,FOXA2,FZD4,GDF15,GFPT2,GLI3,GPR137B,HK2,HOXA5,HTRA1,IFIT1,IFITM1,IL1A,ITGA1,JAG1,JCHAIN,JUP,LHX1,LMO2,MAP3K5,MMP1,MMP16,MMP2,MMP9,MYCN,NDRG2,PECAM1,PML,RASSF5,RSPO3,SH2B2,SNAI1,SOX4,SPRY4,STRA6,TEAD2,TIMP1,TLR3,TNF,TNFRSF1B,TNFSF10,TSC22D1,XAF1		TP73	transcription regulator	1.2e-07	ADAM17,B2M,BCL2L11,C3,CAMSAP3,CCL2,CDKN1C,CLDN1,CLEC7A,CLIP3,CTSD,CXCL1,CXCL10,CXCL2,CXCL3,CYP21A2,DBP,FUCA1,G6PD,GPNMB,GSN,ID2,IL7,ITGB8,KLHL21,KLHL24,LCP1,LRG1,MICOS10-NBL1/NBL1,P2RX4,P2RY2,PDLIM1,PIEZO2,PIK3R3,PNRC1,RAB7B,RNF144B,SDC4,TRIM22		RRP1B	transcription regulator	0.00478	ITGB2,SERPINE2,VDR,VEGFC		VDR	transcription regulator	9.91e-05	BRCA1,CDC20,CDK2,CYP24A1,DCTPP1,F3,GADD45A,H2AZ1,IGFBP3,KIF22,KLK5,MAD2L1,NASP,NCAPD2,NDC1,NGF,PDLIM2,PTPRF			TP53	transcription regulator	8.34e-05	A2M,ABHD4,ALDH9A1,APOA1,APOE,ASS1,BCAT1,C2,CASP9,CEBPD,COL3A1,CTSH,CXCL5,CYP26B1,DPYSL4,FBLN2,GADD45G,GPX4,HSD17B4,HSPB7,ICAM1,ID1,IDH1,IGF1R,IGFBP7,INMT,INSYN2A,LCN2,LSS,MAPT,ME1,MGMT,NFE2,NYNRIN,PGD,PPIC,PSMB9,PTGS1,SCD,SCNN1A,SERPINB9,SLC16A1,SLPI,SMAD6,SPP1,SQSTM1,ST14,SULF1,TMOD1,TNFAIP2,TNFSF9,UNC5B,WNT10A,WNT4			ARID1A	transcription regulator	0.00456	CA9,CDH1,CLIC3,COL12A1,KCNT2,KRT4,NPNT,OCLN,P3H2,WNT2B
SMAD3	transcription regulator	1.44e-08	ABCG2,ALPL,AREG,ATF4,BGN,BMP6,CCND1,CCND2,CCNE1,CYP1A1,DOCK4,DUSP4,ENG,F12,FENDRR,FN1,FST,GATA3,GLI1,GLI2,IL11,IL1B,ITGB5,JUN,LOX,MYC,NET1,PCNA,PCOLCE2,PDGFB,PFKP,SERPINE1,SNAI2,SPON1,TAGLN,TGFB2,THBS1,TIMP3,TPM1,VIM		NR3C1	ligand-dependent nuclear receptor	4.17e-10	ABCA1,ANGPTL4,APOL3,ARRB1,BMF,BMP2,C1QTNF1,CCL5,CCRL2,CXCL6,CXCL8,DDIT4,DNER,ERN1,ETNK2,F2R,FOXO1,FOXO3,GRIN2A,IFIH1,IFIT2,IL15RA,IL1A,IL3RA,IRF1,ISG15,LTB,MMP1,MMP10,MMP9,MT2A,NAMPT,NR3C1,OASL,PRPH,PTK2B,SNAI1,SOX4,TIMP1,TIMP4,TNF,TNFAIP6,TNFAIP8,TNFRSF1B,TNFRSF21,TNFSF14,ZNF704		IRF2	transcription regulator	1.43e-07	B2M,C1S,CA12,CFB,CTSS,CXCL10,ERAP1,GBP1,HLA-B,IFI35,IL7,IRF8,PSMB10,PTGS2,RARRES1,SLCO2B1,TAPBP,TNFSF13B		Klf7	transcription regulator	0.00609	TG		E2F7	transcription regulator	0.000118	CDC6,DHFR,E2F2,ECT2,MCM2			PGR	ligand-dependent nuclear receptor	9.81e-05	A2M,AKR1C3,CDH12,CEBPD,CLDN15,COL9A3,GPER1,HBA1/HBA2,ICAM1,ID1,LDLRAD4,MSX2,MUC1,NLGN1,PXDN,RHOV,SMPDL3B,ST3GAL1,WNT4			PPRC1	transcription regulator	0.00457	CCL20,KRT34,SPX
HSF1	transcription regulator	1.79e-08	ATAD2,BUB1B,CCNA2,CCNE1,CDK1,CENPA,DHRS2,E2F8,FBLN1,FGF1,FOXM1,HMGB1,HSPA4L,IL1B,IL7R,INHBA,INHBB,ITGB3BP,ITGB5,JUN,LRIG1,MCM3,MCM4,MCM7,POLA2,PROM2,RANBP1,RANGAP1,SEMA3A,SGO2,SMC1A,SNAI2,STIP1,VIM		TP63	transcription regulator	4.82e-10	AK4,ARID5B,BST2,CASP1,CD82,CEACAM1,CIITA,CXCL8,DDIT4,DUSP6,EMID1,F2R,FOXA2,FOXO3,HAS3,HEY1,HK2,HTRA1,IKBKE,IL1A,ISG15,ISG20,JAG1,LAMB3,LYN,MMP10,MMP16,MMP2,MMP9,RAC2,RHOU,SNAI1,SOX4,SUFU,TNFAIP8,TNFSF10,TP53INP1,TPP1,ULK1,VNN1,ZNF211		CREB1	transcription regulator	1.44e-07	AANAT,ACVR2A,ANGPTL2,BRINP2,CCDC85A,CEBPB,CHRM3,CXCL2,DBH,ERRFI1,GAA,GPNMB,GPR63,GRIK2,HLA-A,HLA-G,HMOX1,JUNB,MDGA1,MGAT4C,NEO1,NR4A2,P2RY2,PCSK1,PLA2G4A,PPARGC1A,PTGS2,PTPRN,RAB3D,RASGEF1B,RERG,ROBO1,RUNX1T1,SERINC5,SERPINI1,SIK2,SLC2A4,SMPD3,STAT3,TP53INP2,TRPS1,ZDHHC23		RARB	ligand-dependent nuclear receptor	0.00724	BCL2A1,EGR1,SERPINA1,SNAP25,VEGFC		TCF4	transcription regulator	0.000148	ADAT2,BARD1,BHLHA15,BYSL,CCNB2,CDC20,CDCA3,CIP2A,DIMT1,FARSB,IGFBP3,IL12A,MAD2L1,MKI67,MRTO4,NCAPG,NDC80,PLK2,PPIH,RRM2,TSEN2			WWTR1	transcription regulator	0.000105	COL9A2,COL9A3,CXCL5,CYP17A1,ICAM1,SPP1,TNFRSF8,TNFSF4,TNFSF9,ZNF790			WWC1	transcription regulator	0.00519	CDH1,OCLN
[truncated: 75 more rows]
