# Supplementary material for: Promoter reinforcement supports transcriptional resilience in drug-resistant cancer
Source: Nat Struct Mol Biol. 2026 Jul 6;33(7):1051–61. doi: 10.1038/s41594-026-01829-0 (PMC13372675; doi:10.1038/s41594-026-01829-0)
Supplement: Supplementary file 5 — Statistical source data. [file 41594_2026_1829_MOESM5_ESM.xls]

## Sheet: Panels 2c and d
H226 MCC peak annotations
YAP	Promoter	CTCF	YAP/Promoter	YAP/CTCF	Promoter/CTCF	YAP/Promoter/CTCF	Other
209	46	10	68	13	8	17	157
MSTO MCC peak annotations
YAP	Promoter	CTCF	YAP/Promoter	YAP/CTCF	Promoter/CTCF	YAP/Promoter/CTCF	Other
302	341	62	130	24	27	20	901
