# Supplementary material for: Promoter reinforcement supports transcriptional resilience in drug-resistant cancer
Source: Nat Struct Mol Biol. 2026 Jul 6;33(7):1051–61. doi: 10.1038/s41594-026-01829-0 (PMC13372675; doi:10.1038/s41594-026-01829-0)
Supplement: Supplementary file 6 — Statistical source data. [file 41594_2026_1829_MOESM6_ESM.xls]

## Sheet: H226_qPCR_panels 3a, c, e
FOSL1
PARENTAL			RESISTANT
Control	Promoter	minus 15kb RE	Control	Promoter	minus 15kb RE
0.00328921	0.00148345	0.00081816	0.0190423	0.00559997	0.0229617
0.00299728	0.00162936	0.00130605	0.0263452	0.00536247	0.0210028
0.003883	0.000764	0.000342	0.0145122	0.00556908	0.0116654
0.003493	0.001251	0.000434	0.0154136	0.0044919	0.013744
TACC3
PARENTAL				RESISTANT
Control	Promoter	minus 9.2kb RE	minus 27kb RE	Control	Promoter	minus 9.2kb RE	minus 27kb RE
0.00306429	0.00135978	0.00213542	0.00233062	0.00538712	0.00277309	0.00253096	0.00400957
0.00367301	0.00140767	0.00215021	0.00227195	0.00458595	0.00265778	0.00236545	0.00448168
0.00370946	0.00198744	0.00248963	0.00241307	0.00434845	0.00239136	0.00243675	0.00436284
0.00359663	0.00208312	0.00227628	0.00209718	0.00468259	0.00239406	0.00258769	0.0043604
ANKRD1
PARENTAL			RESISTANT
Control	Promoter	minus 9.8kb RE	Control	Promoter	minus 9.8kb RE
0.00089609	0.00018177	0.00058541	0.00134023	0.00020189	0.00068151
0.00101718	0.00016379	0.00063012	0.00123071	0.0002191	0.00069276
0.00093872	0.00014914	0.0005671	0.00109885	0.00023766	0.00064327
0.00091245	0.00017023	0.00054098	0.00116499	0.00023935	0.00069237

## Sheet: MSTO_qPCR_panels 3b, d, f
FOSL1
PARENTAL			RESISTANT
Control	Promoter	minus 25kb RE	Control	Promoter	minus 25kb RE
0.0655494	0.0344497	0.0169067	0.0810243	0.0182487	0.0581778
0.0692969	0.0344086	0.0170183	0.0830263	0.0198437	0.0656462
0.0668181	0.0317427	0.0262491	0.0892049	0.015508	0.0655934
0.0645527	0.0314651	0.0235026	0.0862332	0.0201385	0.0657737
TACC3
PARENTAL			RESISTANT
Control	Promoter	minus 9.2kb RE	Control	Promoter	minus 9.2kb RE
0.00911615	0.00400477	0.00424904	0.0128108	0.00446001	0.0105452
0.00915023	0.00435292	0.0047478	0.0126179	0.00452086	0.011702
0.00864236	0.00510409	0.00585346	0.0124899	0.00534922	0.00907165
0.00917009	0.00527352	0.00497722	0.0126438	0.00570418	0.00933778
RGS4
PARENTAL			RESISTANT
Control	minus 212kb RE	minus 214kb RE	Control	minus 212kb RE	minus 214kb RE
0.0357439	0.0214806	0.0155643	0.265702	0.244665	0.257075
0.035264	0.0200536	0.0150865	0.263182	0.284857	0.255104
0.0397321	0.0242354	0.0228777	0.230353	0.273096	0.259191
0.0388208	0.0229812	0.023538	0.237131	0.249671	0.264151
