# Supplementary material for: Promoter reinforcement supports transcriptional resilience in drug-resistant cancer
Source: Nat Struct Mol Biol. 2026 Jul 6;33(7):1051–61. doi: 10.1038/s41594-026-01829-0 (PMC13372675; doi:10.1038/s41594-026-01829-0)
Supplement: Supplementary file 7 — Statistical Source Data [file 41594_2026_1829_MOESM7_ESM.xls]

## Sheet: Fig4c
Average (CPM) counts on MCC-targeted promoters
gene	FOSL1_P_7883	FOSL1_P_DMSO	FOSL1_R_7883	H3K27ac_P_7883	H3K27ac_P_DMSO	H3K27ac_R_7883	H3K4me3_P_7883	H3K4me3_P_DMSO	H3K4me3_R_7883	KLF4_P_7883	KLF4_P_DMSO	KLF4_R_7883	MCC_P_7883	MCC_P_DMSO	MCC_R_7883	P300_P_7883	P300_P_DMSO	P300_R_7883
AJUBA	231	262.5	271.5	17.5	53	20	102	303	198.5	272.5	243.5	527.5	77	56	77	25.5	51.5	37
AMOTL2	154	185	161.5	21.5	63	12	46	146.5	75	257.5	271.5	467	31387	31826	30323	58	88.5	65.5
ANKRD1	241.5	388.5	407	7.5	23.5	4	9	15	15.5	65.5	93	577.5	32592	32464	30838	79.5	317	177
ATF3	224.5	261	339	6.5	17.5	6.5	21	58.5	36	83.5	97	179	16057	15897	16698	84	117.5	93
AURKB	571	417	503	10.5	62.5	17	101.5	341.5	172.5	140.5	117.5	168.5	44291	44679	41957	125.5	129	100
C1RL	220.5	349	277.5	13.5	35	11.5	9.5	46.5	29	78	92.5	242	67	69	43	62	131.5	53
CCN1	123	132	137.5	9	39.5	7	10.5	52	21.5	180	145.5	378.5	204	205	153	77.5	234.5	101
CCN2	223.5	284.5	283	3.5	14	5	8	39	26.5	294.5	312	787.5	21899	21021	20522	81	162	62.5
CCNB1	344	290	299	19.5	69.5	33	182.5	582.5	302.5	170	194	216.5	42143	42384	40118	130	164.5	114
CCND1	187.5	217.5	237	2.5	14	5.5	9	7	6.5	253.5	257.5	432.5	29	17	21	36	56	28.5
CD44	200	222	168	45.5	156.5	33.5	205	670	334	184	173	312.5	68140	67551	64931	75	100	84.5
CDK2	337	351.5	322	14.5	33.5	15	88.5	294	121	150	161	177.5	38114	38686	34989	85.5	87.5	59
CFB	1161	955.5	1050	33.5	71.5	28	89	168	66.5	248	290	281	46111	45726	44145	170.5	154.5	120.5
CTH	244	212.5	139	11.5	11.5	12.5	43.5	144.5	55.5	180.5	171.5	154.5	26709	26411	22469	55	68.5	33.5
DUSP4	101	138.5	129	6	19.5	10.5	64.5	178	85.5	174	179.5	371	95	141	127	42	74.5	31.5
E2F7	256.5	297	163.5	14	27	13.5	12.5	16	18	34	35	104.5	7	10	8	60	61	61
EBNA1BP2	596.5	496.5	456	11	12	11	74	197.5	80	99	113	110	31773	31451	27634	62	75.5	49.5
ELF3	341	217	197.5	15	48.5	18.5	31.5	46	18	174.5	165	220.5	49726	49700	50626	147.5	142	65
ETV4	1095	926.5	1090.5	30.5	42.5	41	52.5	130.5	87	362.5	300.5	415	62379	63165	59804	129.5	171.5	137
ETV5	251.5	295	241.5	10.5	6.5	3	6	23.5	5.5	77	73	136.5	92	80	41	45	59.5	35
F3	218	239.5	137.5	38	90.5	23.5	231	796	246	174	153.5	133	46705	46906	40088	62	77.5	38
FAM216A	619	817.5	846	19	48.5	22	151.5	474	265.5	226	229.5	395	48458	48652	45098	131	171	139
FOSL1	1080	940	1056.5	50	137.5	49	189.5	654.5	275.5	423.5	387	510	73406	74766	70370	115	128.5	104.5
FOXM1	363	313	412	38	82	36	237	781.5	510.5	196	182	357	51108	51954	56624	118.5	112	127
IGF1R	250.5	190	143.5	22	29.5	14.5	211.5	496.5	223	301	273	229.5	65146	65620	58876	48	56.5	45
JUN	393	292.5	262.5	19.5	54.5	19	104	267	135	134.5	134	125	37723	37158	32584	117	151.5	98.5
LIF	133	111	88.5	31.5	93.5	25.5	102.5	264	99	127	121.5	89	33975	35708	31131	52	63	33.5
MYC	653	676	885	57	117	60.5	220.5	583	561	450	420	825.5	99862	99587	124863	414	442.5	378
PI3	563.5	477	449	11	17	7	10	10	12.5	99.5	121	422.5	39692	38675	36956	101	134	69.5
PLK2	241.5	330	206	64	219.5	42.5	318.5	867.5	500	306	292	386	54247	53538	49598	168.5	234	143
RPP25	302.5	251.5	230	20.5	28.5	13.5	40	98.5	44	284.5	260.5	182	47787	48324	43414	64.5	68.5	36.5
SAA1	47.5	60.5	46.5	4	6.5	3	3	7.5	4	9	12.5	34	18524	19103	17334	24	34	22
SATB2	12.5	16.5	16	0.5	1.5	4.5	4	12	8.5	24.5	38.5	77.5	18	19	13	19.5	19.5	10
SKP2	193.5	489.5	489.5	13	104	25	10	39.5	20	143.5	155	868	57	83	49	69	309	156
SNAI2	190	154	142.5	25.5	36.5	34	58.5	121.5	107	170	179.5	285.5	65696	64050	68386	161.5	127.5	127.5
SPRY2	140.5	132	93.5	29	54.5	20	123	394	144.5	263.5	218.5	151.5	46092	44711	40895	64.5	64	38.5
TACC3	682.5	976.5	866	20	45	16.5	7	33.5	18.5	225.5	196.5	414	35	45	26	132.5	173	198
UBASH3B	100.5	118.5	129	15.5	25.5	22.5	81	268.5	180	114	128.5	206	52901	52685	49620	48	61.5	43.5
VDR	157	177	273	20	18.5	24	16	16	16	54	45.5	220	89	74	50	75	91.5	84.5
VIM	390.5	420.5	302.5	35	79.5	42.5	333	1028	599	525	462	778	39	38	31	148	169.5	143

## Sheet: Fig4d
Average (CPM) counts on MCC-linked enhancers
gene	H3K27ac_P_7883	H3K27ac_P_DMSO	H3K27ac_R_7883	H3K4me3_P_7883	H3K4me3_P_DMSO	H3K4me3_R_7883	MCC_P_7883	MCC_P_DMSO	MCC_R_7883	P300_P_7883	P300_P_DMSO	P300_R_7883	TEAD1_P_7883	TEAD1_P_DMSO	TEAD1_R_7883	YAP_P_7883	YAP_P_DMSO	YAP_R_7883
AJUBA	13	38	15.5	18.42	67.25	36.25	45.33	40.83	35.17	86	122.17	71.58	17.33	39.58	40.25	114.42	199.17	271.75
AMOTL2	6.88	24.44	7.06	4.69	13.38	8.75	13.38	9.13	8.5	32.75	52.31	31.31	10.75	33.13	29.19	39.81	72.19	76.63
ANKRD1	9.38	27.63	10.63	22.75	54	31.38	18.5	30.75	24.5	48	127.38	75.13	23.63	100.88	87.75	92.25	153.63	239
ATF3	6.5	15.6	8	3.3	11.1	5.3	37.8	24	25.2	43.1	36.7	29	10.7	22.5	18.2	57.9	75.1	114.1
AURKB	9.38	25.06	9.75	40.81	115.81	71.44	20	21.88	15.75	94.44	98.31	62.13	18.56	25.75	28.19	137.69	150.44	212.75
C1RL	9.71	33.29	6	36.64	77.71	14	6166.57	6161.43	4707.43	111.29	118.07	47.07	16.36	30.64	18.21	107.29	129	156.86
CCN1	14.65	54.54	14.46	20.35	71.54	33.27	30.38	23.15	19.23	71.62	121.12	73.58	28	91.54	70.81	103.73	132.35	182.92
CCN2	10.5	18.6	13.8	6.4	15.5	10.8	104.4	88.2	58	78.9	110.3	78.1	31.6	102.1	80.5	167.4	184.6	314.7
CCNB1	5.88	19.25	7.69	36.13	108.38	61.94	9.13	8.5	6.38	44.69	56.88	37.13	6.94	18.75	16.75	79.06	70.19	132.31
CCND1	9.97	26.6	8.23	8.67	14.77	10.23	19.2	15.93	13.4	78.83	142.87	55.77	15.53	48.2	37.47	153.47	272.7	303.5
CD44	19.06	50.44	11.63	8.44	16.31	11.56	34.63	29.88	28	90.19	128.44	62.25	22	62.81	48.88	118.13	148.63	177.25
CDK2	13	38.38	10.5	33.75	106.5	50.38	43.25	44.75	29.25	87	115.63	68.25	19.38	41.75	35.38	100.63	162.63	185.75
CFB	9.75	22.69	8.44	43.5	104.81	58.88	24.13	21.13	12.75	62.25	62.94	39.63	8.56	13.5	13.31	104	110.75	146.06
CTH	13.4	32.7	11	72.4	169.5	76.3	42.4	28.8	15.6	78.5	88.4	38.5	16.4	44.8	19.3	98.4	105	102.9
DUSP4	7.83	15.44	7.22	6	10.5	8.11	22.67	15.11	14.56	74.44	96.33	58.06	16.67	43.61	36.28	128.56	139.67	215.94
E2F7	4.08	7	5	5.42	9.5	7.83	11	10.5	6.33	39.67	36.33	15	5.67	10.42	10.83	35.25	29.67	28.58
EBNA1BP2	5.88	19.38	5.85	8.77	21.27	12.27	6.62	7.15	5.54	27.19	53.96	29.35	9.19	29.73	27.23	72.69	105.88	131.88
ELF3	14.69	33.44	12.13	9.5	14.31	13.38	80.5	66	45.75	116.31	152.31	74.44	23	48.56	35.63	245.63	321.06	442.19
ETV4	6.75	13.63	5.63	4.88	7.63	6.75	24.75	15	10	43.88	60.75	33.88	14.38	28.5	23	103.38	120.25	234.13
ETV5	5.42	5.42	3.92	4.17	9.75	5.25	31.17	27.33	17.33	43.5	51.08	28	15.17	34.83	16.17	89.92	108.08	146.75
F3	4.85	18.05	5.1	3.85	9.5	4.25	13.6	12.4	8.3	41.45	58.55	24.5	10.5	29.8	12.85	49.1	67.4	56.35
FAM216A	5.44	11.56	5.13	30.56	80.13	44.19	9.13	7.88	5.25	25.94	26.94	24.94	5.25	16.5	11.69	38.13	52.5	65.75
FOSL1	21.5	63.81	19.31	81.13	238.13	109.25	24	22.63	15.13	62.63	85.31	61.38	13.25	24.44	24.13	138.81	181.94	235.81
FOXM1	14.5	26.5	14.75	71	208.88	124.44	18.25	14.88	14	74.19	78.06	66.13	10.13	17.88	20.69	43.63	76.88	101.25
IGF1R	9.31	16.69	7.19	14.13	28.19	15.75	29	28.63	19.5	89.88	97.88	35.88	18.25	41.44	24.75	80.81	101.13	101.56
JUN	10.3	26.23	10.58	11.7	23.23	13.46	20.65	18.29	11.92	61.41	89.89	52.23	17.14	42.02	31.09	68.3	87.73	103.15
LIF	14.44	57.06	10.67	5.83	13.89	4.44	15.67	13.67	10.22	56.39	94.56	49.06	13.78	37.28	23.11	76.72	99.5	130.5
MYC	10.73	30.32	16.05	8.89	19.17	18.65	158.2	154.36	187.4	73.63	95.07	73.92	15.96	38.72	45.39	71.02	91.38	153.27
PI3	7.33	13.67	6.67	3.83	3.83	6.17	5.33	9.67	7	35.33	44.67	27.17	4.83	19.17	17.67	61.83	74.67	99.17
PLK2	7.57	21.25	6.07	5.43	12	9.04	31.79	21.64	17.86	99.93	133.5	68.39	22.75	67.86	52.25	89.96	101.54	145.29
RPP25	7.92	14.67	9.08	11.58	28.17	15.42	13.5	12.17	6.67	44.25	44.83	32.75	6.25	8.83	8.67	37.17	44.25	56.17
SAA1	4	1.5	5.5	3	5	2	181	176	198	13.5	21.5	9	3.5	3.5	5	15	29.5	25
SKP2	9.75	79.75	23	9.25	29	16.75	46.5	66	40.5	65.75	204	109.5	28.5	191.5	156	136.75	296	489
SNAI2	7.62	16.96	7.96	5.46	8.46	8.31	18.69	15.46	16.46	58.35	64.04	53.31	15.27	34.69	34.23	48.23	66.42	107.58
SPRY2	8.99	18.63	7.57	7.95	13.45	9.37	12.05	10.88	8.36	87.06	89.9	49.57	21.08	49.63	33.58	64.51	64.02	88.08
TACC3	14.13	28.13	11.88	47.38	121.25	58.63	29.25	34.75	21.25	63.75	82	76.13	11	28	21.13	111.5	171	217.25
UBASH3B	3.85	7.1	4.55	4.2	6.35	5.95	18.7	17.9	11.4	65.55	63.25	38.05	12	28.75	23	41.75	49.85	88.9
VDR	6	11.5	8.83	9.5	10.67	12	54.67	54	39.33	66.5	72.33	60.5	12.5	18.33	24.33	67.5	73.33	131.5
VIM	4.83	6.17	3.67	14.67	46	23.67	8.83	7.33	5.17	31	36.5	24.42	9.92	30.58	24.42	62	62.92	95.67
