# Supplementary material for: Promoter reinforcement supports transcriptional resilience in drug-resistant cancer
Source: Nat Struct Mol Biol. 2026 Jul 6;33(7):1051–61. doi: 10.1038/s41594-026-01829-0 (PMC13372675; doi:10.1038/s41594-026-01829-0)
Supplement: Supplementary file 8 — Statistical source data. [file 41594_2026_1829_MOESM8_ESM.xls]

## Sheet: 5a
FOSL1 mRNA
PDMSO	P7883	R7883
0.00179123	0.00067771	0.0191009
0.00180719	0.00053912	0.0192518
0.00174646	0.00060918	0.0157774
FOSL1 promoter transcription
PDMSO	P7883	R7883
4.96269e-05	3.72496e-05	9.27816e-05
5.48227e-05	3.2693e-05	9.70286e-05
5.48826e-05	3.59141e-05	8.38011e-05
VIM mRNA
PDMSO	P7883	R7883
0.0929651	0.0922602	0.282613
0.106694	0.100571	0.28245
0.093254	0.0927187	0.267972
VIM promoter transcription
PDMSO	P7883	R7883
0.0001401	0.00011514	0.0002887
0.0001399	0.00013342	0.00028629
0.00011434	0.00013711	0.00026931
CDK2 mRNA
PDMSO	P7883	R7883
0.0117542	0.00289576	0.00886384
0.0108589	0.00282684	0.00868874
0.0110848	0.00314462	0.00956092
CDK2 promoter transcription
PDMSO	P7883	R7883
3.4156e-05	2.8481e-05	6.1843e-05
2.7762e-05	2.7301e-05	6.2013e-05
3.2506e-05	3.0245e-05	6.465e-05

## Sheet: 5b
ANKRD1
Parental_PRMT8	0.000732769
Parental_PRMT8	0.00075544
Parental_KLF4	0.00064667
Parental_KLF4	0.000540225
Resistant_PRMT8	0.000700206
Resistant_PRMT8	0.000728297
Resistant_KLF4	0.000191687
Resistant_KLF4	0.000207408
AURKB
Parental_PRMT8	0.00730427
Parental_PRMT8	0.00799218
Parental_KLF4	0.00845543
Parental_KLF4	0.0081893
Resistant_PRMT8	0.0154725
Resistant_PRMT8	0.0173996
Resistant_KLF4	0.0110027
Resistant_KLF4	0.0112659
CCN1
Parental_PRMT8	0.0796779
Parental_PRMT8	0.084712
Parental_KLF4	0.0778183
Parental_KLF4	0.0914664
Resistant_PRMT8	0.0598527
Resistant_PRMT8	0.0620618
Resistant_KLF4	0.0237854
Resistant_KLF4	0.0284575
CCN2
Parental_PRMT8	0.00290616
Parental_PRMT8	0.00340625
Parental_KLF4	0.0028764
Parental_KLF4	0.00381086
Resistant_PRMT8	0.00298391
Resistant_PRMT8	0.00307305
Resistant_KLF4	0.000892069
Resistant_KLF4	0.00112847
CCNB1
Parental_PRMT8	0.0347401
Parental_PRMT8	0.0329323
Parental_KLF4	0.0420552
Parental_KLF4	0.0388968
Resistant_PRMT8	0.0559761
Resistant_PRMT8	0.0591902
Resistant_KLF4	0.048339
Resistant_KLF4	0.0475475
CD44
Parental_PRMT8	0.0461197
Parental_PRMT8	0.0433492
Parental_KLF4	0.0399911
Parental_KLF4	0.048296
Resistant_PRMT8	0.0571266
Resistant_PRMT8	0.0516439
Resistant_KLF4	0.0155146
Resistant_KLF4	0.0238213
CDK2
Parental_PRMT8	0.0117068
Parental_PRMT8	0.0130414
Parental_KLF4	0.0106081
Parental_KLF4	0.0146848
Resistant_PRMT8	0.0110292
Resistant_PRMT8	0.0111827
Resistant_KLF4	0.00490474
Resistant_KLF4	0.0052014
E2F7
Parental_PRMT8	0.00236391
Parental_PRMT8	0.00209543
Parental_KLF4	0.00241622
Parental_KLF4	0.00189378
Resistant_PRMT8	0.00371263
Resistant_PRMT8	0.00361798
Resistant_KLF4	0.00269527
Resistant_KLF4	0.00254856
ETV4
Parental_PRMT8	0.00040442
Parental_PRMT8	0.000374613
Parental_KLF4	0.000537728
Parental_KLF4	0.000437501
Resistant_PRMT8	0.000975833
Resistant_PRMT8	0.00088547
Resistant_KLF4	0.000219109
Resistant_KLF4	0.000342679
FOSL1
Parental_PRMT8	0.00384107
Parental_PRMT8	0.00423638
Parental_KLF4	0.00560614
Parental_KLF4	0.00545191
Resistant_PRMT8	0.0152196
Resistant_PRMT8	0.0148395
Resistant_KLF4	0.00536773
Resistant_KLF4	0.00525695
FOXM1
Parental_PRMT8	0.0283627
Parental_PRMT8	0.0262458
Parental_KLF4	0.0289274
Parental_KLF4	0.0228469
Resistant_PRMT8	0.0564999
Resistant_PRMT8	0.0532467
Resistant_KLF4	0.0456078
Resistant_KLF4	0.0437329
JUN
Parental_PRMT8	0.0157092
Parental_PRMT8	0.0146293
Parental_KLF4	0.0136949
Parental_KLF4	0.014925
Resistant_PRMT8	0.017367
Resistant_PRMT8	0.016717
Resistant_KLF4	0.00773004
Resistant_KLF4	0.00872787
KLF4
Parental_PRMT8	0.000275163
Parental_PRMT8	0.00026387
Parental_KLF4	6.7714e-05
Parental_KLF4	7.51874e-05
Resistant_PRMT8	0.000558386
Resistant_PRMT8	0.000558905
Resistant_KLF4	2.54011e-05
Resistant_KLF4	4.87499e-05
LMNA
Parental_PRMT8	0.0308906
Parental_PRMT8	0.0330995
Parental_KLF4	0.0269919
Parental_KLF4	0.0438228
Resistant_PRMT8	0.0362499
Resistant_PRMT8	0.033694
Resistant_KLF4	0.014882
Resistant_KLF4	0.0164071
MAP2K3
Parental_PRMT8	0.00840169
Parental_PRMT8	0.0072691
Parental_KLF4	0.00748219
Parental_KLF4	0.00654356
Resistant_PRMT8	0.0193742
Resistant_PRMT8	0.0202198
Resistant_KLF4	0.0121855
Resistant_KLF4	0.0133526
SNAI2
Parental_PRMT8	0.000139463
Parental_PRMT8	0.000131408
Parental_KLF4	0.000141301
Parental_KLF4	0.000119163
Resistant_PRMT8	0.000337038
Resistant_PRMT8	0.00033491
Resistant_KLF4	0.000109474
Resistant_KLF4	0.000132013
TACC3
Parental_PRMT8	0.00292031
Parental_PRMT8	0.00268238
Parental_KLF4	0.00238472
Parental_KLF4	0.00301746
Resistant_PRMT8	0.00358019
Resistant_PRMT8	0.00341893
Resistant_KLF4	0.00130301
Resistant_KLF4	0.0012426
UBASH3B
Parental_PRMT8	0.00170382
Parental_PRMT8	0.00164663
Parental_KLF4	0.00172072
Parental_KLF4	0.00146294
Resistant_PRMT8	0.00298752
Resistant_PRMT8	0.00304679
Resistant_KLF4	0.00205418
Resistant_KLF4	0.00221226
VDR
Parental_PRMT8	0.000216471
Parental_PRMT8	0.000211023
Parental_KLF4	0.00022794
Parental_KLF4	0.000254868
Resistant_PRMT8	0.000787419
Resistant_PRMT8	0.000886273
Resistant_KLF4	0.000265481
Resistant_KLF4	0.000333233
VIM
Parental_PRMT8	0.122762
Parental_PRMT8	0.123085
Parental_KLF4	0.111305
Parental_KLF4	0.132411
Resistant_PRMT8	0.16661
Resistant_PRMT8	0.174371
Resistant_KLF4	0.069837
Resistant_KLF4	0.0748847
Statistical test results (unpaired two-tailed t test):
Gene	p-values Resistant control vs Resistant KLF4 edited
1 ANKRD1 0.000976
2 AURKB 0.0320
3 CCN1 0.00546
4 CCN2 0.00389
5 CCNB1 0.0282
6 CD44 0.0199
7 CDK2 0.000760
8 E2F7 0.00693
9 ETV4 0.0136
10 FOSL1 0.000415
11 FOXM1 0.0322
12 JUN 0.00453
13 KLF4 0.000501
14 LMNA 0.00588
15 MAP2K3 0.0104
16 SNAI2 0.00275
17 TACC3 0.00149
18 UBASH3B 0.00900
19 VDR 0.0122
20 VIM 0.00222

## Sheet: 5c
Promoter activity measurements in Resistant cells
	CDK2_CTR	CDK2_KLF4	FOSL1_CTR	FOSL1_KLF4	VIM_CTR	VIM_KLF4
	8.83912e-06	3.50046e-06	5.50067e-05	2.51903e-05	8.3874e-05	3.2344e-05
	7.81194e-06	3.54007e-06	6.01927e-05	2.65025e-05	7.3759e-05	3.1261e-05
	8.35944e-06	4.88168e-06	5.54793e-05	2.95063e-05	7.9273e-05	3.1369e-05
	9.55825e-06	3.22579e-06	6.20929e-05	2.55385e-05	7.6544e-05	3.9225e-05
ChIP-qPCR
	VIM promoter
	PDMSO	P7883	R7883
	292.702	333.931	2871.42
	279.318	329.622	2328.72
	373.827	248.518	3508.39
	337.643	280.89	2623.45
	CDK2 promoter
	PDMSO	P7883	R7883
	479.052	480.248	3245.02
	497.657	458.954	3587.8
	487.611	464.898	3679.74
	594.931	407.211	2739.05
	FOSL1 promoter
	PDMSO	P7883	R7883
	265.578	358.134	2255.8
	260.25	396.117	2088.03
	301.419	353.936	2031.4
	347.647	315.02	2243.49

## Sheet: 5d
		PARENTAL				RESISTANT
		sgControl		sgKLF4			sgControl		sgKLF4			Unpaired t test at time point 162
	Time (h)	Mean	SD	Mean	SD	Time (h)	Mean	SD	Mean	SD		P value	<0.0001
	0	1.91299	0.043139	1.39031	0.053617	0	1.2195	0.112808	0.988023	0.1451		P value summary	****
	6	2.03923	0.055271	1.69563	0.068796	6	1.5346	0.106493	1.22896	0.159693		Significantly different (P < 0.05)?	Yes
	12	2.08714	0.070579	1.86281	0.08763	12	1.76665	0.17577	1.34796	0.125682		One- or two-tailed P value?	Two-tailed
	18	2.27563	0.065088	1.98855	0.088248	18	1.94821	0.125237	1.53907	0.17505		t, df	t=8.274, df=10
	24	2.39607	0.080336	2.11401	0.105007	24	2.05518	0.189321	1.61355	0.158983
	30	2.57039	0.116346	2.28255	0.127187	30	2.18125	0.171252	1.67233	0.161842
	36	2.95682	0.086267	2.57135	0.165089	36	2.35116	0.110912	1.76754	0.191693
	42	3.40904	0.138724	2.92215	0.135339	42	2.46318	0.156998	1.87305	0.173674
	48	3.71996	0.117445	3.4005	0.187275	48	2.63945	0.1697	1.93774	0.156452
	54	3.99171	0.109606	3.54966	0.196236	54	2.66943	0.181052	1.98653	0.16246
	60	4.44832	0.124375	3.90013	0.20846	60	2.7732	0.170005	2.09192	0.157114
	66	5.04399	0.191655	4.4211	0.184324	66	2.88675	0.201879	2.07817	0.172403
	72	5.60376	0.215523	4.82579	0.21399	72	2.88905	0.319096	2.24415	0.306771
	78	6.46646	0.263398	5.81759	0.329645	78	3.41889	0.145157	2.41901	0.351337
	84	7.30947	0.221055	6.5013	0.413467	84	3.48952	0.327308	2.49302	0.340182
	90	8.55891	0.275474	7.24655	0.35894	90	3.69138	0.276123	2.63984	0.479208
	96	9.44247	0.212388	8.22617	0.341961	96	3.80328	0.322453	2.7818	0.45781
	102	10.715	0.38753	9.45618	0.501756	102	4.07961	0.357563	2.81364	0.378116
	108	12.1833	0.381667	10.1821	0.371117	108	4.17152	0.340781	2.86376	0.446772
	114	13.0527	0.697145	11.6426	0.775717	114	4.05715	0.42966	2.89377	0.413651
	120	15.5071	0.368844	13.4861	0.867002	120	4.61988	0.318154	3.23647	0.55886
	126	17.2456	0.555959	14.9492	0.835132	126	4.87827	0.463527	3.35396	0.614526
	132	19.5256	0.432974	16.3906	1.12767	132	5.05119	0.523114	3.53679	0.479854
	138	20.7163	0.613836	17.7102	1.1998	138	5.01791	0.628768	3.56224	0.563422
	144	23.0172	0.801325	20.5644	1.46503	144	5.26493	0.65512	3.66357	0.554457
	150	26.6841	0.729179	23.9073	1.51949	150	5.75858	0.609538	3.87563	0.649761
	156	29.8321	0.806975	26.4633	1.72505	156	6.29255	0.631036	4.06658	0.612399
	162	31.7127	1.15347	29.9886	2.47302	162	6.831	0.557625	4.2384	0.527444
