# Supplementary material for: Promoter reinforcement supports transcriptional resilience in drug-resistant cancer
Source: Nat Struct Mol Biol. 2026 Jul 6;33(7):1051–61. doi: 10.1038/s41594-026-01829-0 (PMC13372675; doi:10.1038/s41594-026-01829-0)
Supplement: Supplementary file 9 — Statistical source data. [file 41594_2026_1829_MOESM9_ESM.xls]

## Sheet: C1
	MSTO_211_DMSO_1	MSTO_211_DMSO_2	MSTO_211_DMSO_3	MSTO_211_7883_1	MSTO_211_7883_2	MSTO_211_7883_3	MSTO_211_R7883_1	MSTO_211_R7883_2	MSTO_211_R7883_3
CFH	-0.103675	-0.0548695	-0.0748715	1.17276	1.15946	1.23688	-1.16599	-0.990711	-1.17899
TFPI	-0.167532	-0.030611	-0.120388	1.21823	1.202	1.18937	-1.10781	-1.05656	-1.1267
COPZ2	0.661398	-0.657598	0.107974	0.928668	0.736545	1.01772	-2.0732	-0.605034	-0.11648
CRLF1	-0.0673276	-0.0361694	-0.544069	0.961207	1.50405	1.2075	-0.964476	-1.04654	-1.01417
SPATA20	-0.188746	-0.271657	-0.210548	1.35172	1.19596	1.19357	-1.12309	-0.91442	-1.03279
CACNA1G	-0.822058	-0.332273	-0.441771	1.31038	1.34288	1.2852	-0.674684	-0.852612	-0.815067
TRAPPC6A	-0.585954	-0.89218	-0.43963	1.2763	1.41381	1.22951	-0.583312	-0.408008	-1.01054
BAIAP3	-0.825752	-0.513517	-0.643191	1.61568	1.29087	0.993475	-0.956195	-0.497252	-0.464118
CYB561	0.0119862	0.15903	0.0961317	1.15353	1.07953	1.0775	-1.35423	-1.14648	-1.077
ETV7	-1.00955	-0.992784	-0.329727	1.44623	1.29298	1.12792	-0.698678	-0.33769	-0.498696
MRC2	0.285974	0.234335	0.274294	0.957577	1.00336	1.0344	-1.32274	-1.25805	-1.20916
MTMR11	-0.457258	-0.362484	-0.609338	1.33852	1.30924	1.29445	-0.848468	-0.859302	-0.805355
RGPD5	-0.225824	-0.322344	-0.0459042	1.63899	0.451617	1.43039	-1.03339	-0.794887	-1.09864
HGF	-0.406545	-0.591516	-0.118303	1.2078	1.20753	1.43508	-0.900153	-0.880572	-0.953313
OSBPL5	-0.399871	-0.278126	-0.334503	1.00303	1.51841	1.25586	-1.27565	-0.858571	-0.630572
NR1H3	-0.233763	-0.210676	-0.282043	1.21327	1.22668	1.3258	-1.04535	-0.940857	-1.05306
TYMP	-0.25526	-0.0846031	-0.271341	1.14481	0.154718	1.08959	-2.24079	0.55085	-0.087977
GRN	-0.424904	-0.438973	-0.518219	1.3823	1.3411	1.21297	-0.822298	-0.89394	-0.838036
CUL7	-0.540143	-0.525759	-0.510956	1.20057	1.45357	1.30719	-0.877747	-0.720187	-0.786542
ATOSA	-0.684688	-0.731946	-0.639569	1.23857	1.36551	1.38435	-0.750919	-0.521055	-0.660253
H6PD	-0.326218	-0.538574	-0.488087	1.2084	1.39661	1.30733	-1.00994	-0.663166	-0.886366
TNFRSF9	0.448676	0.321677	0.394706	0.881486	0.90316	0.935255	-1.38367	-1.12973	-1.37156
ARHGEF5	0.135546	-1.03391	-0.416584	1.46624	0.149879	1.53962	0.203035	-1.20426	-0.839578
LAMA3	0.135779	0.205586	0.207556	0.993101	1.08712	1.0747	-1.22013	-1.24609	-1.23762
ENTPD2	0.022497	-0.687727	-0.79631	1.29632	1.27426	1.1545	-1.33615	-0.605177	-0.322221
LY75	0.331191	-0.211847	0.311239	1.09638	0.970546	1.0833	-1.35532	-0.870176	-1.35532
PTPRN	-0.474431	-1.02635	-0.43171	1.29358	1.63639	0.861507	-0.184851	-0.780898	-0.893231
TRAF1	0.462433	-0.207114	0.532151	0.821965	1.05024	1.02891	-1.35034	-1.35034	-0.987905
DCBLD2	0.0713916	0.0968713	0.0597778	1.06178	1.15049	1.13021	-1.19254	-1.14425	-1.23374
DGKG	-0.259488	-0.250265	-0.129234	1.28353	1.25017	1.20236	-1.03236	-1.03236	-1.03236
TBXAS1	0.260851	-0.158131	0.33535	1.01647	1.03871	0.964601	-1.8616	-0.719565	-0.876694
PIGV	-0.569382	-0.940218	-0.716382	1.25011	1.46741	1.18593	-0.184367	-0.807458	-0.685646
CDH3	-0.501962	0.45701	-0.626597	1.15847	1.40286	0.995378	-1.17411	-0.814624	-0.896426
VMP1	-0.0355683	-0.05275	0.0110034	1.18499	1.18298	1.13195	-1.19848	-1.13598	-1.08815
CA11	-0.651598	-0.714456	-0.434691	1.29608	1.35306	1.32868	-0.611642	-0.800257	-0.765181
AHRR	-0.498348	0.466599	-0.362981	0.642048	1.44408	1.33815	-1.01867	-1.17041	-0.840471
LPAR2	-0.670467	0.0570384	-0.00942417	1.22864	1.48119	0.863346	-1.0713	-1.24386	-0.635166
TLE2	-0.987113	0.18653	0.19696	1.21092	0.871564	1.20006	-1.45475	-1.07053	-0.153643
ZMYND12	-0.804621	-0.0920744	-0.300916	1.54032	1.35408	0.49865	-0.413627	-1.61211	-0.169709
NGEF	-0.266661	-0.469309	-0.730787	1.4712	1.31786	1.11011	-0.999842	-0.803683	-0.62888
STAG3	-0.0946821	-0.0651062	-0.277753	0.776248	1.53522	1.23255	-1.37994	-0.998047	-0.728489
TNFRSF1A	-0.673609	-0.722121	-0.735259	1.38547	1.29939	1.31035	-0.599863	-0.639881	-0.624471
TRO	-0.496417	-0.472789	-0.199856	1.27146	1.37651	1.23189	-0.984322	-0.894122	-0.832353
PLEKHH3	-0.255035	-0.761188	-0.278844	1.28818	1.32268	1.27581	-0.85144	-0.903114	-0.837049
MAST4	-0.310811	-0.513472	-0.339498	1.03448	1.42765	1.40572	-0.944012	-0.876254	-0.883805
BCL3	-0.414698	-0.481012	-0.485875	1.39417	1.29319	1.2487	-0.769058	-0.894153	-0.891258
CLEC2D	-0.267348	-0.120904	-0.431876	1.13277	1.17334	1.34075	-0.773074	-0.496026	-1.55763
PANX2	0.196594	0.162774	0.170297	0.948175	1.05441	1.10986	-0.815328	-1.45288	-1.3739
ALPK1	-0.188573	-0.263843	-0.334718	1.27533	1.29495	1.21634	-0.993268	-0.982185	-1.02404
LLGL2	-0.699702	-0.325293	-0.905067	1.24446	1.52758	1.15385	-0.495128	-0.769375	-0.731321
GSDMB	-0.172973	-0.328027	-0.236298	1.14664	1.28703	1.3284	-0.942822	-0.955697	-1.12626
PTGS2	-0.15637	-0.504842	-0.350072	1.18463	1.4146	1.23764	-0.936627	-0.927296	-0.961662
CDHR2	0.0874164	-0.574202	-0.222235	0.971417	1.38839	1.2264	-0.405755	-1.13749	-1.33394
SLC24A1	-0.321395	-0.223659	-0.558752	1.24945	1.32111	1.29484	-0.983629	-0.84812	-0.929838
SCARF1	0.703761	0.132016	0.256347	0.698958	0.790428	1.20676	-1.37853	-1.36012	-1.04961
VPS9D1	-0.490716	-0.535953	-0.280315	1.46754	1.25533	1.13853	-1.04594	-0.493627	-1.01486
PAK3	0.271296	0.221166	0.286667	0.973341	1.03237	0.972102	-0.971237	-1.30994	-1.47576
MAP2	0.00281753	0.0120433	0.127711	1.03518	1.15652	1.16632	-1.42379	-0.915105	-1.16169
FAP	0.151424	0.0642111	-0.0776643	1.03349	1.10125	1.22478	-1.28734	-0.897294	-1.31286
NEBL	0.598883	0.0251816	-1.58572	1.15204	1.0594	0.845508	-0.254858	-0.601427	-1.23901
SYNJ2	0.138026	0.207381	0.215726	1.03982	1.06251	1.04009	-1.32192	-1.28004	-1.10159
ZCWPW1	-0.329267	-0.772247	-0.333787	1.43549	0.861325	1.37368	-1.20249	-1.02383	-0.00886986
LXN	-0.272951	-0.652367	-0.544235	1.59491	1.05134	1.24644	-0.97469	-0.692063	-0.756376
CROCCP3	-0.696096	-0.812203	-0.60272	1.27837	1.09474	1.37919	-1.07984	-0.74654	0.185094
CDH7	0.316563	0.266551	0.247504	0.947842	0.870167	1.1286	-1.37621	-1.02481	-1.37621
PCDHGA2	-0.400139	0.176141	0.160938	0.960732	1.27509	1.15769	-1.43068	-0.804267	-1.09551
DLG3	0.237261	-0.132068	0.24396	1.18191	1.03042	1.03469	-1.23508	-1.06942	-1.29167
ITGB5	-0.491984	-0.198531	-0.593903	1.29206	1.27015	1.33481	-0.752323	-0.879826	-0.980459
COL16A1	0.00280291	-0.0945094	-0.101488	1.25074	1.09315	1.20191	-1.01111	-1.08949	-1.252
MMP2	-0.0435918	-0.0232556	-0.11272	1.17204	1.18911	1.18733	-1.15682	-1.1416	-1.07049
LPCAT2	0.25623	0.169837	0.300186	0.922074	1.06567	1.04718	-1.14793	-1.28856	-1.32469
FER1L4	0.087879	0.140795	0.272878	1.09635	1.2041	0.818121	-1.29538	-1.47589	-0.848863
SMOX	-0.58291	-0.78904	-0.617864	1.48043	1.18278	1.31742	-0.70889	-0.588843	-0.693086
LAG3	-0.919962	-0.219085	0.218843	1.10209	1.19024	1.31279	-0.680295	-0.662439	-1.34218
LAMB1	-0.660724	-0.544424	-0.599439	1.24644	1.36169	1.38006	-0.766665	-0.665336	-0.751598
SEL1L3	0.0957124	0.174344	0.162464	1.08184	1.07738	1.0625	-1.26815	-1.29077	-1.09532
CD200	0.0695097	-0.0641679	-0.0456827	1.3096	1.06058	1.10396	-1.1446	-1.1446	-1.1446
SLC7A8	0.310557	0.250143	0.0840618	0.955058	1.0142	1.09496	-1.21428	-1.01499	-1.47971
SLC22A17	-0.385501	-0.473876	-0.00388871	1.13691	1.42831	1.17877	-0.956377	-1.22533	-0.69901
CAPN3	-0.417049	-0.646681	-0.569494	1.23241	1.23542	1.25106	-0.741903	-1.38604	0.0422766
CRISP3	0.222439	0.346712	0.382811	0.965146	0.965659	0.942514	-1.4552	-1.23594	-1.13414
NRP1	-0.0571543	-0.0301275	-0.0509894	1.14615	1.195	1.18936	-1.15895	-1.11172	-1.12156
TSPAN15	-0.28029	-0.186384	-0.236493	1.25331	1.31189	1.18047	-1.1645	-1.05277	-0.82524
HSD3B7	-0.215808	0.228991	0.137275	0.978143	0.976867	1.36148	-1.1405	-1.39832	-0.928133
MARCHF2	-0.796125	-0.567589	-0.879398	1.27737	1.5154	1.14075	-0.352543	-0.563936	-0.773925
SERPIND1	0.343429	0.0722403	0.294881	1.03733	0.96048	0.995823	-1.60409	-0.946696	-1.15339
GGT5	-0.503294	-0.403728	-0.469838	1.59238	1.12397	1.15317	-0.535041	-0.852854	-1.10477
CYTH4	0.355258	-0.23748	-0.371101	1.12611	1.29873	0.942303	-1.13715	-0.445118	-1.53156
PIK3IP1	-0.666703	-0.510201	-0.494681	1.3181	1.31415	1.34519	-0.816822	-0.764054	-0.72498
TTLL1	-0.140767	-0.431934	-0.341296	1.41721	1.20558	1.15774	-1.25013	-0.861535	-0.754859
RASL10A	0.0971212	-0.814572	-0.101963	1.14086	1.40097	1.0757	-0.599239	-1.34295	-0.855933
RASD2	-0.000629541	0.19548	-0.879285	0.674767	1.51759	0.817933	0.229676	-0.807076	-1.74846
APOL1	-0.646753	-0.620931	-0.733755	1.33267	1.30309	1.35991	-0.711406	-0.693287	-0.589551
IL2RB	0.175262	-0.0328085	0.211384	1.03431	1.09584	1.01935	-1.46845	-1.45737	-0.577512
GSTZ1	-0.495549	-0.239229	-0.0666779	1.30281	1.30986	1.13997	-1.20673	-0.837727	-0.90674
NFATC4	0.189572	0.174613	0.123772	1.06752	1.06348	1.05218	-1.12223	-1.14655	-1.40235
MMP9	0.375039	0.450907	0.310301	0.712656	1.02691	0.997817	-1.29121	-1.29121	-1.29121
CTSZ	-0.0238416	-0.0539707	0.0755372	1.2019	1.14479	1.10979	-1.03052	-1.16187	-1.26182
PXMP4	0.264065	0.446098	0.49925	0.607708	0.927666	1.12392	-1.28957	-1.28957	-1.28957
SMAD7	-0.260364	-0.50235	-0.353923	1.23375	1.36102	1.27987	-0.970093	-0.930211	-0.857696
LIPG	-0.781905	-0.574739	-0.380839	1.19336	1.3411	1.38113	-1.07497	-0.453939	-0.6492
ASB9	0.062369	-0.285563	-0.326417	1.01646	1.36477	1.1473	-1.63016	-0.55411	-0.794657
TIMP1	-0.0416389	-0.11491	-0.158783	1.27888	1.19479	1.13265	-1.11803	-1.04746	-1.1255
KLHL4	0.139459	0.125617	0.14613	1.06109	1.04276	1.11715	-1.01059	-1.42127	-1.20035
DHRS12	-0.624836	-0.415391	0.0469402	1.28179	1.21442	1.24132	-1.1997	-0.503887	-1.04066
TSC22D1	-0.666797	-0.739617	-0.668912	1.3539	1.3705	1.27056	-0.706926	-0.597367	-0.61535
HSF4	-0.615536	-0.182175	-0.32795	1.14391	1.42372	1.26302	-1.11701	-0.9373	-0.650689
TSNAXIP1	-0.570867	-0.393136	-0.158742	1.30923	1.58801	0.88636	-0.717767	-0.784635	-1.15845
NDRG4	-0.557826	-0.477525	-0.75683	1.29087	1.36749	1.31543	-0.80538	-0.801396	-0.574825
CORO2B	0.438483	0.582577	0.355743	0.83516	0.877433	0.777162	-1.31357	-1.6547	-0.898284
DECR1	-0.661274	-0.764936	-0.517788	1.39516	1.36443	1.22674	-0.693408	-0.72846	-0.620467
NIPAL2	-0.676503	0.0998012	-0.222495	1.49459	1.15961	0.903522	-1.33264	-1.09734	-0.328554
KCNA7	-0.882937	0.0805307	0.199964	1.37705	1.26858	0.849099	-0.98943	-1.23251	-0.670346
CD37	-0.594798	-0.429637	0.130246	1.1411	1.04703	1.23962	-0.522936	-0.225922	-1.7847
IL4I1	0.21119	0.206411	0.124279	1.01958	1.01059	1.04449	-1.68376	-1.1125	-0.820278
NOVA2	-0.688336	-1.06576	-0.563382	1.33227	1.33735	1.25023	-0.777618	-0.383943	-0.440815
PLD3	-0.394085	-0.425707	-0.336534	1.34212	1.27566	1.25811	-0.743929	-0.857837	-1.1178
CLIP3	-0.195281	-0.518137	-0.406364	1.30118	1.26345	1.30052	-1.06807	-0.8443	-0.833008
TJP3	-0.657178	-0.947029	-0.372187	1.29565	1.09874	1.47226	-1.0272	-0.270833	-0.592233
CYTH2	-0.325038	-0.405614	-0.528659	1.3197	1.32002	1.25515	-0.998775	-0.654373	-0.98241
PLA2G4C	-0.133823	0.391919	0.109025	1.00308	1.21181	0.725043	-0.907552	-1.94602	-0.453475
CAPS	-0.853012	-0.318593	-0.374323	1.27246	1.28924	1.24621	-0.222038	-1.20222	-0.83773
CACNG7	-0.8775	-0.110404	-0.8775	1.29928	1.26339	1.32025	-0.8775	-0.552042	-0.587969
CRTC1	-0.0719342	-0.0795401	-0.26763	1.23729	1.26656	1.13106	-1.26077	-1.00838	-0.946655
TMEM59L	0.15013	-0.308126	0.0116361	1.10451	1.19385	1.18631	-0.93134	-1.02223	-1.38473
PTN	0.434531	0.458883	0.382985	0.786287	0.901197	0.913023	-1.31864	-0.980178	-1.57809
LFNG	-0.303389	-0.388008	-1.11331	1.4758	1.28781	1.112	-0.609542	-0.783733	-0.677633
HOXA5	-0.0173884	-0.981274	-0.234192	1.39784	1.26774	1.11293	-0.930914	-0.730203	-0.884542
HIBADH	-0.590579	-0.549739	-0.667693	1.52899	1.22569	1.20221	-0.879856	-0.495927	-0.773094
EPHB6	0.158309	0.12026	0.116475	1.03747	1.14884	1.05681	-1.16361	-1.14188	-1.33266
TMEM106B	-0.561362	-0.458214	-0.454601	1.3171	1.23444	1.39943	-0.881617	-0.768553	-0.826628
ZNF862	-0.265457	-0.0835073	-0.521658	1.35023	1.15368	1.25945	-0.705529	-0.992564	-1.19464
TSPAN13	0.1093	0.0793141	-0.163783	1.12695	1.14816	1.15985	-1.20054	-1.24792	-1.01133
RIGI	-0.0589267	-0.832813	-0.206126	1.29854	1.33587	1.06611	-0.394465	-0.931698	-1.2765
RASSF4	-0.745832	-0.400012	-0.208138	1.37495	1.36122	1.1578	-0.78365	-0.875422	-0.880918
CUBN	0.293644	0.222375	0.212545	0.893996	0.9692	1.06583	-1.69447	-0.710968	-1.25215
ZMIZ1	-0.44917	-0.462134	-0.508793	1.16303	1.40363	1.36893	-0.952974	-0.788254	-0.774273
PBLD	0.251595	-0.0872134	-0.153159	1.06679	1.00654	1.32241	-1.18028	-0.854939	-1.37175
ASPA	0.176873	-0.916199	-0.105694	1.01964	0.984753	1.5239	-0.650831	-0.630569	-1.40187
DHX58	-0.24507	-0.304752	-0.311763	1.17042	1.19602	1.39344	-0.722231	-1.33156	-0.844501
DLX4	-0.912628	0.21836	-0.638227	1.11529	0.522798	1.57879	-1.54095	0.194897	-0.538334
ABCC3	-0.401497	-0.393492	-0.953114	1.34853	1.21683	1.31383	-0.59863	-1.09607	-0.436388
EFNB3	-0.0929491	0.210479	0.0533115	1.05523	1.15583	1.13658	-1.1947	-1.35634	-0.967444
MAPK10	-0.305802	-1.00265	-0.464057	1.10822	1.35125	1.41393	-0.814464	-0.9095	-0.376924
ANXA10	-0.0200619	-0.0659493	-0.0739797	1.20603	1.15511	1.16419	-1.05227	-0.978767	-1.33431
JHY	0.197394	0.00918266	0.138273	1.28103	0.798742	0.959562	-1.01401	-0.51241	-1.85776
VWA5A	-0.382866	-0.672169	-0.437739	1.35662	1.22919	1.31959	-0.461897	-1.00111	-0.949623
DNAJC4	-0.976683	-0.374916	-0.475515	1.30554	1.20664	1.40616	-0.902864	-0.695302	-0.49306
SLC15A3	-0.567467	-0.74769	-0.380435	1.44585	1.21455	1.26292	-1.06466	-0.538188	-0.624886
SLC22A18	-0.510798	-0.684739	-0.466217	1.40341	1.26541	1.28302	-0.944599	-0.534091	-0.8114
TNS2	-0.487255	-0.839421	-0.672748	1.34937	1.36835	1.2349	-0.87744	-0.676922	-0.398838
GLI1	-0.693603	-0.626979	-0.820276	1.40811	1.39209	1.10054	-0.148622	-0.827011	-0.784249
WNT5B	0.0389444	-1.13708	-0.750631	1.36469	1.42223	0.990528	-0.726498	-0.713812	-0.488366
TRPV4	-0.321081	-0.434252	-0.569697	1.40318	1.27909	1.20272	-1.01609	-1.00436	-0.539512
CDKN1B	-0.646199	-0.830782	-0.633846	1.3846	1.31378	1.26718	-0.844481	-0.409928	-0.600325
BTN3A3	-0.291957	-0.642471	-0.644938	1.44092	1.20016	1.28075	-0.550228	-0.99678	-0.79546
NCOA7	-0.673261	-0.650696	-0.607856	1.29693	1.35237	1.34851	-0.693583	-0.714292	-0.658127
ENSG00000112096	-0.361924	-0.346894	-0.283905	1.26997	1.26424	1.31529	-0.936815	-0.904225	-1.01574
MDGA1	-0.667606	-0.931452	-0.286461	1.3504	1.42647	1.14828	-0.727201	-0.519011	-0.793418
VNN2	-0.677119	0.17524	0.0660533	1.13324	1.2717	1.15736	-1.08751	-1.06499	-0.973976
EYA4	-0.467373	-0.486843	-0.510925	1.27261	1.35106	1.33021	-0.817295	-0.789114	-0.882321
TFEB	-0.436359	-0.659723	-0.299316	1.36442	1.33199	1.22366	-0.937614	-0.712769	-0.874298
LAMA4	-0.148229	-0.0583254	-0.111103	1.17464	1.22026	1.21432	-1.13324	-1.02693	-1.1314
PRSS16	-1.07193	-1.03265	-0.505508	1.37625	1.56747	0.765314	-0.137966	-0.244318	-0.716659
ST8SIA4	-0.367788	-0.421186	-0.847807	1.2872	1.19403	1.45169	-0.809493	-0.838821	-0.647821
COL7A1	-0.350021	-0.198232	-0.00201494	1.188	1.36607	1.00537	-1.37208	-1.22308	-0.414001
HES1	-0.16871	-0.817543	-0.485489	1.27835	1.39381	1.14797	-0.583518	-0.511705	-1.25316
AADAC	0.171195	0.174888	0.0847467	1.09335	1.09026	1.04237	-1.26868	-1.16945	-1.21868
RTKN	0.156521	0.21611	-0.133581	0.870512	1.13739	1.28015	-1.39581	-1.09052	-1.04078
EFEMP1	0.399681	0.478048	0.463317	0.861136	0.850732	0.87957	-1.26712	-1.31775	-1.34761
ID2	-0.0310246	-0.432752	-0.422803	1.3416	1.25642	1.18871	-0.830876	-1.10603	-0.963239
KYNU	0.254621	0.223096	0.309543	0.994624	0.999214	1.00696	-1.20779	-1.30133	-1.27895
EPAS1	-0.00906132	0.00101253	0.009467	1.15	1.14566	1.16763	-1.1523	-1.15326	-1.15915
EPHA4	-0.445403	-0.74507	-0.712973	1.31715	1.40039	1.256	-0.534666	-0.769365	-0.766064
FBXO6	-0.378749	-0.346483	-0.436279	1.09091	1.25043	1.28657	-0.296445	-1.67448	-0.495471
CFHR3	0.377263	0.0447812	-0.344483	1.24982	0.875219	0.892029	-0.250618	-0.918899	-1.92511
TFAP2E	0.145261	0.185974	-1.47684	0.749544	1.4072	1.02535	-0.76591	-0.0123681	-1.25821
CDK18	-0.373531	-0.344059	-0.289273	1.26512	1.21437	1.37201	-0.978366	-0.965574	-0.900696
HMGCL	-0.80824	-0.503578	-0.416642	1.33346	1.43407	1.17686	-0.687597	-0.592063	-0.936263
PTCH2	-0.247482	0.548368	-0.268734	1.52125	0.67176	0.92872	-1.18928	-1.52711	-0.437493
PIK3R3	-0.461743	-0.608481	-0.54737	1.44861	1.26721	1.24909	-0.786992	-0.69148	-0.86885
PROX1	0.0746763	-1.07108	0.171291	1.23346	1.06169	0.97402	-0.0133285	-1.58016	-0.850577
C1orf54	-0.205055	0.311269	-0.199647	1.05539	1.18133	0.947261	-0.125134	-1.45077	-1.51464
VAMP8	0.0569633	-0.362132	-0.292273	1.49127	1.04021	1.08632	-0.791069	-1.41758	-0.811701
RARRES1	-0.0827334	-0.0299284	0.17466	1.25643	1.13914	0.910125	-1.61324	-0.636859	-1.1176
KLF9	-0.757225	-0.815877	-0.663319	1.37208	1.22045	1.36804	-0.775721	-0.36053	-0.587894
PIGZ	0.116921	-0.114198	-0.999813	1.11865	1.11385	1.29514	-1.48344	-0.690011	-0.357095
CCDC92	-0.18521	-0.27162	-0.273522	1.30841	1.25398	1.20081	-0.967463	-1.13725	-0.92813
IFI27L2	-0.276497	-0.642736	-0.642546	1.37358	1.27992	1.28043	-0.985538	-0.677328	-0.709288
BBOF1	-0.854892	-0.230799	0.0878061	1.00933	1.21378	1.24435	0.028391	-1.09569	-1.40228
IRF2BPL	-0.406239	-0.344743	-0.374765	1.31213	1.30007	1.27129	-0.935332	-0.989246	-0.833166
LTBP2	-0.527783	-0.297703	-0.353847	1.28101	1.28243	1.301	-0.783016	-1.18268	-0.719408
TGFB3	0.158511	-0.270783	-0.551978	1.13959	1.45639	1.06827	-0.862675	-1.13065	-1.00667
GPR68	-0.404294	0.235301	0.0289003	1.3484	0.96726	0.945499	-0.502949	-0.833466	-1.78465
YPEL5	-0.530603	-0.717629	-0.692828	1.4212	1.23345	1.33315	-0.626816	-0.754588	-0.665334
EPCAM	-0.386455	-0.0674343	-0.220802	1.15041	1.2788	1.26537	-0.833543	-0.816988	-1.36936
CFAP58	0.0554058	0.391151	0.0766896	1.18025	1.19809	0.708001	-0.874195	-1.40648	-1.3289
PCDHB10	-0.311082	-0.125438	0.269859	1.14562	1.28373	1.055	-1.32431	-0.978671	-1.01471
PCDHB14	-0.261317	-0.141736	-0.223623	1.21481	1.11724	1.39235	-1.04731	-1.02789	-1.02253
TGFBI	0.078598	0.0931809	0.0250462	1.12674	1.12847	1.10542	-1.21185	-1.16651	-1.17909
EGR1	0.117935	0.235553	0.152789	0.935516	1.18659	1.03218	-1.2281	-1.00174	-1.43072
LRAT	0.377137	-0.644717	-0.141768	0.95133	1.25456	1.21785	-1.04406	-0.522155	-1.44818
CAT	-0.110995	-0.183529	-0.198575	1.28222	1.16376	1.21043	-1.32901	-0.951857	-0.882438
GLIPR2	0.255584	0.3862	0.296141	0.990456	0.960517	0.932711	-1.46595	-1.159	-1.19666
BHLHE41	-0.786903	-0.358631	-0.563612	1.31157	1.3238	1.3263	-0.779361	-0.664929	-0.808232
SSPN	-0.790157	0.0756633	-0.196792	1.1186	1.24263	1.32342	-0.913737	-0.597907	-1.26172
OPTN	-0.605779	-0.57342	-0.42709	1.40337	1.22266	1.33641	-0.903565	-0.721712	-0.730875
MMP19	-0.167673	-0.998662	-0.428511	1.37403	1.10559	1.36045	-0.446206	-0.820447	-0.97857
TNFAIP6	0.121498	0.265123	0.314443	1.02414	0.977633	0.981276	-1.46053	-1.46053	-0.763049
BAZ2B	0.0838522	0.321909	0.103125	1.02465	1.06863	1.06539	-1.16013	-1.07725	-1.43018
MXD4	-0.680203	-0.776711	-0.722177	1.30209	1.33999	1.34984	-0.572575	-0.655435	-0.584812
SNX21	-1.05762	-0.198788	-0.422122	1.07253	1.52114	1.17132	-0.232911	-0.760219	-1.09333
PMEPA1	-0.626107	-0.241181	-0.637481	1.19544	1.17878	1.51946	-0.744376	-1.0565	-0.58804
IQSEC2	-0.550022	-0.829578	-0.588709	1.24344	1.34296	1.39368	-0.739741	-0.551024	-0.721
RUNX2	-0.89287	-0.46403	-0.623172	1.28717	1.37159	1.30968	-0.7168	-0.527316	-0.744254
SH3TC1	0.149902	0.133808	0.121725	1.10298	1.12794	1.00888	-1.28628	-1.20498	-1.15398
MT2A	0.163777	0.169507	-0.0120073	1.143	1.14208	0.99718	-1.28518	-1.165	-1.15336
SOX9	0.0753429	0.0900613	0.0858953	1.10818	1.10165	1.12091	-1.21062	-1.14515	-1.22627
CD70	0.228369	0.0528727	0.333566	1.02594	1.05195	0.977124	-1.48149	-0.838583	-1.34975
C3	-0.343751	-0.293131	-0.174326	1.28274	1.24508	1.2625	-1.08497	-0.996852	-0.897287
FOXA2	-0.354926	-0.102822	-0.22402	0.859573	1.63028	1.16347	-0.708236	-1.13166	-1.13166
BFSP1	-0.337383	-0.22202	-0.437748	1.39831	1.10203	1.32227	-1.12655	-0.935598	-0.763321
ZNF436	-0.637619	-0.814681	-0.405488	1.37004	1.32522	1.2516	-0.69723	-0.460463	-0.931374
STAT5A	-0.261422	-0.233648	-0.0788518	1.44677	1.47927	0.676626	-0.822821	-0.99906	-1.20686
EVI2A	0.150277	0.130394	0.185132	1.12189	0.979753	1.10136	-1.29287	-1.17139	-1.20455
TSPAN8	-0.676542	-0.160592	-0.408595	1.29024	1.28293	1.27305	-1.17734	-0.810303	-0.612842
APOL3	-0.456863	-0.680394	-0.609566	1.32317	1.39015	1.25611	-0.563662	-0.798465	-0.860474
LIF	0.078684	0.129191	0.0471527	1.08539	1.19192	1.04647	-1.27822	-1.17073	-1.12986
APOBEC3F	-0.359392	-0.674876	-0.618636	1.29762	1.42898	1.20836	-1.02375	-0.570016	-0.688292
CCDC136	-0.856209	-0.539729	-0.389526	1.25937	1.25272	1.42663	-0.550586	-0.649905	-0.952764
LOXL1	-0.426769	-0.490562	-0.51096	1.32545	1.36334	1.25202	-0.957985	-0.836733	-0.717793
MTUS1	-0.136298	-0.206711	0.0896851	1.13869	1.18003	1.24361	-1.26423	-0.966904	-1.07787
TEP1	-0.536675	-0.362558	-0.5659	1.19913	1.35241	1.37626	-1.03119	-0.640457	-0.791027
RHBDF2	0.23005	0.205494	0.191717	0.988124	1.10227	1.01447	-1.29751	-1.23081	-1.2038
ARHGEF6	0.0499885	-0.325932	-0.0719387	1.29637	1.11671	1.18807	-1.19047	-0.998581	-1.06422
CDKN1C	-0.0743719	-0.68073	-0.294153	1.26775	1.28081	1.21871	-0.591365	-0.83904	-1.28761
SHC2	-0.236433	0.342294	-0.346012	1.10868	1.19356	1.17787	-1.40434	-0.985444	-0.850171
ATP8B3	-0.627812	-0.15634	-0.997307	1.1352	1.35693	1.38847	-0.646779	-0.55883	-0.893529
IQCN	-0.466551	-0.627114	-0.869933	1.31379	1.33072	1.27987	-0.27898	-0.789549	-0.892257
LSP1	-0.768695	-0.755038	-0.422413	1.35629	1.10754	1.37297	-0.850541	-0.991774	-0.0483424
COL5A1	-0.317458	-0.393774	-0.254426	1.20633	1.32008	1.31303	-0.903679	-0.973048	-0.997047
FIBCD1	-0.00454874	-0.283671	-0.192087	1.33724	1.15828	1.15389	-0.858222	-1.24121	-1.06967
SLC35D2	-0.970948	-0.0794027	-0.413809	1.40935	0.886783	1.40826	-0.755078	-1.21739	-0.267769
AKAP12	-0.384281	-0.0930615	-0.209475	1.12539	1.34084	1.27352	-1.0374	-0.952	-1.06353
GGT7	-0.531729	-0.0423551	0.029421	0.886467	1.60377	1.10594	-1.15204	-0.914909	-0.984561
SH3BGRL	-0.166352	-0.309504	-0.147639	1.14317	1.28156	1.29999	-1.001	-0.986706	-1.11352
IDO1	-0.398959	-0.285845	-0.558547	1.29994	1.37512	1.19872	-0.597626	-0.960957	-1.07184
GFPT2	0.12862	0.103412	0.134494	1.10068	1.09064	1.07212	-1.12723	-1.22165	-1.28108
NINJ1	-0.635826	-0.444086	-0.473418	1.40418	1.3074	1.24935	-0.816063	-0.797695	-0.79385
PODNL1	-0.391567	-0.805998	-0.588586	1.20002	1.52957	1.1617	-0.92062	-0.885811	-0.298708
ZSWIM4	-0.340922	-0.358441	-0.392528	1.25389	1.20875	1.39327	-1.15138	-0.7881	-0.824547
TRIM22	-0.579151	-0.746417	-0.742868	1.37522	1.3079	1.30287	-0.561907	-0.573867	-0.781791
CARD6	0.161911	-0.0924814	-0.155888	1.06516	1.17818	1.24369	-1.16919	-1.2022	-1.02918
NES	0.267053	0.286996	0.240304	1.0484	1.02275	0.904325	-1.21099	-1.07291	-1.48593
SYT11	-0.320729	-0.767776	-0.551112	1.31451	1.30125	1.32569	-0.88775	-0.843724	-0.570362
NTS	-0.718765	-0.477194	-0.470571	1.32226	1.32255	1.31357	-0.563259	-0.864292	-0.864292
BTG1	-0.688266	-0.641253	-0.602851	1.3668	1.2782	1.35156	-0.730536	-0.669788	-0.663864
IRAK2	0.000392577	0.023978	0.000969931	1.14147	1.15389	1.14101	-1.3611	-1.09634	-1.00427
SPOCD1	0.143771	0.105806	0.164548	1.07214	1.08166	1.07819	-1.10777	-1.19732	-1.34103
TCN1	-0.377912	-0.289321	-0.652351	1.25457	1.2793	1.35713	-0.741175	-0.726215	-1.10402
P2RX4	0.159604	-0.593741	-0.191399	1.48893	0.992774	1.14227	-1.22348	-0.941874	-0.83309
CCDC146	-0.663327	0.00906984	0.244649	1.27062	0.955006	1.22883	-0.747694	-0.783878	-1.51328
LCA5	-0.0992122	-0.898627	-0.262141	1.40602	0.943467	1.25623	-0.37474	-0.444213	-1.52678
FAIM2	-0.708381	-0.708381	-0.432026	1.43841	1.16558	1.36994	-0.708381	-0.708381	-0.708381
MAP7	-1.18219	0.430071	-0.00831655	0.803428	1.35899	0.909509	-1.3108	0.162577	-1.16327
PKIB	0.329581	-0.0560625	0.570471	0.701819	1.15456	1.02025	-1.33835	-1.00739	-1.37489
MICAL1	-0.187738	-0.0521082	-0.0177504	1.14499	1.21715	1.21895	-1.09811	-1.13956	-1.08582
CPM	0.0290307	0.430647	0.0278259	0.99343	1.06592	1.07051	-1.50298	-1.21467	-0.899707
KIAA0513	-0.461699	-0.39996	-0.363829	1.10063	1.39396	1.40056	-0.931289	-0.860312	-0.878058
SERPINE2	-0.357823	-0.661683	-0.232011	1.31253	1.36106	1.21131	-0.769923	-0.99807	-0.865388
DNAJB2	-0.886949	-0.534364	-0.594009	1.29902	1.2271	1.42839	-0.881832	-0.479859	-0.577501
ARMC9	-0.720955	-0.69441	-0.659606	1.35767	1.28226	1.35746	-0.659937	-0.619097	-0.643395
PHF11	-0.259135	-0.334042	-0.328832	1.36061	1.09981	1.33935	-1.1403	-0.712567	-1.02489
TNS3	-0.681153	-0.66403	-0.72307	1.33631	1.31919	1.34272	-0.630824	-0.622074	-0.677079
IL6	-0.340164	-0.0418953	-0.706796	1.10311	1.20946	1.39769	-0.322579	-1.19086	-1.10796
NACAD	0.274056	-0.138131	-0.10781	1.28667	1.10314	0.976095	-1.25028	-1.39434	-0.749399
LIMD2	0.262984	0.228638	0.20275	0.991904	1.09642	0.959721	-1.44758	-1.11795	-1.17689
RTP4	-1.23815	-0.0594974	0.0359916	0.8906	1.34782	1.33222	-1.00216	-0.984579	-0.322248
GYPC	-0.147135	-0.061943	-0.276755	1.31242	1.24992	1.10644	-1.11592	-0.97277	-1.09426
KLF4	-0.42261	-0.300703	-0.290712	1.09376	1.33896	1.40569	-1.03877	-0.829069	-0.956542
TMOD1	-1.01917	-0.461271	-0.580241	1.51336	1.21122	1.20007	-0.536155	-0.513319	-0.81449
ANGPTL2	-0.272592	-0.506582	-0.533847	1.30154	1.29346	1.32177	-0.842851	-0.948131	-0.81277
IL11RA	-0.348002	-0.351627	-0.374015	1.31555	1.61206	0.836331	-0.976512	-0.57015	-1.14363
KLC4	-0.413184	-0.950922	-0.644029	1.41919	1.22878	1.30679	-0.613883	-0.748944	-0.583788
GMPR	-0.0361496	-0.155045	0.0401601	1.33859	1.02917	1.15404	-1.09102	-1.11476	-1.16498
CPEB2	-0.0194639	-0.144725	-0.0502337	1.13008	1.20879	1.22302	-1.15199	-1.04786	-1.14761
DDX60	-0.576554	-0.485104	-0.563533	1.29298	1.30913	1.37333	-0.758804	-0.774623	-0.816825
CASP1	-0.204074	-0.546036	-0.636354	1.35163	1.23168	1.32735	-0.870741	-0.93697	-0.716485
SQOR	-0.110659	-0.548688	-0.376102	1.43652	1.0063	1.36837	-0.917125	-0.810488	-1.04813
ITGA11	-0.0419513	-0.269393	-0.491428	1.17885	1.30843	1.27474	-0.962531	-1.13542	-0.861313
IFI44L	-0.12444	-0.294753	-0.15586	1.1842	1.25659	1.24964	-1.25882	-0.822404	-1.03414
SLC44A5	-0.120092	-0.18191	-0.0803664	1.1942	1.28191	1.10829	-1.37582	-0.703476	-1.12273
GPR87	-0.0201051	-0.0915814	-0.114061	1.13786	1.04632	1.35923	-0.907439	-1.12407	-1.28615
ZNF365	-0.083848	-0.845294	-0.17167	1.20195	1.38156	1.17619	-0.730254	-1.20834	-0.72029
STAT4	-0.650002	0.0824667	-0.687729	1.38619	1.16567	1.17745	-1.10828	-1.05038	-0.315389
CARF	-0.335708	-0.309292	-0.327315	1.22039	1.2667	1.31704	-0.594751	-1.11195	-1.12511
CDK15	-1.5806	-0.289591	0.300985	1.40992	0.897596	0.955474	0.0498758	-0.650337	-1.09332
MDH1B	-1.27696	-0.528471	0.142578	1.3878	1.37712	0.829335	-0.312144	-0.534769	-1.08448
ITGAV	0.038399	0.0361995	0.0865384	1.04918	1.12152	1.2069	-1.16737	-1.17989	-1.19148
GPAT3	-0.55161	-0.349822	-0.41132	1.33545	1.32394	1.26319	-0.898153	-0.87499	-0.836672
EGF	-0.674669	-0.225728	-0.360175	1.43922	1.15807	1.24108	-0.498542	-1.0155	-1.06376
MAPK8IP3	-0.58108	-0.501342	-0.762845	1.09859	1.36277	1.49261	-0.891257	-0.638034	-0.57941
CLSTN3	-0.370166	-0.617054	-0.322424	1.36015	1.21331	1.33835	-0.853682	-0.935892	-0.812587
TAPBPL	-0.21079	-0.433116	-0.46114	1.36868	1.22102	1.27616	-0.997373	-0.801302	-0.962144
CD27	-0.404001	-0.73323	0.568131	1.08699	0.95497	1.26623	-1.24806	-0.193124	-1.29791
PIANP	-0.466838	0.0415083	0.197152	0.93882	0.923205	1.15193	0.166392	-1.86046	-1.09171
NPFF	-0.0735244	-0.0433899	-0.639554	1.15189	1.62196	0.883108	-0.815677	-1.10431	-0.980495
N4BP2L1	-0.124302	-0.904042	-0.401271	1.27923	1.18801	1.34275	-0.814954	-0.417985	-1.14743
MAP3K12	-0.577645	-0.642217	-0.600463	1.3229	1.29619	1.36192	-0.883035	-0.559986	-0.717651
MORN3	-0.626541	0.116123	-0.836187	1.19914	1.35035	1.26374	-0.749802	-0.84426	-0.87256
CBLN3	-0.274176	-0.448778	-0.745879	1.35699	1.31601	1.25382	-0.891396	-0.781823	-0.784775
NOVA1	-0.653519	-0.763008	-0.68354	1.29874	1.37189	1.31275	-0.726305	-0.447157	-0.709858
AK7	-0.534335	0.231102	-1.18324	1.13374	1.37662	0.985888	0.0428414	-1.03449	-1.01813
SLC12A6	-0.29277	-0.104251	-0.393962	1.21665	1.32428	1.228	-0.953613	-1.16697	-0.857368
ITGAX	-0.370784	-0.574768	-0.667366	1.14619	1.33731	1.46758	-0.77168	-0.718458	-0.848031
NOL3	-0.411321	-0.837549	-0.566657	1.02761	1.64115	1.22629	-0.792837	-0.865504	-0.421184
BCAS3	-0.722267	-0.466184	-0.534242	1.22926	1.3495	1.3937	-0.654199	-0.803734	-0.791834
SLC14A1	-0.678192	-0.252044	-0.861523	1.29932	1.32436	1.31252	-0.861523	-0.687739	-0.595176
RAB40B	-0.0116644	-0.700819	-0.290732	1.40736	1.18678	1.16657	-0.968279	-1.15541	-0.633794
SECTM1	0.450309	0.368001	0.0708322	1.05625	0.918609	0.920536	-1.37381	-1.03691	-1.37381
TNFRSF11A	0.316434	0.348315	0.339995	0.993702	0.990828	0.861063	-1.35519	-1.28577	-1.20937
TMEM91	0.0613096	-0.244624	-0.399909	1.47267	1.15133	1.0242	-1.13903	-1.16444	-0.761504
COL6A1	0.287788	0.305671	0.301441	0.963487	0.986596	0.978647	-1.28045	-1.2741	-1.26909
COL6A2	0.488348	0.501073	0.507147	0.815294	0.827762	0.821034	-1.31028	-1.31588	-1.33449
LMTK3	-0.405029	-0.234311	-0.599192	1.15702	1.31401	1.19785	-1.09049	-1.31609	-0.0237699
ADAMTS10	-0.387686	-0.398078	-0.660941	1.22345	1.36592	1.34058	-0.988216	-0.763732	-0.7313
CACNG8	-0.0808672	-0.175658	-0.0847913	1.16649	1.22744	1.22494	-1.15838	-1.04633	-1.07284
IL22RA1	-0.112964	-0.87313	-0.716527	1.31602	1.28466	1.06983	-0.658704	-1.3231	0.0139095
ITGA10	-0.40506	-0.273018	0.0142705	1.26796	1.15719	1.27489	-1.25576	-0.773952	-1.00653
HMCN1	0.163468	-0.023724	-0.151137	1.06731	1.25387	1.08624	-1.32098	-1.32098	-0.754069
MINDY1	-0.158088	-0.0366169	-0.00431747	1.34042	1.18386	1.01837	-1.05425	-1.08865	-1.20072
HHIPL2	0.122988	-0.043967	0.478956	1.10156	1.40319	0.507483	-1.30241	-1.28536	-0.982441
SLC27A3	-0.298948	-0.482521	-0.22556	1.26042	1.17501	1.32615	-1.03601	-1.27697	-0.441565
CNIH3	-0.345679	-0.784098	-0.461706	1.34844	1.32818	1.26957	-0.710466	-0.791595	-0.85264
TMEM44	-0.227655	-0.136751	-0.191163	1.18428	1.28598	1.21881	-0.817073	-1.17601	-1.14042
EPHA5	0.415609	0.390617	0.268044	0.85484	0.97815	0.96	-1.34033	-1.31113	-1.2158
SNCA	0.420802	0.47364	0.35523	0.910022	0.876964	0.87178	-1.34608	-1.18013	-1.38223
CDH18	-0.00881321	-0.0753435	-0.170911	0.978374	1.11708	1.45624	-1.0712	-1.02438	-1.20104
SSBP2	-0.253289	-0.364421	-0.63264	1.35065	1.3222	1.22268	-0.856718	-0.861593	-0.92687
SPATA9	-0.138233	-0.117511	-0.557039	1.27836	1.19406	0.905281	-0.719311	-1.80506	-0.0405387
KLHL3	-0.974657	0.701	-0.802371	1.41245	0.936137	0.880351	-1.39873	-0.259595	-0.494586
SCUBE3	-0.281053	-0.658434	-0.0297195	1.15288	1.28241	1.33065	-0.895065	-1.20865	-0.693019
TPBG	-0.400427	-0.384533	-0.386867	1.22529	1.32377	1.34548	-0.858448	-0.8906	-0.973662
ADHFE1	0.54971	-0.100513	-0.343046	0.7453	0.894522	1.42702	-1.79791	-0.694486	-0.6806
ADAM12	-0.0479831	-0.113622	-0.326189	1.09349	1.14745	1.38328	-1.36346	-0.991002	-0.78196
KLHL35	-0.112393	-0.651006	0.177612	1.24576	0.999413	1.18001	-0.580511	-0.537595	-1.72129
ARID5B	-0.375178	-0.320069	-0.581124	1.20982	1.35285	1.33166	-1.04707	-0.681281	-0.889605
LYPD1	-0.111636	-0.0123432	0.0368085	1.16001	1.16198	1.18089	-1.14898	-1.19051	-1.07622
GPM6A	0.220965	0.325771	0.384661	1.08361	0.938279	0.857131	-1.38852	-1.36435	-1.05754
VEGFC	0.122744	0.0846747	0.0982783	1.03523	1.14442	1.11081	-1.03638	-1.31515	-1.24462
ANK3	0.262524	0.21115	0.510239	0.815855	0.982372	1.03369	-1.48213	-1.2268	-1.1069
NPAS3	-0.24045	-0.00340104	-0.596062	1.36707	1.34417	1.04108	-0.970801	-0.970801	-0.970801
AKR1C2	0.0786796	-0.292573	-0.647813	0.960116	1.21143	1.44301	-0.75276	-1.47444	-0.525644
ADAM8	-0.0839379	0.0830384	0.0042011	1.12904	1.15893	1.16613	-1.23907	-1.18853	-1.02979
TDO2	0.521259	0.0242605	0.0969704	0.970342	0.927118	1.06155	-1.6514	-1.25941	-0.690695
BEND6	-0.199417	-0.456787	-0.192641	1.13087	1.30093	1.34938	-1.09549	-1.05121	-0.785635
TMEM163	-0.0714626	0.481533	0.296868	1.18231	0.964967	0.790675	-1.148	-1.62631	-0.870588
GUCY1A2	-0.797811	-0.797811	-0.385399	1.34209	1.36773	1.22646	-0.359645	-0.797811	-0.797811
ANKRD22	0.105136	0.116836	-0.114625	1.35334	0.889431	1.11583	-1.27793	-0.910099	-1.27793
PRDM8	-0.230564	-0.0686974	0.197868	1.21111	1.11542	1.16577	-1.13315	-1.11761	-1.14014
ZNF117	0.0496798	-0.152091	0.0735569	1.17637	0.911495	1.36085	-1.16203	-1.08892	-1.16891
PART1	0.0840018	0.0241902	0.0411379	1.14424	1.11497	1.12352	-1.20498	-1.07322	-1.25386
NR4A2	0.173022	-0.328199	-0.952264	0.858385	1.13386	1.49362	-0.653586	-1.4899	-0.234934
ADGRF4	-0.216378	-0.670607	-0.679236	1.36089	1.11014	1.43437	-0.758992	-0.595591	-0.984603
PLEKHG4B	-0.430379	-1.19549	-0.631822	1.58718	1.06952	1.16371	-0.287112	-0.446617	-0.828993
LURAP1L	0.0965974	-0.0316708	0.0171368	1.18022	1.0393	1.17999	-1.101	-0.992622	-1.38795
ANKRD29	-0.0749905	-0.150141	-0.126951	1.2516	1.21578	1.13529	-1.11714	-0.84495	-1.2885
ABCA6	-0.436305	-0.770824	-0.517189	1.26412	1.33562	1.36372	-0.62535	-0.888007	-0.725781
ABCA10	-0.0618711	-0.500294	-0.708932	1.28266	1.23455	1.34672	-0.975592	-0.828106	-0.789144
GBP5	0.0886086	0.442279	-1.16095	0.951983	1.20507	1.21895	-0.776558	-1.16095	-0.808425
C10orf90	-0.457295	-0.932091	-0.521169	1.03552	1.22563	1.5291	-0.932091	-0.932091	-0.015521
JAM2	0.0118997	0.169271	0.139434	1.02351	1.11488	1.13571	-0.992517	-1.31847	-1.28372
ADAMTS1	0.0308855	0.121077	0.0601996	1.10058	1.19975	1.04631	-1.09116	-1.23824	-1.22941
PTPRN2	0.272705	0.309014	0.178118	1.03077	0.98565	0.983058	-1.38862	-1.35807	-1.01262
RAB39B	-0.502994	-0.218703	-0.699722	1.54844	0.914335	1.31609	-1.29379	-0.577777	-0.485882
CFAP70	-0.022661	-0.321426	0.489694	1.06849	1.14201	1.00238	-1.14545	-0.634855	-1.57818
PABIR3	-0.606248	-0.5617	-1.01402	1.09769	1.53462	1.13453	-0.0655079	-1.13588	-0.383489
MAPK13	0.0908331	0.0395892	-0.0276601	1.13431	1.04736	1.22394	-1.12052	-1.16869	-1.21916
FBXO32	-0.226474	-0.139044	-0.208531	1.20084	1.23959	1.27249	-1.08622	-1.05369	-0.998958
MMP14	0.443184	0.542574	0.511092	0.800694	0.822027	0.839004	-1.26983	-1.33823	-1.35051
TSC22D3	-0.0482626	-0.17921	-0.528292	1.29808	1.24312	1.19954	-1.10344	-1.06228	-0.819253
DGKI	-0.0124054	-0.120152	0.510671	0.85802	1.31551	0.923238	-0.937073	-1.66078	-0.877027
TNFRSF14	-0.396957	-0.501712	-0.471369	1.32484	1.35818	1.25031	-0.823683	-0.952961	-0.786645
COLEC12	-0.0758731	-0.141159	-0.0541354	1.18254	1.25237	1.1543	-1.13501	-1.06867	-1.11438
F11R	-0.483532	0.156575	-0.391662	1.41682	1.22319	1.01275	-1.30077	-0.945295	-0.688073
CBR3	0.294417	0.29357	0.293867	0.999346	0.826803	1.05275	-1.64833	-1.08816	-1.02426
PTMS	-0.575125	-0.755623	-0.67912	1.40134	1.33635	1.25412	-0.687885	-0.601307	-0.692749
C1R	0.10793	0.130783	0.127761	1.12969	1.081	1.04645	-1.24736	-1.05414	-1.32212
C16orf86	-0.154939	-0.451789	-0.721256	0.676823	1.36574	1.31024	-0.166705	-1.78274	-0.075373
ABCG1	-0.319272	-0.591971	0.316673	0.99333	1.16358	1.44582	-1.00272	-1.00272	-1.00272
SLC37A1	-0.20799	0.278404	0.226046	1.00065	1.14499	1.10786	-0.999447	-1.41132	-1.13919
ADAMTS13	-0.636861	-0.613834	-0.552256	1.24707	1.38125	1.31005	-0.340471	-0.840404	-0.954546
ZER1	-0.637059	-0.703366	-0.666647	1.38275	1.34436	1.27027	-0.694709	-0.658387	-0.637211
S100A1	0.0283567	0.190396	-0.0094025	0.743087	1.02815	1.23894	-0.142071	-1.71625	-1.36122
NLRX1	-0.287203	-0.372866	-0.487768	1.24912	1.28274	1.33921	-0.822913	-1.12126	-0.779065
PAQR6	-0.09098	-0.229692	-0.911214	1.39327	1.27548	1.13025	-0.812528	-0.698918	-1.05567
PTGER1	-0.641774	0.157969	-0.81361	0.746376	1.34754	1.55971	-1.1032	-0.410252	-0.84275
ENSG00000161149	0.233365	-0.522245	0.0216199	0.966084	1.50331	0.911866	-0.996959	-0.604245	-1.51279
PGAP3	-0.0260754	-0.0855249	-0.0190288	0.925205	1.30378	1.26457	-1.28951	-1.1469	-0.926523
CXCL16	-0.232508	-0.284429	0.156677	1.15033	1.20339	1.19861	-0.855833	-1.46049	-0.875746
ACOT11	0.391867	-0.174414	-0.288945	1.15788	1.03335	1.19572	-1.49685	-0.914613	-0.903991
PLPP3	-0.480329	-0.488611	-0.649394	1.3814	1.26795	1.31202	-0.757393	-0.935477	-0.650165
DHRS3	-0.425352	-0.356863	-0.311662	1.29363	1.30852	1.26857	-1.04405	-0.930891	-0.801898
LAPTM5	-0.89342	-0.0356587	-0.561152	1.13759	1.33378	1.37537	-0.89342	-0.89342	-0.569668
SCNN1D	-0.80522	-0.111284	0.00660421	1.06586	1.34716	1.17784	-0.933269	-0.324859	-1.42283
MXRA8	-0.250002	-0.438248	-0.329247	1.29892	1.30626	1.24501	-1.01803	-0.980159	-0.8345
DIRAS3	-0.469752	-0.288821	-1.03025	1.09146	1.08666	1.59508	-0.416734	-1.1811	-0.386544
GBP2	-0.286916	-0.226362	-0.130038	1.2513	1.2338	1.24981	-0.963208	-1.12203	-1.00636
GBP4	0.106525	0.143786	0.191568	1.07755	1.08602	1.05164	-1.17704	-1.34963	-1.13042
ACP6	-0.132579	-0.51473	-0.346715	1.35894	1.23486	1.23524	-0.829218	-0.984448	-1.02134
MT2P1	0.210234	0.0496066	0.0782813	1.09428	1.16941	0.987462	-1.07759	-1.04169	-1.46999
CTSS	0.350801	0.401959	0.268641	0.927455	0.957567	0.942598	-1.40346	-1.31637	-1.12919
ARHGAP25	0.405552	0.280868	0.502891	0.708009	0.928188	0.951352	-1.04903	-0.908461	-1.81936
COL6A3	-0.081971	0.0790316	0.00228516	1.08797	1.1476	1.20507	-0.926269	-1.34857	-1.16514
AIM2	0.041083	-0.44641	-0.378067	1.28278	1.19488	1.19779	-0.922953	-0.561699	-1.4074
CCDC191	-0.335194	-0.277113	-0.382145	1.39024	1.25481	1.16838	-1.24389	-0.739276	-0.835814
PRICKLE2	0.085405	0.181693	-0.180415	1.338	1.06918	0.958959	-1.34245	-0.904968	-1.20541
SMIM14	-0.508211	-0.611261	-0.444685	1.31793	1.34532	1.29901	-0.80005	-0.896731	-0.701328
RBM47	-0.449821	-0.906884	-0.585165	1.2295	1.27712	1.43818	-0.811536	-0.432269	-0.75913
CRELD1	-0.175375	-0.41978	-0.570506	1.58947	0.823965	1.31347	-1.32362	-0.520824	-0.716801
PLB1	-0.577143	-0.738418	-0.82052	1.71191	1.06077	1.14445	-0.720329	-0.504484	-0.556231
DNALI1	-0.200275	-0.834432	-0.837488	1.42961	1.31456	1.11561	-0.323252	-1	-0.664321
ERMAP	-0.0426855	0.177053	-0.182134	1.39733	1.06917	0.983674	-1.11123	-1.07196	-1.21921
IL15	-0.455378	-0.551566	-0.156503	1.36031	1.35554	1.12675	-0.885966	-0.658126	-1.13506
ITGA2	-0.0102024	0.0020581	0.0322175	1.10332	1.15766	1.1893	-1.12821	-1.14239	-1.20376
EDIL3	-0.155302	-0.272213	-0.190587	1.2159	1.27299	1.24002	-1.07534	-0.995737	-1.03973
F2RL1	-0.895817	-0.607343	-0.649535	1.33761	1.45018	1.14813	-0.449723	-0.437689	-0.895817
TLR3	0.047726	0.210662	0.204477	1.10664	1.01311	1.07047	-1.0114	-1.28618	-1.35551
FOXQ1	-0.328903	-0.556153	-0.451414	1.38316	1.17997	1.34307	-1.06861	-0.730336	-0.770791
MICALL2	-0.332165	-0.463226	-0.121376	1.1857	1.26321	1.34571	-0.775911	-1.18641	-0.915539
CTHRC1	0.521004	-0.125327	0.047045	0.928352	0.92036	1.1615	-0.517281	-1.66283	-1.27282
ABCA1	-0.248119	-0.204916	-0.231376	1.25825	1.19509	1.29705	-0.931233	-1.10877	-1.02596
HGSNAT	-0.275315	-0.355836	-0.196385	1.28289	1.28162	1.2343	-0.952033	-0.977137	-1.04211
TRPV6	-0.565311	0.0208088	0.228187	0.918488	1.66014	0.840426	-0.90337	-0.890852	-1.30852
SHOC1	-0.978857	0.0715474	-0.195463	0.924604	1.16599	1.58437	-0.692022	-1.05717	-0.823009
ATP7A	-0.402932	-0.38615	-0.212688	1.16348	1.29447	1.38585	-0.922241	-0.965041	-0.954749
CRYL1	-0.0467183	-0.0885599	-0.591637	1.42189	1.20817	1.07901	-1.13436	-0.91152	-0.936267
DEPP1	-0.531573	-0.883065	-0.905365	1.31421	1.33531	1.26937	-0.246651	-0.572727	-0.779497
DACT1	-0.295158	-0.72505	-0.503219	1.2052	1.24608	1.46569	-0.603787	-0.979516	-0.810237
AK8	-0.267006	-0.727198	-0.0920932	1.56624	1.2626	0.822525	-0.322621	-1.27813	-0.964318
SPACA9	-0.370311	-0.288161	-0.406488	1.43791	1.10018	1.29538	-0.788782	-1.18585	-0.793862
ARHGEF40	0.0464623	-0.0666571	0.073818	1.09257	1.20755	1.13179	-1.22214	-1.13328	-1.13011
SALL2	-0.840984	-0.379527	-0.395107	1.21829	1.31815	1.40026	-0.723147	-0.871265	-0.726676
AGBL2	-0.011533	0.0488249	0.0781588	0.904378	1.156	1.19997	-1.32645	-0.50611	-1.54324
TCP11L2	-0.735496	-0.53355	-0.647288	1.39704	1.37336	1.20564	-0.507174	-0.804337	-0.748196
SPINT1	-0.108351	-0.437114	-0.00511475	1.2718	1.05994	1.22209	-0.951219	-0.500429	-1.5516
SMPD1	0.136659	-0.00863273	0.0454656	1.10372	1.14172	1.12492	-1.18967	-1.12424	-1.22995
TPP1	-0.224621	-0.254812	-0.365628	1.33609	1.26795	1.19408	-1.06219	-1.03581	-0.855055
ZMAT1	0.305716	-0.231355	-0.35298	1.02419	1.22798	1.19306	-1.57392	-0.832082	-0.760618
DENND2B	-0.329758	-0.394884	-0.550179	1.35027	1.39394	1.14307	-1.10839	-0.746784	-0.757291
TK2	-0.619264	-0.758065	-0.757945	1.29742	1.41051	1.27651	-0.710473	-0.491933	-0.646756
RRAD	-0.339454	-0.528575	-0.530655	1.28255	1.39456	1.25709	-0.889191	-0.76022	-0.886105
SLFN5	0.0756004	0.111648	0.0708296	1.07583	1.12702	1.12306	-1.13212	-1.21233	-1.23955
SMAD3	0.302693	0.27968	0.290595	0.948543	1.00311	0.991982	-1.26012	-1.27539	-1.28109
TEF	0.333358	-0.140042	0.219316	1.24344	0.890223	1.0469	-1.04237	-1.42815	-1.12267
MEI1	-0.152428	-0.499471	-0.451482	1.06556	1.07066	1.46346	-0.69246	-1.60675	-0.197097
SAMD14	0.268609	-0.368709	0.133915	1.16488	1.04673	1.13897	-0.815586	-1.4569	-1.11192
ACAA2	-0.573864	-1.03489	-0.174314	1.3846	1.25386	1.24962	-0.702887	-0.557071	-0.845044
FN3K	0.280523	0.429423	0.0968255	0.936935	1.24332	0.769467	-1.23309	-1.20074	-1.32267
PROCA1	-0.784426	0.00593502	-0.590428	1.61011	1.49527	0.562563	-0.843382	-0.482336	-0.973308
SLC43A2	-0.665759	-0.697985	-0.517112	1.40248	1.31089	1.27479	-0.702304	-0.778119	-0.626887
CYB5D2	-0.790834	-0.603324	-0.485029	1.46586	1.115	1.38441	-0.746801	-0.747745	-0.591542
RCOR2	0.235687	-0.252377	-0.44375	1.04354	1.27948	1.23952	-0.686006	-1.08149	-1.3346
ANGPTL4	-0.148797	-0.656836	0.132378	1.19763	1.02843	1.27963	-0.250676	-1.24675	-1.33501
MGAT5B	-0.13418	-0.120916	-0.0732719	1.12485	1.16961	1.30974	-1.23876	-0.974194	-1.06288
FAM234A	-0.138029	-0.17171	-0.203622	1.23584	1.25797	1.19055	-1.19856	-1.0085	-0.963936
TRANK1	-0.430274	-0.654567	-0.648614	1.25585	1.3905	1.33072	-0.769816	-0.789724	-0.684075
LTBP3	-0.454653	-0.398206	-0.479687	1.2251	1.3505	1.35248	-0.923503	-0.836306	-0.835725
LRP1B	0.333056	-0.252546	-0.406515	1.2332	1.12016	1.14495	-1.38659	-1.06103	-0.724675
CXXC4	-0.0731442	-0.229577	-0.0747391	1.11493	1.24789	1.26795	-1.07957	-1.09965	-1.07409
ATOH8	-0.142184	-0.0922134	-0.314442	1.2289	1.25028	1.21299	-0.91209	-1.17267	-1.05858
VAMP5	-0.0793832	-0.0927643	-0.0987977	1.33179	1.16493	1.08451	-1.14236	-1.00174	-1.16619
IRS1	-0.542438	-0.587318	-0.605416	1.08792	1.4367	1.44033	-0.675962	-0.84014	-0.713669
RGS14	-0.269624	-0.145686	-0.131515	1.20451	1.16019	1.33254	-1.00082	-1.12061	-1.02899
STK32A	-0.412537	-0.406266	-0.603103	1.27374	1.35497	1.30481	-0.994365	-0.74485	-0.772393
RASSF6	-0.000403002	-0.133301	0.0811078	1.12957	1.22093	1.10973	-1.28675	-0.869697	-1.25118
HEXD	-0.0636619	-0.0734035	0.181284	1.09882	1.16825	1.15607	-1.30462	-1.01722	-1.14552
REPS2	-0.948086	0.187767	-0.236893	1.07323	1.23167	1.37807	-1.03857	-0.881173	-0.766014
RNF150	0.165171	-0.305864	-1.15999	1.52948	1.0583	1.03871	-0.721833	-1.10854	-0.495432
GPRC5C	-0.458967	-0.715083	-0.286937	1.19431	1.33277	1.39758	-0.753565	-0.924808	-0.785292
GPR37	0.257324	-0.210351	0.0868832	0.859836	1.38387	1.02323	-1.56559	-0.766751	-1.06845
CEL	-0.137285	0.0861838	-0.754209	1.51141	0.642628	1.43048	-0.785869	-1.16552	-0.827816
CAVIN3	-0.205118	-0.51343	-0.514768	1.44663	1.23988	1.18944	-0.748136	-0.824292	-1.07021
HAS2	-0.136087	-0.125748	-0.0674749	1.20039	1.26063	1.15415	-1.09528	-1.09528	-1.09528
RBKS	-1.24507	-0.553438	-0.32703	1.51433	0.870297	1.34248	-0.296242	-0.303366	-1.00196
JUNB	0.24495	0.283285	0.251809	1.07285	0.997661	0.932699	-1.23937	-1.20726	-1.33662
LRG1	-0.819722	-0.379268	-0.173888	1.6146	0.918094	1.29935	-0.819722	-0.819722	-0.819722
NPTX1	0.202603	0.251388	0.205865	0.975352	1.08744	1.02147	-1.26502	-1.20132	-1.27777
KRT15	-0.0107341	-0.0556594	0.0759626	1.17681	1.17235	1.1	-1.25092	-1.00468	-1.20313
PDE7B	-0.481297	-0.201609	-0.198945	1.29206	1.22479	1.24092	-1.18471	-0.576273	-1.11494
MAP6	-0.364142	-0.475101	0.00777888	1.31471	1.12574	1.12188	-0.434019	-1.67811	-0.618727
NMRAL2P	-0.251696	-0.732217	-0.127067	1.18062	1.31	1.28298	-1.07643	-1.11841	-0.467776
MIR31HG	0.262932	0.183512	0.228595	1.01144	0.994618	1.06725	-1.22219	-1.33072	-1.19543
SYNPO	0.0793262	0.0734438	0.121257	1.08566	1.12882	1.10381	-1.20851	-1.20886	-1.17494
LAMB2	-0.588915	-0.840019	-0.622037	1.31529	1.27619	1.38991	-0.749448	-0.665029	-0.515939
SNTB1	0.374881	0.181279	0.0753741	1.05088	0.99488	0.945856	-1.72804	-1.10616	-0.788941
ISG20	-0.390261	-0.474589	0.13938	1.2492	1.29678	1.13174	-1.22094	-0.652744	-1.07856
SYNPO2	-0.378924	-0.145459	-0.281562	1.26078	1.20906	1.3161	-0.910352	-1.00297	-1.06667
FGGY	-0.0692342	-0.367641	-0.337071	1.45791	1.11961	1.15286	-1.27388	-0.835322	-0.847224
RND1	-0.573147	-0.364371	0.247468	1.32361	1.32318	0.969084	-0.629639	-1.10989	-1.1863
ZNF596	0.279979	-0.459305	0.0277677	1.04894	1.2982	0.88968	-1.12352	-0.293025	-1.66871
SSH3	-0.00612874	0.216752	0.36653	1.35319	0.917215	0.817286	-1.21433	-1.20136	-1.24916
ABLIM3	-0.464173	-0.591743	-0.411604	1.29368	1.24549	1.38624	-1.03073	-0.576405	-0.850756
PPP1R3B	-0.600221	-0.453239	-0.607227	1.40137	1.3019	1.26465	-0.877552	-0.627259	-0.802429
STOX2	-0.24923	-0.471599	-0.440849	1.0597	1.28566	1.2336	-0.160748	-0.557445	-1.69909
CSPG4	-0.5085	-0.407541	-0.175983	1.38009	1.26175	1.20755	-1.00561	-0.727694	-1.02407
C1QTNF1	0.161416	-0.271713	-0.0571208	1.30108	1.04869	1.14028	-1.20538	-1.2929	-0.824339
NRROS	0.478034	0.0451849	0.135194	1.20011	0.956051	0.787126	-1.44667	-0.65186	-1.50317
TLR1	0.364252	-0.191646	-0.257947	1.11255	1.12879	1.18246	-0.822183	-1.33601	-1.18026
PODN	-0.183776	-0.340728	-0.0406939	1.12337	1.20882	1.3177	-1.21848	-1.21848	-0.647721
GTF2IRD2B	0.477653	-0.000711027	-0.691206	1.20483	1.14911	0.896214	-1.57276	-0.435893	-1.02725
IL20RB	-1.0059	-1.10093	-0.214921	1.6916	1.12757	0.912498	-0.210175	-0.584012	-0.615721
RESF1	-0.581111	-0.511092	-0.560149	1.09781	1.34714	1.51219	-0.847526	-0.712669	-0.744597
SEZ6L2	-0.723038	-0.605823	-0.305697	1.25573	1.33422	1.36008	-0.649592	-0.847434	-0.818436
CHST1	-0.982917	-0.316087	0.188284	1.24307	1.30981	1.14736	-0.623691	-0.982917	-0.982917
POLD4	-0.870437	-0.640462	-0.75701	1.14804	1.53275	1.26099	-0.407006	-0.503917	-0.762947
CLCF1	-0.338888	-0.186129	-0.191473	1.27793	1.20611	1.26787	-0.862105	-1.00405	-1.16927
TOM1L2	-0.70164	-0.890924	-0.624881	1.43739	1.19525	1.33801	-0.653858	-0.607456	-0.491892
FOXG1	-0.306135	-0.356843	-0.237485	1.25507	1.29903	1.26658	-0.905513	-1.06289	-0.951809
ZNF404	-0.427386	-0.955033	-0.711807	1.3936	0.987846	1.51636	-0.368624	-0.628481	-0.806475
LRRC37A3	-0.404415	-0.267227	-0.247672	0.88399	1.3282	1.49608	-1.26401	-1.04481	-0.480137
TCEANC	0.259063	-0.169392	-1.35971	0.669771	0.954319	1.75871	-0.875612	-0.807061	-0.430085
SCN4B	-0.510433	-0.491093	-0.591381	1.3465	1.40597	1.19543	-0.627017	-0.716359	-1.01162
ULK1	-0.5434	-0.467925	-0.582024	1.16562	1.45417	1.34042	-0.860725	-0.783998	-0.722143
SAMD9L	-0.66014	-0.452141	-0.499782	1.28523	1.27682	1.40357	-0.869042	-0.722684	-0.761835
FAM20C	0.070161	0.0314202	0.0617559	1.08453	1.15184	1.1403	-1.1846	-1.24764	-1.10777
PCDHB9	-0.867706	0.0904842	-0.115354	1.22434	1.47611	0.975456	-0.923593	-1.01299	-0.846756
LRRC75B	-0.789235	-0.0640301	-0.620454	1.44453	1.06602	1.33723	-0.554753	-0.825814	-0.993504
SHISA3	-0.467857	0.15599	0.0558614	1.2147	1.03077	1.25828	-1.3256	-0.843022	-1.07913
GPR35	-0.036918	-0.486549	0.384863	0.758345	0.959635	1.57368	-0.585229	-1.25275	-1.31508
PARP10	-0.207733	-0.320912	-0.440807	1.25602	1.32648	1.25106	-0.955344	-1.06142	-0.847344
OPLAH	-0.00162639	0.0140096	0.507348	0.89862	0.984852	1.19805	-1.02337	-1.00644	-1.57144
MSC	-0.0247834	0.3909	-0.0213187	0.997204	0.929273	1.30938	-1.19355	-1.19355	-1.19355
APOLD1	0.237707	-0.332658	-0.278174	1.26006	1.20513	1.07154	-1.12143	-0.686205	-1.35598
NSA2P3	-0.30637	-0.485778	-1.40343	1.57417	0.623761	0.858814	-0.343964	0.701565	-1.21877
MEIS3P1	-0.808284	0.464358	-0.331779	1.17388	1.22928	0.976965	-1.48368	-0.270523	-0.950217
EGR3	-0.821996	-0.476421	-0.584196	1.21922	1.30284	1.39542	-0.861342	-0.274914	-0.898607
VWA1	0.250258	0.264386	-0.0352701	1.10186	1.20176	0.843869	-1.34503	-1.34503	-0.936787
LINC00174	-1.14514	-0.341052	-0.592701	1.45561	1.2245	1.20372	-0.476125	-0.515616	-0.813204
WDR97	-0.0758946	-0.222368	-0.464616	0.772463	1.29367	1.59094	-1.26516	-0.819324	-0.80971
PCED1B	-0.33739	-0.24456	-0.620085	1.39614	1.19906	1.26121	-0.863929	-0.655423	-1.13503
SSC5D	-0.0182916	0.042197	0.390065	0.864982	1.16857	1.15557	-1.41577	-1.09823	-1.08909
KCTD4	-0.534363	0.454502	-0.651186	1.23812	1.04828	1.21435	-1.37234	-0.941304	-0.456056
GLIPR1L2	0.636012	-0.293057	-1.46335	0.849324	1.30406	1.04957	-1.02588	-0.186317	-0.870368
BBS12	-0.29916	-0.0728505	-0.296447	1.24984	1.24162	1.2412	-1.17325	-0.879629	-1.01132
SLC26A11	-0.264915	-0.08067	-0.388976	1.22662	1.24654	1.27116	-0.775146	-1.12541	-1.10919
HEPHL1	0.0623569	-1.25899	0.222402	1.05681	1.10157	1.1864	-0.618386	-0.281815	-1.47035
TNFSF15	-0.750465	0.33503	0.533559	1.07027	1.09869	0.915606	-0.810659	-0.789291	-1.60274
ADGRB1	-0.83149	-0.429576	-0.577978	1.53792	1.25319	1.15913	-0.779257	-0.575085	-0.756848
SLC9A9	-0.00391817	0.0130843	-0.245936	1.16595	1.18579	1.1664	-0.975313	-0.834346	-1.47171
CCDC149	-0.457163	-0.0484519	-0.484081	1.22414	1.2723	1.29474	-0.623566	-1.09851	-1.07942
UBA7	-0.250635	-0.190701	-0.129288	1.27434	1.21837	1.20289	-1.20166	-1.09436	-0.828967
HHIPL1	0.0388428	0.0561794	-0.346391	1.06719	0.758877	1.40122	-1.81673	-0.244334	-0.914846
SPACA6	-0.722893	-0.0739393	-0.989105	1.33708	1.13342	1.38015	-0.859838	-0.442421	-0.762454
C1S	-0.365421	-0.31796	-0.484932	1.29981	1.31071	1.28076	-0.893507	-0.987534	-0.841922
BGN	-0.317123	-0.429119	-0.48195	1.35964	1.26209	1.28296	-0.899699	-0.95011	-0.826677
FES	0.317046	0.357362	0.325079	0.972533	0.886101	0.964211	-1.39188	-1.45452	-0.975932
CHST6	-0.280602	0.0472226	-0.526631	1.28786	1.26664	1.17786	-0.894101	-1.16648	-0.911764
TMEM121B	0.144087	-0.293634	-0.100537	1.50046	0.653053	1.19164	-0.741553	-0.694239	-1.65927
RIPK4	-0.355769	-0.495026	-0.375279	1.0959	1.43238	1.3037	-0.765286	-0.562814	-1.2778
GPR132	0.31911	0.114712	0.12668	1.06107	0.952459	1.09903	-0.988218	-1.18865	-1.49619
UPP1	-0.378456	-0.219618	-0.0169208	1.20953	1.16468	1.33021	-1.14892	-0.879239	-1.06127
KCTD16	-0.690532	-0.68295	-0.764783	0.936634	1.507	1.25306	0.124644	-1.24246	-0.440609
GPR39	-0.331186	-0.054123	-0.152007	1.08829	1.23311	1.32739	-1.06866	-0.730895	-1.31192
ADAP2	-0.181287	0.370924	0.147189	0.567059	1.33677	1.24084	-1.43238	-0.959142	-1.08997
C1QTNF12	-1.29202	-0.120894	-0.44374	0.360927	0.979874	1.80935	-1.25331	0.282702	-0.322885
ALDH1A3	-0.0350791	0.0111585	-0.0698026	1.15101	1.19178	1.16463	-1.20133	-1.07643	-1.13594
MAP7D2	0.539631	0.199193	-0.762421	0.994497	1.33191	0.883042	-0.733459	-1.2262	-1.2262
CSF1	-0.463314	-0.575734	-0.403885	1.32131	1.33377	1.29279	-0.877537	-0.800068	-0.827327
CEND1	0.596088	0.301825	-0.478533	1.14509	0.876278	0.883865	-1.05782	-1.75633	-0.51046
KRBA2	-0.630086	-0.327287	-0.509335	1.43326	1.37029	1.10855	-1.01087	-0.8287	-0.605824
B3GALT5-AS1	-0.280263	-0.0668929	0.0935123	1.23327	1.20817	1.03619	-1.32936	-0.565264	-1.32936
SORCS2	-0.468248	-0.958643	-0.652491	1.61522	1.06326	1.23824	-0.576976	-0.764598	-0.495768
IFNE	0.21919	0.269578	0.153555	1.0132	0.95281	1.11687	-1.41976	-1.17004	-1.13541
F8	-0.828409	0.0541264	-0.408425	1.20218	1.11255	1.40685	-0.839699	-0.441482	-1.25769
SEMA4B	0.0414606	-0.0683911	-0.0523703	1.15861	1.16949	1.1696	-1.04913	-1.23654	-1.13274
FAM43A	-0.385103	-0.549225	-0.370403	1.40204	1.29277	1.20668	-1.08476	-0.751505	-0.760491
TNFAIP2	-0.249755	-0.312496	-0.220383	1.21025	1.28958	1.28507	-1.0722	-0.972057	-0.95801
KIAA0825	0.314303	0.209545	-0.14568	0.907374	1.07692	1.06006	-1.88147	-0.801467	-0.739579
TCN2	-0.300204	0.0152439	-0.631084	1.48064	1.1081	0.957328	-0.117451	-1.30315	-1.20942
FAM174B	0.157533	0.223456	-0.0520189	1.1427	0.988035	1.12714	-0.962331	-1.31653	-1.30798
IRF7	-0.215106	0.0694426	0.0628573	0.907049	1.38055	1.17122	-1.11105	-0.982404	-1.28257
PBX1	-0.44175	-0.40587	-0.417408	1.26345	1.34084	1.30992	-0.952213	-0.780362	-0.916607
GSAP	0.0333153	-0.0105064	0.13576	0.994817	1.15371	1.21393	-1.10368	-1.0568	-1.36055
GNG2	-0.633494	-0.428075	-0.707856	1.22242	1.34132	1.40596	-0.624554	-0.708274	-0.867451
UBE2H	-0.678901	-0.821313	-0.691195	1.31841	1.32827	1.34014	-0.509225	-0.612772	-0.673419
TMEM232	-0.0993658	-0.374432	-0.514463	0.801027	1.69389	1.00532	-0.651812	-0.256036	-1.60413
LINC01551	-0.638513	-0.213625	0.117724	1.10978	1.01989	1.53108	-1.04112	-1.10975	-0.775466
AKR1C1	-0.407437	-0.428758	-0.397432	1.40373	1.00836	1.40283	-0.757849	-1.29916	-0.524291
MAGED4B	0.385353	-0.620154	-0.201319	0.922702	1.01429	1.38676	-0.708312	-1.70068	-0.478637
WDR86	-0.788912	-0.239712	0.35373	0.967756	0.800343	1.68222	-1.22657	-0.569318	-0.979534
PCDHB13	-0.451366	-0.0883664	-0.0214574	1.22984	1.41782	0.972045	-1.12886	-0.661291	-1.26837
NHLRC1	0.216793	0.537064	-0.516247	0.975568	1.16425	0.921164	-0.669401	-0.903586	-1.72561
EXD3	-0.623229	-0.398588	-0.230503	1.43333	1.17107	1.23695	-1.09436	-0.493269	-1.00139
SAMD11	-0.113479	-0.123085	-0.287846	1.21503	1.22621	1.2253	-0.798359	-1.28106	-1.06272
VMAC	-0.555908	-0.599226	-1.4235	1.12465	1.41307	1.04829	-0.514725	0.282239	-0.774883
TRPV2	0.00129467	-0.351931	-0.461024	1.33845	1.33687	1.02467	-1.31859	-0.964135	-0.605602
RINL	-0.419023	-0.399895	-0.828857	1.2513	1.4337	1.19884	-0.410157	-0.708225	-1.11768
WNT7B	-0.385266	-0.452176	-0.364006	1.29302	1.33896	1.25464	-1.00565	-1.0041	-0.675426
COL4A5	-0.34767	-0.181684	-0.140378	1.17529	1.28302	1.28189	-1.0704	-0.930105	-1.06998
SELL	0.169683	0.331827	0.299243	1.09689	0.873036	0.988429	-1.48738	-1.00071	-1.27102
LCTL	0.269925	-0.17456	-0.131963	0.868896	1.41936	0.911214	-0.538948	-1.83466	-0.789261
NBR1	-0.41566	-0.389232	-0.445146	1.30689	1.25693	1.34958	-0.937686	-0.870387	-0.855294
CLDN4	-0.469459	-0.0853999	-0.546751	1.38548	1.33267	1.11388	-0.725069	-1.02051	-0.984845
TNRC18P3	-0.910195	-0.483109	0.433022	1.38705	1.47238	0.655316	-0.927182	-0.662489	-0.964795
PCDH18	0.514615	0.540761	0.517731	0.781133	0.79208	0.813493	-1.48918	-1.28871	-1.18193
BTBD8	-0.0934668	-0.359546	-0.586276	1.22231	1.18664	1.36351	-0.526411	-0.953425	-1.25333
LINC00943	0.481505	0.277167	-0.666576	1.12446	0.943967	1.15333	-1.16843	-0.855089	-1.29033
SPOCK3	-0.33903	-0.7262	-0.243421	1.31614	1.34246	1.16041	-0.655221	-0.561926	-1.29321
MATCAP1	-0.637875	-0.448501	-0.372115	1.26599	1.4337	1.23338	-0.839975	-0.944888	-0.689707
AKR1C3	-0.458173	-0.666935	-0.635825	1.42519	1.24524	1.28721	-0.879079	-0.834099	-0.48353
PLEKHG4	-0.252373	-0.206732	-0.233202	1.21576	1.30711	1.22886	-1.1044	-1.05409	-0.900928
ZNF836	-1.11689	0.879837	-0.657466	1.06253	1.04081	1.12399	-0.959019	-0.365065	-1.00873
NLGN3	-0.128196	-0.506237	-0.0927873	0.833369	1.45076	1.39361	-0.999834	-1.16909	-0.78159
CPNE4	0.588159	-0.491988	-0.0177952	1.24147	1.01007	0.950563	-0.868496	-0.829481	-1.5825
NTNG2	-0.810478	0.352795	-0.264841	1.25727	1.12115	1.03438	-1.35749	-0.161456	-1.17133
CACNA1H	-0.391947	-0.72983	0.299109	1.12446	1.28312	1.2276	-0.65495	-1.23675	-0.920824
ZNF846	-0.10346	-0.0690924	-0.459309	1.36543	1.21655	1.08464	-1.07472	-0.682685	-1.27735
LAMB3	0.302829	0.203645	0.360364	0.919814	1.07706	0.924828	-1.24362	-1.0596	-1.48533
ANXA4	-0.152862	-0.157136	-0.200213	1.28421	1.17195	1.23069	-1.11884	-0.976335	-1.08147
SIGLEC15	0.374335	0.387287	0.189411	0.860166	1.05708	0.821662	-0.595936	-1.547	-1.547
SLC25A29	-0.537096	-0.450815	-0.513568	1.19939	1.34922	1.40121	-0.775785	-0.940298	-0.732262
ACSL5	-0.717047	-0.514401	-0.220616	1.47008	1.20113	1.2317	-0.888933	-0.925211	-0.636707
SERPINA1	-0.100271	-0.19675	-0.089872	1.25069	1.18187	1.20341	-1.1833	-1.03199	-1.03378
HMGA2-AS1	0.241386	0.00545168	-0.276098	1.19398	1.10268	1.13033	-1.1554	-0.900524	-1.34181
LRP10	-0.420875	-0.474397	-0.417518	1.30689	1.34819	1.2704	-0.906302	-0.911162	-0.79523
ZNF517	-0.454324	-0.594987	-0.658143	1.3508	1.20092	1.41399	-0.888321	-0.605115	-0.764812
DACT3	-0.174765	-0.0744533	-0.0698559	1.25961	1.30711	1.02914	-1.05786	-1.00015	-1.21877
C5AR1	0.372499	-0.847628	-0.254089	1.34412	1.28753	0.826984	-0.658987	-0.615494	-1.45493
PCDHB11	-0.189376	-0.50709	-0.216571	1.57502	1.0664	1.04297	-0.920637	-0.481381	-1.36934
SLC2A10	-0.128544	0.00287863	0.289495	1.24126	1.05568	1.01085	-1.49829	-0.862575	-1.11075
COL4A6	-0.0561019	0.149504	0.0770251	1.05192	1.19088	1.12352	-1.23335	-1.09024	-1.21316
PSAP	-0.417738	-0.495222	-0.55117	1.37206	1.28599	1.29414	-0.833909	-0.796614	-0.857532
KLHDC1	-0.0936959	-0.529898	-0.10393	1.28745	1.24533	1.15909	-1.13582	-0.609353	-1.21917
ENSG00000197815	-0.660429	-0.635526	-0.0593231	1.05684	1.04292	1.30364	0.150001	-0.461122	-1.73701
H4C16	-1.12063	-0.0215615	-0.810348	0.778971	0.60134	2.00089	-0.156606	-1.01118	-0.260873
TMEM229B	0.314951	0.209894	0.274178	0.923514	1.06839	0.982255	-1.28951	-1.43583	-1.04784
TAFA2	-0.390396	0.298861	-0.426626	0.888983	1.35967	1.25135	-0.689779	-0.779408	-1.51265
APCDD1L	0.355692	-0.047059	0.36042	1.06804	1.11934	0.860994	-1.23914	-1.23914	-1.23914
RASSF9	-0.0653938	0.0402884	-0.0625609	1.19657	1.16268	1.11081	-1.38858	-0.828228	-1.16559
SUCNR1	-0.536665	-0.529397	-0.0228619	1.22225	1.46014	1.10234	-1.06579	-0.564219	-1.06579
FANK1	-0.0835401	-0.465328	-0.57207	1.21078	1.21963	1.30143	-0.826373	-0.379003	-1.40552
LINC00963	-0.217785	-0.353584	-0.255884	1.26377	1.28533	1.24752	-1.05875	-0.883138	-1.02747
TCEA3	0.0512461	0.531783	-1.46696	1.21038	0.894825	1.17425	-0.852428	-0.79187	-0.751217
PSMB8-AS1	-0.152674	-0.390202	-0.00745716	1.39115	1.04625	1.18341	-1.11588	-0.631885	-1.3227
PJVK	0.312074	-0.0391877	0.182393	0.831674	1.10457	1.21578	-0.945789	-1.18652	-1.47499
PRRT1	-0.777782	-0.14737	-0.427166	1.15481	1.17188	1.53931	-0.852747	-0.767366	-0.893571
LINC01123	-0.306479	-0.31522	-0.59738	1.42493	1.1689	1.01189	-0.665098	-0.11747	-1.60407
HLA-J	-0.17948	-0.785678	-0.0322903	1.9684	0.468134	1.01922	-0.671561	-0.602088	-1.18465
HLA-F	-0.444501	-0.255365	-0.0565497	1.22105	1.09911	1.28857	-0.501547	-1.59964	-0.751125
ODAD4	-0.890282	0.226744	-0.212121	1.37945	1.1339	1.07222	-0.459386	-1.00434	-1.24619
ENSG00000204876	0.653902	0.151164	-0.173679	1.10757	0.854127	1.02669	-0.899522	-1.36013	-1.36013
ZNF425	-0.0116764	-0.716162	-0.325426	1.18238	1.27999	1.31869	-0.665062	-1.16555	-0.897179
PSMB10	-0.419902	-0.273147	-0.353448	1.19234	1.24593	1.34151	-1.39453	-0.600118	-0.738642
MT1CP	-1.48518	0.796835	0.3661	0.73543	0.848455	1.20384	-1.17429	-0.872247	-0.418945
CFI	-0.495291	-0.428287	-0.391905	1.36421	1.03064	1.49972	-0.826193	-0.991115	-0.761782
CPT1B	0.0610546	-0.357152	0.439613	1.11515	1.16859	0.998906	-1.3808	-0.835401	-1.20996
LOH12CR2	-0.743724	-0.233952	-0.486377	1.76485	0.190893	1.23581	-0.979724	-1.16058	0.412796
EPCIP-AS1	-1.27237	-0.121086	0.233976	0.825546	1.0911	1.30253	-1.45361	-0.775485	0.1694
ZDHHC11B	0.166419	-0.331831	-0.160948	1.35869	0.974879	1.07675	-1.71378	-0.636491	-0.733696
HCG27	-0.578094	-0.228298	0.0651161	1.22478	1.39031	0.720207	-0.657164	-0.146808	-1.79005
RNU6-26P	0.2667	-0.167454	-0.969427	0.96983	1.34973	1.19009	-1.35685	-0.885037	-0.397578
MIR221	-0.413485	0.368309	-0.231499	1.20883	0.53455	1.57599	-1.47446	-0.732565	-0.83567
GPX3	-0.655858	-0.25274	-0.246026	1.5418	1.17749	1.11024	-0.908071	-1.06188	-0.704961
DIO2	-0.0122399	-0.066463	-0.011121	1.19291	1.13379	1.1803	-1.16445	-1.11248	-1.14024
TRBC1	0.414046	0.368895	0.473261	0.748094	1.07104	0.805141	-1.17401	-1.16258	-1.54389
PPM1N	-0.393624	-0.667565	-0.910162	0.404678	1.7036	0.881887	-0.0657842	-1.5416	0.588569
CLDN9	-0.0385294	-0.0179312	0.0972661	1.01677	0.843224	1.42359	-0.904381	-1.69537	-0.724635
ENSG00000213963	-0.123412	-0.401354	-0.15005	1.2461	1.1417	1.25445	-1.2947	-0.451636	-1.22109
TTLL3	-0.0748794	-0.187871	-0.110357	1.13833	1.37875	1.1035	-1.0973	-1.16668	-0.983494
PRCD	-0.0450354	-0.20907	-0.0406189	1.25769	1.48543	0.652695	-0.503838	-1.06239	-1.53486
CD27-AS1	0.165643	0.00290776	-0.0269951	1.21689	1.10214	1.03809	-1.40406	-1.17683	-0.917797
SLC35E2A	-0.32343	-0.507973	-0.383632	0.958414	1.45815	1.11217	-0.820903	0.0963359	-1.58913
FTH1P8	-0.565795	-0.0247336	-0.821123	1.69672	1.07546	0.915523	-1.25714	-0.383183	-0.635727
FAM228B	-0.903487	0.280616	0.152982	1.21708	0.775195	1.36947	-0.876237	-0.604846	-1.41077
C6orf226	0.392497	-0.089675	-0.50931	1.14814	1.25542	1.00743	-1.29841	-1.24185	-0.664254
CEBPD	-0.627884	-0.925927	-0.575584	1.34734	1.22734	1.3939	-0.738504	-0.576384	-0.524293
NPTXR	-0.627897	-0.614446	-0.549233	1.22054	1.40011	1.36266	-0.836145	-0.648317	-0.707268
LINC01778	-0.657984	-0.171082	-0.118106	1.26585	1.40741	1.09868	-1.05248	-1.05248	-0.719807
CCDC18-AS1	-1.06979	-0.537442	-0.777355	1.19576	1.31045	1.40277	-0.45479	-0.34953	-0.720075
LINC02593	-0.192118	-0.438147	-0.621254	1.32284	1.28879	1.27287	-0.871816	-1.02753	-0.733634
LINC00205	-0.4555	-0.2189	-0.358973	1.23136	1.3314	1.28164	-1.11785	-0.871679	-0.821498
BAZ2B-AS1	-0.133665	-0.147018	-1.85856	1.32911	0.517929	1.19196	-0.0841816	0.188485	-1.00406
RTCA-AS1	-0.499935	-0.598513	-0.487221	0.991442	1.01397	1.84446	-0.612431	-0.793437	-0.858332
ENSG00000224713	-0.585406	-0.564848	0.663911	0.869772	1.00408	1.08458	0.00169148	-1.90646	-0.567327
SLC9A3-AS1	-1.00743	-0.600062	-0.828292	1.20088	1.41905	1.31288	-0.564469	-0.411334	-0.521224
LINC01504	-1.13334	-0.145974	-0.42739	0.756242	1.09191	1.71339	-0.462656	-0.135505	-1.25668
GBP1P1	-0.150568	0.498911	0.0791754	1.27502	0.921984	0.928942	-1.50868	-1.11401	-0.930779
ZNF469	-0.480119	-0.265121	-0.5377	1.11247	1.39732	1.38311	-0.939613	-0.714542	-0.955801
FAM229A	-0.531607	-0.252664	-0.400744	1.04147	1.43669	1.38958	-0.816707	-0.984322	-0.881696
BAIAP2-DT	-0.346619	-0.669739	-0.509824	1.3158	1.45793	1.16288	-0.882665	-0.853506	-0.67426
ENSG00000226149	-1.01639	0.107311	-0.85059	1.05413	1.1432	0.983394	0.0401607	-1.67337	0.212156
SGMS1-AS1	-0.726782	0.249883	-0.0740026	1.36504	0.911634	1.15456	-1.43918	-1.08579	-0.355353
LAMA4-AS1	-0.25214	-0.986156	0.409992	1.55368	0.543492	0.813518	-0.208573	-1.83846	-0.035355
FAM66C	-0.113879	0.466207	-0.514029	0.906835	0.885471	1.30532	-1.70418	-1.1318	-0.0999496
PPP1CB-DT	-0.557583	-0.533117	-1.42691	1.33498	0.728075	1.36128	-0.704919	0.484835	-0.686651
LINC00511	0.0764735	-0.00823221	-0.45518	1.31544	1.26386	0.985507	-1.22358	-1.17861	-0.775682
MUC12-AS1	-1.07822	-0.189196	0.393295	0.995988	1.42281	0.978908	-1.15784	-1.12958	-0.23617
TARID	0.253758	0.282232	-0.309855	0.428971	1.5028	1.02029	-1.37589	-0.284986	-1.51732
EFHD2-AS1	-0.751014	-0.149845	-0.686399	1.41894	1.31012	0.659008	0.191889	-0.381518	-1.61118
LNC-LBCS	-0.191122	-0.322359	-0.0136629	1.20764	1.06991	1.36125	-1.0096	-0.755501	-1.34655
RAB11FIP1P1	0.2434	0.388312	-0.690331	0.908751	1.08384	1.204	-1.62275	-0.555118	-0.960106
HOTAIR	-0.246834	-0.317961	-0.557972	1.08957	1.21177	1.53822	-0.746437	-0.92758	-1.04278
MBNL1-AS1	-0.571489	0.030113	-0.438087	1.52962	1.28346	0.941573	-0.882219	-0.810477	-1.0825
ENSG00000229728	-0.737051	0.0367035	-0.393202	1.23819	1.38151	1.0371	-1.18349	-1.15411	-0.225653
FOSL2-AS1	-0.820138	-0.0145549	-0.647983	1.49119	1.17515	1.04391	-0.588919	-0.307713	-1.33094
PSMG3-AS1	-0.0486002	-0.156105	0.100085	1.349	1.147	0.99826	-1.13606	-1.10056	-1.15302
FTX	-0.189231	-0.189415	-0.140502	1.24878	1.22501	1.2101	-1.01856	-0.925358	-1.22081
LINC00326	-0.710181	0.378071	0.486257	1.02576	1.08268	0.935395	-0.82081	-1.69736	-0.679809
KLF3-AS1	-0.798686	-0.547723	0.0229854	0.940781	1.0838	1.70386	-0.675597	-1.13568	-0.593747
MANCR	0.109421	0.231895	0.151106	0.997645	0.871074	1.18261	-1.76924	-0.722742	-1.05178
TAPBP	-0.00204261	-0.0775723	-0.122902	1.19039	1.20934	1.1588	-1.08658	-1.11569	-1.15374
AJM1	-0.440613	-0.311025	-0.27847	1.19707	1.33622	1.31502	-1.08049	-0.926081	-0.811633
CRYZP1	0.128945	-0.616083	-1.05198	1.13083	0.266607	1.97927	-0.673072	-0.804424	-0.360089
ENSG00000233028	-1.4038	0.0792334	-0.291938	0.851063	1.43247	0.569883	-0.374753	-1.50921	0.647036
FMNL1-AS1	-0.269341	-0.466059	0.274645	0.883676	1.12009	1.47838	-0.604113	-1.46077	-0.956511
WBP1P2	-1.62115	0.0612917	-0.326581	1.65084	0.842122	0.953338	-0.539382	-0.279449	-0.741033
LINC00472	-0.460587	-0.669749	-0.652557	1.23991	1.26468	1.47285	-0.763439	-0.731161	-0.699954
STXBP5-AS1	-0.0088893	0.157233	0.149619	1.07828	1.11545	1.10699	-1.24476	-1.19397	-1.15994
CDHR17P	-0.54808	-0.404641	-0.0126391	1.11462	1.20512	1.44192	-0.753165	-1.25334	-0.789798
ACAA2P1	-0.844649	-0.258347	-0.936724	1.09148	0.858486	1.62069	-0.291784	-1.30314	0.063995
LITATS1	-0.677354	-0.219715	-0.353749	1.39772	1.18948	1.24775	-1.24122	-0.664656	-0.678258
NEMP2-DT	-0.193357	-0.156261	-0.38045	1.26503	1.40807	1.00211	-0.523611	-1.20179	-1.21975
ENSG00000233818	-0.128094	-0.612234	0.19052	1.24436	1.37846	0.994075	-1.02236	-1.02236	-1.02236
USP27X-DT	-0.546636	0.151576	-0.44229	1.43455	0.157437	1.77355	-0.599038	-1.0964	-0.83274
SDCBP2-AS1	-0.932561	-1.07713	-0.110584	1.51844	1.41343	0.840331	-0.565373	-0.404784	-0.681764
NPIPB2	-0.279531	-0.490407	0.160543	1.4255	1.43011	0.67202	-0.932457	-0.615006	-1.37077
HLA-B	-0.0251744	0.0906411	0.0186792	1.20824	1.1348	1.07475	-1.1597	-1.16262	-1.17962
ID2-AS1	-0.70169	-0.120748	-0.0840182	0.716498	1.08122	1.71519	-1.05335	-1.2991	-0.253994
ZSCAN31	-0.256182	-0.196999	-0.284381	1.2572	1.26125	1.24704	-1.15529	-0.926547	-0.94609
UBE2R2-AS1	0.0384461	-0.699978	0.0203225	1.387	0.992029	1.08007	-1.06602	-1.4935	-0.258371
MSC-AS1	0.299548	0.486264	0.31951	0.883678	0.931986	0.912338	-1.56437	-0.949333	-1.31962
EPM2A-DT	-1.05269	-0.405685	-0.339549	1.38446	1.04817	1.30447	-0.520127	-0.153842	-1.2652
DICER1-AS1	-0.334891	-0.477924	-0.692348	1.43475	1.23272	1.26956	-0.797394	-0.913704	-0.72077
B3GALT4	-0.645702	-0.336635	-0.69424	1.35537	0.935093	1.34666	-1.1161	-1.0782	0.233761
SCAT8	0.0988748	0.478611	0.0774058	0.999791	0.989293	1.05451	-1.23884	-1.00043	-1.45921
MAP3K2-DT	0.253615	-0.37924	-0.306861	1.34015	1.03463	1.20655	-1.24516	-1.03258	-0.8711
CBR3-AS1	0.591612	-0.698622	-0.934366	0.934747	1.4594	1.07953	-1.1073	-0.573194	-0.751812
ENSG00000237234	0.0962897	-0.0481011	-0.892082	0.330326	1.47117	1.59239	-0.817428	-0.538888	-1.19367
SLC20A1-DT	-0.403132	-0.212042	0.0825222	1.04089	1.15666	1.45424	-1.08357	-0.974682	-1.06088
LINC02984	0.23158	-0.131872	0.2526	1.08582	1.15518	0.905914	-0.620854	-1.4784	-1.39997
CASTOR3P	-0.436617	-0.207954	-0.44973	1.28641	0.936678	1.58042	-0.886615	-0.702848	-1.11975
CDRT4	0.253745	-0.22153	-0.609411	1.18697	1.36277	0.778688	-1.76183	-0.33779	-0.65161
APOBEC3G	0.194464	-0.0278017	0.0743054	1.17369	1.12541	1.02871	-1.16183	-1.26267	-1.14428
WBP1	-0.479352	-0.376893	-0.710268	1.47771	1.25947	1.2072	-0.862902	-0.803885	-0.711081
AMY2B	-0.622977	-0.218417	0.372949	1.54805	0.776902	0.873509	-1.5147	-0.0467514	-1.16856
LINC00973	0.0138027	-0.162808	-0.616512	0.867662	1.44719	1.33889	-1.27805	-0.696346	-0.913826
PCDHGC5	0.447414	-0.0974178	-0.286979	0.914413	1.31831	1.03574	-1.59695	-0.924485	-0.810046
RTL5	-0.497633	-0.480028	-0.205406	1.16314	1.24576	1.22156	-1.1325	-1.34145	0.0265696
ENSG00000242861	0.0255151	-0.264527	0.172155	1.24821	1.18881	0.868616	-1.75076	-0.772946	-0.715072
STON1	-0.183448	-0.428229	-0.273102	1.30117	1.19669	1.30087	-1.16765	-0.835355	-0.910943
PPIEL	-0.801828	0.0315417	0.0449709	1.23472	1.2496	1.16224	-1.09223	-1.07511	-0.75391
MT1HL1	0.370302	-0.0561983	0.0782986	1.02691	1.0478	1.14252	-1.34165	-1.24342	-1.02455
RPS27P27	-0.989381	-0.64829	-0.0951517	1.58964	1.06862	1.0706	-0.206964	-0.636209	-1.15287
MSANTD2-AS1	-0.285347	-0.25562	-0.287163	1.36541	1.09561	1.30675	-1.19195	-1.03285	-0.714826
RASSF8-AS1	-0.442874	-0.182004	-1.05797	1.34688	1.42004	1.08522	-0.759951	-0.894985	-0.514364
LINC00920	-0.366446	-0.533324	-0.459449	1.38758	1.18239	1.33835	-0.751537	-0.704938	-1.09263
LINC01252	-0.658618	-0.643914	0.258994	0.844358	1.27693	1.44315	-0.494107	-1.43781	-0.588987
ZBED5-AS1	-0.233659	-0.0700454	0.135757	1.41271	1.22231	0.80501	-1.20583	-0.720452	-1.3458
MEF2C-AS1	-0.965264	-0.965264	0.0771492	1.40971	1.15004	1.20179	-0.478965	-0.46394	-0.965264
WHAMMP2	-0.482291	0.21309	0.165735	1.12634	1.35837	0.893109	-0.754041	-1.12134	-1.39896
LINC01085	-0.279252	-0.454821	-0.214144	1.30888	1.27034	1.2501	-0.920013	-0.908849	-1.05224
DNAH10OS	-1.03312	0.156606	0.149088	1.09607	1.56895	0.799173	-0.670519	-1.03312	-1.03312
ENSG00000250271	0.0771466	0.168081	0.191424	1.2137	0.987621	1.00694	-1.13564	-1.13441	-1.37485
EDIL3-DT	-0.341696	-0.73331	-0.124957	1.48254	1.07065	1.22526	-0.534081	-0.78833	-1.25607
LINC01182	-0.502287	-0.13005	-0.250765	1.22996	1.29081	1.24996	-0.908287	-1.25671	-0.722642
ENSG00000250657	-0.959927	-0.304377	-0.362605	1.36354	1.30781	1.21183	-1.01041	-0.721044	-0.524814
MSRB3-AS1	0.190615	-0.870278	-0.116755	1.10784	1.06042	1.30238	-0.806172	-0.321683	-1.54637
MRPS30-DT	-0.0505389	0.135992	-0.258102	1.12867	1.12884	1.179	-1.61693	-0.865027	-0.781908
ENSG00000251194	0.0544745	-0.433685	-0.181534	1.15404	1.16867	1.34812	-1.13665	-1.09102	-0.882418
ENSG00000251417	0.432712	-0.436236	-0.75383	0.848799	0.75047	1.46303	-0.635075	0.122274	-1.79215
LINC02615	-0.0729801	-0.223985	-1.38128	1.75987	0.99516	0.821007	-0.54053	-0.502859	-0.8544
ENSG00000251615	-0.407392	-0.757277	-0.305704	1.69733	1.16776	0.973945	-1.03034	-0.577604	-0.76072
CHILL1	0.406602	-0.496549	-0.460627	1.18505	1.08379	0.972774	-1.87034	-0.321652	-0.499046
PCDHGB2	0.0245004	0.0341419	-0.222073	1.06732	1.2116	1.24803	-1.02908	-1.15305	-1.18138
PCDHGB7	-0.427825	-0.696204	-0.770781	1.34224	1.29429	1.31923	-0.768642	-0.428023	-0.864285
LMNTD2-AS1	-0.67299	-0.0135796	-0.744865	1.10301	1.34321	0.895686	-1.20726	-1.20726	0.504042
LIPT2-AS1	-1.47929	0.451256	-0.246744	1.13	0.275563	1.59884	-0.512556	-0.045192	-1.17187
TMEM9B-AS1	-0.1383	0.553745	-1.1262	1.31506	0.908503	1.1677	-1.12701	-0.850205	-0.703292
MIR100HG	-0.145568	-0.0315689	-0.151707	1.21291	1.22925	1.17147	-1.0616	-1.14311	-1.08007
SMIM14-DT	-1.34857	0.229225	-0.278049	0.957601	0.997935	1.30243	-0.512683	0.123265	-1.47115
CTSO	-0.0768694	0.101861	0.0630634	1.15387	1.12249	1.13686	-1.09302	-1.23045	-1.17779
LINC01152	-0.0768926	0.134323	-0.189354	1.47024	1.12744	0.880436	-1.11539	-1.11539	-1.11539
SMIM3	-0.277381	-0.269849	-0.908493	1.25752	1.44538	1.16278	-0.908493	-0.908493	-0.592973
LINC02454	-0.09289	0.014281	-0.225874	1.17318	1.24253	1.1171	-1.50503	-0.756782	-0.966518
LCIIAR	-0.478859	0.27972	-0.278427	1.28042	1.18916	1.09999	-1.1492	-0.70357	-1.23924
ENSG00000256894	-0.263845	0.15839	-0.588678	0.833051	1.56374	1.16805	-1.11076	-1.2492	-0.510741
ENSG00000256967	-0.15373	0.389449	-0.477016	1.41056	0.979528	1.02291	-1.41831	-1.03926	-0.714136
LINC02450	-0.677436	-0.337563	-1.78233	1.5087	0.797045	1.07943	-0.375694	-0.0347821	-0.177368
FOXG1-AS1	-0.287768	-0.428144	-0.825564	1.64511	1.01374	1.19184	-0.533388	-0.752882	-1.02295
LINC01619	-0.782646	0.625474	-0.913952	1.15672	1.16754	0.988505	-0.0387403	-1.26692	-0.935986
MIRLET7IHG	-0.251858	-0.441383	-0.289916	1.34834	1.22247	1.26303	-1.11159	-0.83645	-0.902633
ENSG00000258311	-1.30498	0.392576	-0.370362	1.37687	1.37277	0.730648	-0.769117	-0.914115	-0.514284
VESTAR	-1.5528	0.532573	-0.366229	1.21277	1.14052	0.88635	-0.561278	-0.16413	-1.12778
ENSG00000258744	-0.268748	-0.184699	-0.874655	1.36414	1.20641	1.26618	-0.564817	-0.950596	-0.993214
ITGB3	0.124128	0.544354	-0.390403	1.10076	0.748755	1.22443	-0.835053	-0.811573	-1.70539
ALDH1A3-AS1	-0.188847	-0.112282	-0.29576	1.11876	1.25832	1.27871	-0.99377	-1.40284	-0.662293
ENSG00000259807	0.412734	0.427282	-0.345154	1.0741	0.90939	1.05755	-1.14446	-0.835467	-1.55598
ZNF778-DT	-0.231196	-0.700835	-0.0341869	1.05361	1.16917	1.39046	-1.26609	-1.18408	-0.19686
ENSG00000259946	0.390037	-0.278811	-1.22272	1.73344	0.541851	0.978543	-1.07484	-0.150284	-0.917214
SCX	-0.220034	0.22488	-0.334849	1.21363	1.11819	1.07092	-0.554072	-1.72835	-0.790313
TSPAN5-DT	-0.0123879	-0.323794	0.0633003	0.710522	1.36268	1.31632	-0.66156	-1.64298	-0.812101
ENSG00000260877	-0.904435	-0.639854	-0.415448	1.43712	1.47318	0.940769	-0.280743	-0.577746	-1.03284
SWINGN	-0.799772	-0.204991	-0.177178	1.18008	0.870864	1.60148	-0.872581	-0.282639	-1.31527
ENSG00000261118	-1.32192	-0.233006	0.131294	0.376604	1.48151	1.38921	0.0538733	-0.66592	-1.21164
ENSG00000261512	0.26615	-0.18851	-1.25799	0.586382	0.888602	1.61945	0.119637	-0.530696	-1.50302
PIERCE2	-0.0453974	-0.300732	0.0454759	1.22232	0.987263	1.21234	-0.79355	-1.72424	-0.603481
ENSG00000261737	-1.1028	-0.232744	-0.65689	1.0998	1.23477	1.41472	0.00659663	-0.820032	-0.943415
ENSG00000261997	0.0306595	-0.830921	0.248657	1.22841	1.18807	0.827784	-0.226211	-1.75678	-0.70966
DLGAP1-AS2	-0.0973366	-0.392883	-0.582996	1.10029	1.36062	1.3591	-0.872566	-0.750753	-1.12348
LINC03048	-0.271264	-0.262283	-1.02381	1.11341	1.39834	1.33056	-0.613569	-1.02381	-0.647579
PCDHGA4	0.0427246	-0.330798	0.305701	0.882796	1.11681	1.37329	-1.0536	-1.31353	-1.02339
ENSG00000262877	-0.323397	-0.432766	-0.201151	0.82038	1.35534	1.58548	-1.03013	-0.817308	-0.956446
TAPT1-AS1	0.121905	0.234188	-0.15457	1.30943	0.882968	1.05073	-1.63169	-0.872513	-0.940452
ENSG00000263745	-1.39056	-0.661933	-0.0958124	1.63577	0.623147	0.88203	-0.37786	-1.15745	0.542676
LASP1NB	-0.411219	0.481651	-0.695186	0.977766	1.62976	0.770555	-0.764724	-1.41123	-0.577373
KIAA0895LP1	-0.997697	-0.977389	0.110117	0.777044	1.28735	1.31081	-0.852176	-1.07574	0.417681
ENSG00000265100	-0.173802	0.117801	-1.05896	0.830472	1.1786	1.15855	-0.974159	0.431032	-1.50954
ENSG00000265519	-0.468609	-0.441875	0.00868577	0.637104	1.23987	1.33887	-0.0915684	-0.283206	-1.93927
BAHCC1	-0.414208	-0.144285	-0.268028	0.913493	1.50337	1.3261	-0.827879	-1.1343	-0.95427
GAPLINC	0.622567	0.246117	0.170577	1.04814	0.675256	1.00376	-1.62499	-1.18728	-0.954147
FMNL1-DT	-0.572548	-0.037206	-0.562085	1.23937	1.30789	1.28803	-0.77111	-1.12526	-0.767082
ENSG00000267149	-0.324043	-0.295585	-0.315014	1.20616	0.705813	1.70896	-0.494588	-0.788882	-1.40282
LINC01415	0.621462	-0.432903	-0.935123	1.54239	1.03528	0.710084	-1.31586	-0.852188	-0.373134
ENSG00000267632	0.655178	-0.89592	-0.151702	0.276467	1.72759	0.875038	-0.600872	-0.318694	-1.56708
ENSG00000268049	0.225841	0.135533	-0.257549	1.01071	1.25401	0.994876	-0.952432	-1.68865	-0.722343
NAPA-AS1	-0.688383	-0.658096	-0.645995	0.830515	1.69257	0.917111	0.181768	-1.49276	-0.136734
LIF-AS2	-0.15636	-0.363342	-0.324381	1.26472	1.15373	1.35416	-1.07255	-1.15298	-0.702992
ENSG00000269843	-0.71748	-0.219688	-0.540067	1.58218	1.17404	1.02391	-0.419915	-0.576736	-1.30624
ENSG00000269896	-0.517786	-0.136853	0.10416	1.12205	1.21891	1.27701	-0.99362	-1.34439	-0.729483
SPACA6-AS1	-0.477496	-1.03413	-0.379551	1.82567	1.3121	0.499867	-0.222013	-0.616108	-0.908347
POC1B-AS1	-0.486891	-0.337398	-0.397989	1.3049	1.18	1.32746	-1.2213	-1.00458	-0.364212
GAS2L2	0.0919146	-0.742421	-0.623767	1.24013	1.21285	1.34115	-0.579957	-1.08335	-0.856551
ENSG00000270956	-1.37511	-0.202569	0.665275	1.09059	1.04089	1.11231	-0.331843	-0.944285	-1.05526
LPP-AS2	-0.648353	-0.371175	-1.29585	1.28605	1.50699	0.791372	0.0406574	-1.07445	-0.235235
ENSG00000271327	-1.19943	0.0155589	0.278082	0.667377	1.37419	1.33182	-0.593402	-1.30305	-0.571153
CCL5	-0.535554	-0.00330478	-0.582583	1.43889	0.958178	1.39492	-0.808239	-0.769741	-1.09257
MILR1	-0.212245	-0.221756	-0.284945	1.11475	1.27925	1.34517	-1.12615	-0.754716	-1.13936
ATP2B1-AS1	-0.781447	-0.748654	0.105778	1.21442	0.865497	1.44982	-0.281074	-1.524	-0.300339
IRF2-DT	-0.536794	-0.92158	-0.350812	1.6291	1.43737	0.671362	-0.467447	-0.354634	-1.10656
BCAN-AS1	-0.0128296	-0.191662	-0.0669155	1.2845	1.27087	1.02198	-1.03882	-1.13807	-1.12905
ENSG00000272070	-0.789648	-0.0298002	-0.493666	1.36581	0.889849	1.50751	-0.897874	-1.08529	-0.466885
ENSG00000272123	0.415328	-0.376577	0.33753	0.960462	1.25454	0.804862	-0.677205	-1.72872	-0.990212
CASC15	-0.634908	0.0512185	-0.283264	1.03601	1.58871	0.95273	-0.696355	-1.50492	-0.509219
ENSG00000272173	-0.095588	0.123604	-0.774611	1.52228	0.905869	1.14181	-1.36141	-0.654157	-0.807796
MIOS-DT	-1.24716	-0.150618	-0.790681	1.00766	0.819792	1.43526	-1.32693	0.484567	-0.231889
ENSG00000272953	-0.519534	-0.491264	-0.0148331	1.80983	0.796117	0.754866	-0.688946	-0.0550851	-1.59115
ENSG00000273230	-0.369581	-0.518	0.128256	1.1655	1.30637	1.20354	-0.965845	-1.31465	-0.63559
ENSG00000273486	-0.990118	0.0814085	-0.323309	1.12687	1.79744	0.470403	-1.09197	-0.994151	-0.0765729
ENSG00000273576	-0.0501929	-0.121815	-0.220186	1.78969	0.990424	0.612029	-0.722666	-0.777825	-1.49946
LHX1	0.0629743	0.266092	0.250288	1.03668	1.03907	1.04762	-1.08565	-1.24741	-1.36967
LINC02970	-1.08501	0.332683	0.579234	0.928274	0.962097	0.888558	-0.123554	-1.83426	-0.648026
ENSG00000274292	-0.911622	0.423184	-0.902241	0.9954	1.09037	0.968344	-0.494647	0.447767	-1.61655
ENSG00000274561	-0.76856	-0.50475	0.271711	1.14468	1.28175	1.24063	-1.21664	-0.895632	-0.553189
PRAG1	-0.361225	-0.57533	-0.509908	1.248	1.32936	1.36505	-0.872486	-0.887216	-0.736245
FCGBP	-0.265783	-0.615807	-0.516052	1.23308	1.33346	1.29131	-0.668399	-1.26042	-0.531382
XKR5	-1.02816	-0.207805	0.257842	1.33426	0.671872	1.48807	-0.870166	-0.451822	-1.1941
FUT8-AS1	0.26537	-0.025963	0.418237	0.96303	0.94884	1.1324	-1.14615	-1.09857	-1.45719
PCDHGB9P	0.138418	0.399403	-1.0309	1.17736	1.04101	1.00101	-0.260102	-0.934808	-1.53139
RAB7B	-0.881559	0.141948	-0.377293	1.26927	1.32379	1.16852	-0.881559	-0.881559	-0.881559
VAMP1-AS1	-0.636054	-0.617551	-1.19829	1.00549	0.978016	1.59724	-0.161311	-1.10239	0.134852
ENSG00000277701	-0.0938063	-0.0636585	-0.403705	1.19553	1.0756	0.960671	-0.441202	-0.210484	-2.01894
ENSG00000278107	-0.234915	0.171206	0.596252	0.87641	1.10178	1.10352	-1.18853	-1.16016	-1.26556
ENSG00000278456	0.036773	-0.844941	-0.587667	1.13176	1.41799	1.13224	-0.543474	-1.39668	-0.346006
ENSG00000278784	-0.0608702	0.252847	-1.50301	1.33552	0.74222	1.22485	-0.145758	-0.684304	-1.16148
H3C10	-0.0188055	-0.901831	-0.406751	1.32485	1.31481	1.16351	-0.845458	-1.07918	-0.551141
ENSG00000279108	-0.212449	0.10644	-0.235479	1.09197	1.38406	1.06214	-1.23303	-0.662801	-1.30086
ENSG00000279205	0.434112	0.276569	-0.351387	0.815004	1.15527	0.975839	-0.548425	-0.84971	-1.90727
ENSG00000279253	0.129546	-0.174563	-0.671586	1.2833	1.17274	1.02764	-1.68233	-0.592054	-0.492682
ENSG00000279289	-0.982693	-0.628492	-0.394072	1.10648	1.70903	1.01727	-0.352779	-0.52267	-0.952078
ENSG00000279369	-1.02616	0.101081	0.0346101	1.20544	1.08005	1.11111	-0.747198	-0.180826	-1.57811
ENSG00000279382	-0.838934	-0.425833	0.0417663	1.33925	1.17992	1.19741	-1.22857	-0.935821	-0.329192
ENSG00000279518	-0.0195899	0.0186815	-0.640977	1.12328	1.32742	0.76734	-0.0376942	-0.655843	-1.88262
ENSG00000279659	0.349205	0.0968777	-0.0208392	0.93326	1.1079	1.1024	-1.27053	-1.53595	-0.762332
ENSG00000279692	0.120526	-0.555688	-0.744747	1.6707	1.32983	0.500886	-0.812242	-1.26098	-0.248283
ENSG00000279744	-0.71086	0.447965	-0.750624	0.15493	1.20283	1.73471	-0.621447	-0.0954269	-1.36208
ENSG00000279865	0.216469	-0.4979	0.0344774	1.13193	1.4229	0.81958	-1.19647	-1.42945	-0.50154
ENSG00000280374	-0.0701106	-0.289593	-0.535304	0.599403	1.40974	1.56374	-1.43277	-0.67141	-0.573694
BLACAT1	0.074618	0.170237	-0.13662	1.07879	1.22276	1.07589	-1.3921	-1.02662	-1.06696
CICP14	0.108309	0.370018	-0.786421	0.64699	1.38064	1.33774	-1.06222	-0.989076	-1.00598
ENSG00000283057	-0.975084	-0.408466	-0.129586	0.977347	1.18327	1.2452	-0.676149	0.330502	-1.54703
PRR33	-0.127302	-0.111829	-1.00072	1.35355	1.22243	1.19596	-0.965623	-0.947173	-0.619291
ENSG00000283959	-0.73222	-0.251284	-0.042958	1.28833	0.902964	1.49679	-0.676519	-0.635241	-1.34986
LINC02606	0.184951	-0.722285	-0.889186	0.508212	1.4681	1.6046	-0.710499	-0.479157	-0.964735
ENSG00000284773	0.151436	0.327313	-1.41608	1.09606	1.29593	0.732739	-0.117127	-1.41608	-0.654201
MITA1	0.53587	0.218976	0.141579	0.499733	1.13949	1.12978	-0.956483	-1.69814	-1.0108
ENSG00000285804	-0.0246616	-0.150345	-0.261841	1.05434	1.49386	1.01962	-1.29043	-0.63185	-1.20869
ENSG00000286158	-1.11726	0.338178	-0.875718	1.3313	1.01365	0.950943	-0.761237	-1.21446	0.334598
ENSG00000286190	-0.00399336	-0.0753254	-0.314069	1.47355	1.348	0.721313	-1.26603	-0.869484	-1.01396
ENSG00000286414	0.32298	0.337596	-0.893981	1.13987	1.06348	1.11527	-1.32745	-0.852683	-0.905091
ENSG00000286482	-0.822918	-0.787451	0.136645	1.45805	1.37058	0.721437	-0.0720099	-1.27171	-0.732622
ENSG00000286625	-0.0574897	0.175867	0.321559	0.742802	1.0303	1.30846	-1.66107	-1.08392	-0.77651
ENSG00000287200	-0.977823	-0.338527	0.183598	1.48089	0.554014	1.292	-1.50092	-0.00509302	-0.688145
ENSG00000287245	-0.470105	-0.450062	-0.41529	1.55956	1.39784	0.763292	-0.901918	-1.25234	-0.230975
ENSG00000287248	-0.650819	-0.408947	-0.171131	1.29169	0.938241	0.875955	0.082798	-2.01343	0.0556424
ENSG00000287385	-0.487202	-0.456294	-1.17399	0.990387	1.48797	0.906129	-0.051305	-1.45005	0.234353
ENSG00000287550	-0.341708	-0.332872	0.448818	1.02066	1.301	1.15049	-1.08213	-1.08213	-1.08213
ENSG00000287769	-0.522126	-1.10571	-0.316113	1.21343	1.55085	1.07458	-0.710185	-0.880849	-0.303874
SNAI2	0.513526	0.437509	0.212371	0.920851	0.982483	0.811166	-1.2876	-1.20631	-1.384
NLRP2	0.723079	0.691779	0.719734	0.676435	0.622179	0.561871	-1.33169	-1.33169	-1.33169
ARHGAP31	0.694822	0.672619	0.730042	0.605379	0.64821	0.641274	-1.22254	-1.34346	-1.42634
DNAH5	0.0590102	0.247052	0.29969	1.0374	1.08579	0.972114	-1.45127	-1.19021	-1.05958
TNC	0.73308	0.736077	0.74754	0.56765	0.609281	0.591479	-1.22669	-1.3104	-1.44802
LMO3	0.0561676	0.545448	0.695254	0.725589	0.751849	1.08125	-1.28518	-1.28518	-1.28518
DKK3	0.628947	0.522587	0.46814	0.895683	0.741711	0.710933	-1.3548	-1.35389	-1.25931
MCF2L2	0.426611	0.294657	0.211781	0.94561	1.0475	0.698907	-1.93181	-0.989739	-0.703523
STYK1	0.627651	0.592163	1.14554	0.101049	0.672009	0.62227	-1.73421	-0.884108	-1.14236
ST3GAL6	-0.0556332	0.710063	0.047752	1.04359	0.906538	0.986679	-1.24727	-0.887497	-1.50422
FAR2	0.695858	0.68271	0.687005	0.663307	0.582824	0.684043	-1.39091	-1.34059	-1.26424
ANKRD44	0.78631	0.682214	0.525692	0.562651	0.650515	0.75488	-1.55668	-1.12003	-1.28555
HLTF	0.670805	0.734782	0.742225	0.623334	0.583577	0.633261	-1.25271	-1.46497	-1.27031
SEMA3C	0.20445	0.249923	0.305794	0.95811	1.00342	1.05515	-1.26791	-1.18709	-1.32185
PLXNA2	0.77239	0.686397	0.717908	0.568281	0.599407	0.505182	-1.30371	-1.79211	-0.75375
SLC1A3	0.305526	0.144092	0.586688	0.661137	1.08419	0.957695	-1.27124	-0.815615	-1.65247
AFP	0.486379	0.619989	0.679048	0.771705	0.715831	0.712994	-1.26955	-1.34271	-1.37368
MEF2C	0.457107	0.752588	0.564376	0.613127	0.856669	0.663639	-1.43964	-0.888843	-1.57902
CADPS2	0.59996	0.692534	0.466242	0.621622	0.756735	0.827164	-1.38724	-1.1229	-1.45412
PLOD1	0.506981	0.624794	0.726618	0.713168	0.658125	0.746699	-1.51561	-1.21373	-1.24705
APLP2	0.471766	0.450051	0.456974	0.868344	0.844613	0.848443	-1.36357	-1.28967	-1.28696
ABCB1	0.818588	0.73246	0.687067	0.582685	0.52528	0.585571	-0.938245	-1.46155	-1.53186
MGST2	0.565536	0.593501	0.568219	0.811384	0.704642	0.741948	-1.28335	-1.38725	-1.31464
EPDR1	0.35384	0.515137	0.298424	0.704618	0.654628	1.18926	-1.69717	-1.37197	-0.646759
CPXM1	0.573574	0.693663	0.57443	0.714856	0.642668	0.580283	-1.05381	-1.98491	-0.740751
ICAM1	0.585169	0.637766	0.592136	0.71325	0.731217	0.729926	-1.21821	-1.38044	-1.39081
IL11	0.885462	0.557808	0.607586	0.612033	0.551723	0.723662	-1.35789	-1.00742	-1.57297
PCSK5	0.469746	0.101776	0.635566	0.573166	0.849655	1.14483	-1.49784	-0.848335	-1.42856
MACROH2A2	0.666005	0.816556	0.602186	0.734902	0.532669	0.625756	-1.47459	-1.29372	-1.20976
RIN3	0.686219	0.83603	0.805609	0.596479	0.429542	0.614445	-1.27793	-1.4197	-1.2707
NFKBIA	0.427198	0.410066	0.405483	0.922635	0.88762	0.846825	-1.16081	-1.4922	-1.24682
PLTP	0.498542	0.634159	0.544095	0.785436	0.665	0.847314	-1.24193	-1.3761	-1.35652
CD40	0.453566	0.563231	0.387061	0.963213	0.635433	0.754036	-1.66646	-0.562442	-1.52764
NTSR1	0.704407	0.607471	0.673653	0.67643	0.639175	0.695909	-1.36443	-1.27395	-1.35867
EEF1A2	0.570273	0.443454	0.556243	0.947588	0.773177	0.641757	-1.48715	-1.39543	-1.04991
PHEX	0.220244	0.342996	0.549479	1.1357	0.822974	0.746819	-1.20076	-1.04439	-1.57306
IL7	0.675563	0.571878	0.583156	0.632283	0.744809	0.75764	-1.56664	-1.10787	-1.29082
RELB	0.593774	0.645969	0.67661	0.74886	0.715534	0.614461	-1.32107	-1.36238	-1.31176
AMH	0.790513	0.804697	0.672516	0.511223	0.458375	0.627415	-1.68763	-0.778582	-1.39853
DMPK	0.564199	0.726414	0.438318	0.739447	0.712305	0.781424	-1.50263	-1.14406	-1.31542
PLPPR2	0.438142	0.287877	0.25233	0.946831	0.637668	1.04659	-0.780819	-1.98563	-0.842994
FAM83E	0.654606	0.248026	0.72553	0.320734	1.13317	0.717988	-0.997617	-1.68325	-1.11918
STX1A	0.342548	0.446288	0.383612	0.890509	0.95355	0.877125	-1.26128	-1.38421	-1.24814
GIMAP2	0.304202	0.201249	0.238222	1.19501	0.910137	0.896288	-1.13167	-1.47222	-1.14122
GATA3	0.731455	0.619463	0.569281	0.764202	0.66997	0.624941	-1.18248	-1.50876	-1.28807
CSF3	0.744692	0.738059	0.758202	0.611417	0.572802	0.564079	-1.32301	-1.31143	-1.35481
CNTNAP1	0.493394	0.486873	0.376989	0.849764	0.812509	0.912876	-1.37622	-1.29762	-1.25856
MMD	0.881345	0.615719	0.328235	0.609083	0.70607	0.803412	-1.1881	-1.45757	-1.29819
NMU	0.953995	0.824594	0.230058	0.675315	0.656131	0.55633	-1.54457	-1.24538	-1.10648
MANSC1	0.742316	0.312538	0.639852	0.708665	0.781875	0.712197	-1.50642	-1.50642	-0.884611
OAS3	0.747447	0.700936	0.689344	0.526378	0.677639	0.650076	-1.32964	-1.28417	-1.37801
BVES	0.614131	0.726149	0.613119	0.572554	0.802581	0.633742	-1.4256	-1.48783	-1.04884
CRYBG1	0.631911	0.660798	0.653707	0.622978	0.720201	0.707314	-1.387	-1.30921	-1.30069
VNN1	0.75673	0.622913	0.567927	0.6599	0.710528	0.654582	-1.29007	-1.54836	-1.13414
NME5	0.651065	0.533228	0.730754	0.783733	0.839466	0.415058	-1.41526	-1.41526	-1.12278
RASGRF2	0.406884	0.907838	0.00334756	0.828831	0.877285	0.5753	-1.83746	-1.26446	-0.497557
STEAP3	0.658078	0.614722	0.556758	0.702342	0.785627	0.674256	-1.35064	-1.35148	-1.28967
IL1R1	0.571221	0.543877	0.568915	0.722419	0.793329	0.777861	-1.21639	-1.43588	-1.32535
WIPF1	0.424216	0.555953	0.586874	0.814255	0.805055	0.780095	-1.30517	-1.36379	-1.29749
PRRX1	0.377288	0.245207	0.693242	1.02598	0.591094	0.847555	-1.52871	-1.52871	-0.722938
RHOU	0.268837	0.678644	0.575244	0.697118	1.00626	0.679969	-1.39128	-1.45439	-1.06039
PLA2G4A	0.516168	0.529953	0.538254	0.774967	0.812364	0.800336	-1.29952	-1.36805	-1.30448
ST6GALNAC5	0.558193	0.419596	0.598465	0.852306	0.717044	0.705541	-1.73375	-0.768642	-1.34875
GLT8D2	0.337666	0.236574	0.458598	0.990464	0.965764	0.860715	-1.41206	-1.22009	-1.21763
ECHDC2	0.380488	0.392879	0.373751	0.959128	0.901615	0.882322	-1.27473	-1.25964	-1.35581
POPDC2	0.154606	0.245595	0.630601	0.739091	1.10519	0.711637	-1.95558	-0.604144	-1.02699
TMEM156	0.35898	0.62625	0.501659	0.880591	0.844089	0.726702	-1.25608	-1.20609	-1.4761
HOXA7	0.372699	0.394879	1.17582	0.799245	0.310837	0.764998	-1.57289	-1.065	-1.18058
INHBA	0.607597	0.667765	0.636071	0.598777	0.731807	0.748854	-1.34411	-1.23347	-1.41329
PLAU	0.466952	0.457806	0.40619	0.881121	0.853133	0.860042	-1.25107	-1.2305	-1.44367
G0S2	0.832175	0.68729	0.810132	0.46743	0.540491	0.636187	-1.32457	-1.32457	-1.32457
NR1D1	0.687273	0.717755	0.615336	0.547477	0.717143	0.707636	-1.29327	-1.30919	-1.39016
ASPHD2	0.808958	0.312681	0.771794	0.745182	0.650042	0.658198	-1.22136	-1.49541	-1.23008
RAC2	0.417433	0.347693	0.349732	0.989525	0.893965	0.874459	-1.4302	-1.29512	-1.14749
MYO5C	0.860281	0.394558	0.173816	0.539719	0.783867	1.08789	-1.40358	-1.37053	-1.06602
SOX15	0.512369	0.913182	1.00973	0.260659	0.386924	0.695865	-1.78753	-0.948483	-1.04272
QRICH2	0.518236	0.374319	0.266045	0.723516	0.723122	1.19388	-1.66328	-1.09452	-1.04132
RAMP2	0.70436	0.896202	0.536603	0.666992	0.467949	0.643335	-1.48058	-0.918573	-1.51629
AMPD3	0.44078	0.604988	0.387413	0.788968	0.984049	0.695267	-1.48524	-0.995533	-1.4207
NAV1	0.718408	0.660875	0.747997	0.667131	0.635572	0.558675	-1.20885	-1.36236	-1.41745
EPHA7	0.548222	0.655651	0.401085	0.53971	0.842101	0.886728	-1.73555	-0.958396	-1.17955
PRRG4	0.587268	0.796589	0.630923	0.615001	0.642264	0.700919	-1.54913	-1.17196	-1.25187
ARHGEF4	0.822679	0.707395	0.480657	0.901586	0.369778	0.508716	-1.86361	-1.12682	-0.800377
VILL	0.332919	0.553099	0.303987	0.701996	1.08974	0.860389	-1.51276	-1.35018	-0.979182
SLC2A8	0.664681	0.455047	0.579846	0.669709	0.746187	0.837965	-1.55723	-1.27411	-1.12209
KIAA0319	0.524521	0.281171	0.970325	0.98444	0.304543	0.80123	-1.39732	-1.24424	-1.22467
ARRB1	0.863637	0.565569	0.627146	0.384905	0.824444	0.668328	-1.051	-1.4958	-1.38723
ARHGAP20	0.459493	0.336769	0.707498	0.543738	0.8927	0.879207	-1.22845	-0.82446	-1.7665
ZNF280D	0.376519	0.498467	0.564329	0.854424	0.852425	0.798116	-1.39396	-1.31017	-1.24016
SPTBN5	0.279084	0.0511923	0.68841	0.856023	0.921571	0.862659	-1.8243	-0.684604	-1.15003
TTLL7	0.486545	0.466977	0.564195	0.757999	0.873516	0.811287	-1.28577	-1.35693	-1.31782
PDE5A	0.652524	0.765608	0.611838	0.556616	0.709759	0.669305	-1.43649	-1.05205	-1.47711
GALNT6	0.589836	0.643341	0.514047	0.826733	0.925955	0.306838	-1.3417	-1.73279	-0.732258
RTN1	0.628898	0.569793	0.580245	0.72556	0.741154	0.734022	-1.32318	-1.48529	-1.17121
TLE3	0.871143	1.03309	-0.00141907	0.47941	0.629003	0.815574	-1.26697	-1.25158	-1.30825
MCTP2	0.855835	0.373419	0.300751	0.585595	1.10749	0.661649	-1.29491	-1.29491	-1.29491
CBLN2	0.726367	0.665989	0.663215	0.695714	0.65481	0.591346	-1.33248	-1.33248	-1.33248
RCN3	0.705245	0.791479	0.598587	0.669546	0.627819	0.589095	-1.24602	-1.49762	-1.23813
PRDM16	0.559363	0.57856	0.668009	0.49274	0.839193	0.804705	-1.11761	-1.60262	-1.22234
PRKACB	0.583561	0.61468	0.648698	0.677737	0.720125	0.746951	-1.39521	-1.23764	-1.3589
DUSP10	0.374256	0.429826	0.526699	0.841381	0.957196	0.765664	-1.36206	-1.51571	-1.01725
LRIG1	0.202009	0.474039	0.453259	1.03152	0.927965	0.749499	-0.986706	-1.38857	-1.46301
NFKBIZ	0.378874	0.547069	0.353589	0.96193	0.89031	0.779603	-1.25364	-1.29006	-1.36767
SLIT2	0.646779	0.64376	0.663784	0.679525	0.672373	0.692348	-1.36783	-1.34779	-1.28295
OCIAD2	0.646154	0.618975	0.660159	0.733669	0.703419	0.628558	-1.46095	-1.24758	-1.28241
ZNF214	0.453845	0.577743	0.555388	0.965363	0.552671	0.842665	-1.38566	-1.24697	-1.31505
PAMR1	0.608418	0.140102	0.584983	0.881765	0.731298	0.894431	-0.882066	-1.47947	-1.47947
ROM1	0.247442	1.08585	0.0281455	1.10969	0.805754	0.321737	-1.75033	-0.885446	-0.962845
TMEM25	0.374549	0.708758	0.305825	0.614407	0.84236	1.01501	-1.60811	-1.23356	-1.01924
FERMT3	0.342308	0.519016	0.236968	0.98047	0.921751	0.81874	-1.65059	-1.08226	-1.0864
FREM2	0.482758	0.622527	0.67398	0.712281	0.493509	0.872198	-1.78856	-1.22779	-0.840899
ANKRD50	0.69863	0.667999	0.689383	0.602411	0.671249	0.667731	-1.36257	-1.27657	-1.35826
EDNRA	1.07214	0.511646	0.278721	0.107786	0.75925	0.966055	-1.76525	-1.03761	-0.892738
GRIA4	0.793821	0.524342	0.682906	0.760375	0.653325	0.54459	-1.19572	-1.18385	-1.57978
PLOD2	0.396698	0.36679	0.439367	0.883605	0.862769	0.953502	-1.30907	-1.33897	-1.25469
KLF10	0.687461	0.773724	0.711537	0.571269	0.689374	0.551958	-1.38735	-1.20747	-1.39051
TSPAN7	0.575611	0.586525	0.668439	0.794932	0.705346	0.648422	-1.50764	-1.21994	-1.2517
PWWP3B	0.629086	0.690864	0.681829	0.589548	0.63508	0.761903	-1.38917	-1.19205	-1.40709
GPRASP2	0.587371	0.668907	0.711094	0.772525	0.608321	0.633166	-1.31196	-1.17658	-1.49284
GNE	0.664395	0.580524	0.719155	0.506977	0.649605	0.853528	-1.18236	-1.36633	-1.42549
SHANK1	0.443841	0.557983	0.537106	0.702657	0.707022	1.00065	-1.29562	-1.26072	-1.39292
FMNL3	0.696269	0.673868	0.635319	0.554651	0.749566	0.681784	-1.35854	-1.39198	-1.24094
SLC25A34	0.196055	0.454909	0.375857	0.762193	0.562633	1.40283	-1.28962	-1.07907	-1.38579
TGFBR2	0.357664	0.3679	0.331456	0.832019	1.03231	0.943295	-1.26999	-1.28868	-1.30597
SERPINI1	0.428236	0.536117	0.644139	0.646292	1.0578	0.611836	-1.46771	-1.10299	-1.35372
CDS1	0.600848	0.711691	0.827907	0.726846	0.7524	0.120675	-1.16758	-1.86311	-0.709673
CXCL1	0.731243	0.727531	0.764233	0.608365	0.543773	0.569956	-1.64617	-1.21606	-1.08288
CDCP1	0.687887	0.498789	0.233149	0.84136	0.530119	1.02086	-1.37398	-1.62676	-0.811428
ZC3H12A	0.391966	0.441586	0.443236	0.916028	0.893201	0.833201	-1.2646	-1.35027	-1.30434
SLC9B1	0.893945	0.621333	0.879106	0.693621	0.454269	0.244646	-1.84162	-0.898493	-1.04681
PRSS12	0.284354	0.324664	0.218313	1.01976	0.919539	1.01346	-1.27497	-1.04025	-1.46487
GUCY1A1	0.688738	0.768003	0.707012	0.68179	0.699405	0.438604	-1.32785	-1.32785	-1.32785
CSF2	0.176544	0.682199	0.519022	1.1593	0.732532	0.600585	-1.29006	-1.29006	-1.29006
FZD6	0.749138	0.575639	0.675564	0.714247	0.684337	0.581468	-1.1821	-1.29451	-1.50378
NIPSNAP3B	0.612037	0.254347	0.503612	0.564623	0.704405	0.844176	-2.17865	-0.350584	-0.953967
CPA6	0.510853	0.527372	0.619444	0.472898	1.24835	0.466607	-1.59449	-1.09812	-1.15291
PGAP4	0.627897	0.670608	0.650065	0.707542	0.56735	0.76254	-1.47715	-1.24141	-1.26744
INTS6L	0.306499	0.690448	0.679246	0.513512	0.815543	0.579659	-2.14409	-0.53592	-0.904901
SLC16A9	0.678604	0.871878	0.797969	0.546958	0.544672	0.52678	-1.4061	-1.19859	-1.36217
GJB2	0.849294	0.683587	0.930173	0.296502	0.902965	-0.0672563	-1.83636	-0.635199	-1.12371
CLMN	0.771558	0.629458	0.879827	0.464511	0.640953	0.586948	-1.35012	-1.30653	-1.3166
CLMP	0.697115	0.734084	0.787063	0.59397	0.613424	0.56326	-1.27364	-1.37778	-1.3375
DCHS1	0.595843	0.649959	0.730248	0.375143	0.800239	0.707579	-1.23011	-1.78283	-0.846078
ANPEP	0.737479	0.745739	0.699118	0.598873	0.620793	0.577969	-1.29811	-1.50198	-1.17987
ELFN2	0.55736	0.688972	0.783717	0.602585	0.70529	0.620907	-1.60976	-1.12985	-1.21921
MAP1A	0.238224	0.238619	0.180924	0.969657	1.06723	1.04779	-1.20079	-1.31891	-1.22274
RCCD1	0.605914	0.788014	0.757278	0.702427	0.613412	0.496042	-1.3278	-1.52654	-1.10875
CYP2S1	0.536672	0.218775	0.359557	0.905745	1.02257	0.808297	-1.25162	-1.11435	-1.48564
GHDC	0.561344	0.595415	0.575725	0.852556	0.732057	0.638943	-1.19624	-1.16934	-1.59046
ATG16L2	0.685098	0.726236	0.535227	0.434025	0.769458	0.80432	-1.53778	-1.15997	-1.25661
ACOX2	0.553741	0.493199	0.299365	0.973128	0.801154	0.798394	-1.22894	-1.29121	-1.39883
LDLRAD4	0.657278	-0.087519	0.55988	1.03092	0.511953	1.09224	-1.24066	-1.21601	-1.30807
CXCL8	0.742145	0.760052	0.762971	0.575993	0.579429	0.565143	-1.34685	-1.26172	-1.37716
APLF	0.530293	0.489693	-0.129956	1.09154	1.00349	0.757399	-1.27534	-1.33395	-1.13317
ZNF32	0.736521	0.715257	0.385726	0.863182	0.7626	0.491865	-1.2804	-1.25985	-1.4149
ROBO1	0.401785	0.659721	0.573322	0.655676	0.869753	0.799339	-1.42464	-1.20954	-1.32541
MYRIP	1.07709	0.0969862	0.542203	0.589211	1.05988	0.293188	-1.80104	-0.854316	-1.0032
KCNAB3	0.656442	0.683136	0.447499	0.3955	0.908158	0.69777	-0.962896	-1.9202	-0.905413
LONRF2	0.438689	0.548571	0.43517	0.768467	0.853229	0.8957	-1.43445	-1.26548	-1.23989
ZNF415	-0.348503	1.00946	1.00635	0.762571	0.109104	0.832142	-1.46188	-0.406352	-1.50289
PKIA	0.655921	0.612219	0.608991	0.727542	0.737022	0.652863	-1.26584	-1.36	-1.36872
C3AR1	0.972235	0.804437	0.914477	0.603721	0.475589	0.0120807	-1.61758	-0.981299	-1.18367
KRCC1	0.297726	0.216769	0.36007	1.02521	0.998918	0.912241	-1.35834	-1.24792	-1.20468
MACROD2	0.436457	0.0200581	0.48753	1.08082	0.781073	0.892253	-1.64021	-0.721459	-1.33652
B3GALT1	0.966631	0.738281	0.566556	0.617214	0.795453	0.197163	-1.4384	-1.00449	-1.4384
XKR3	0.783205	0.660246	0.125035	0.620554	1.05162	0.563165	-1.59277	-1.37533	-0.835734
TLR6	0.546879	0.756832	0.704169	0.579377	0.66225	0.722824	-1.53426	-1.15014	-1.28793
ZNF497	0.22974	0.555005	0.318354	1.03695	0.52519	1.14026	-1.22352	-1.45866	-1.12333
ADGRE1	0.603646	0.643448	0.701948	0.640725	0.683743	0.713279	-1.41809	-1.41078	-1.15793
B3GNTL1	0.777024	0.720212	0.564296	0.681568	0.6071	0.627495	-1.47716	-1.35961	-1.14093
CREG2	0.228767	0.10765	0.370661	0.929482	1.06248	0.993378	-0.841348	-1.27235	-1.57872
PRDM16-DT	-0.23358	0.764412	0.791284	0.768517	0.724119	0.895702	-1.60361	-1.16913	-0.937717
ADAMTSL1	0.277698	0.230123	0.275563	0.978052	1.01284	1.01372	-1.27117	-1.2383	-1.27853
DTX3	0.459496	0.639113	0.529699	0.856939	0.726416	0.760518	-1.32406	-1.32406	-1.32406
HCLS1	0.786928	0.837976	0.585789	0.620733	0.508631	0.598974	-1.48686	-1.46617	-0.985998
ARSJ	0.787867	0.686254	0.935205	0.443137	0.548034	0.554693	-1.40993	-1.3061	-1.23917
ZNF320	0.616769	0.705214	0.630857	0.659761	0.627209	0.592243	-1.92964	-0.87452	-1.02789
CAMK1D	0.362567	0.394351	0.286959	0.90594	0.947168	0.964956	-1.22401	-1.27342	-1.36451
C2CD4C	0.866804	0.426346	0.700808	0.65821	0.607229	0.481555	-0.855599	-2.01154	-0.873817
NPW	0.354549	1.0277	0.360951	0.184948	1.11628	0.545499	-1.71974	-0.485829	-1.38435
GPR173	0.684181	0.464902	0.342151	0.759407	0.836198	0.857851	-1.3149	-1.3149	-1.3149
C6orf58	0.388046	0.686865	0.602476	0.826663	0.67384	0.731281	-1.70883	-1.07182	-1.12853
FMNL1	0.242309	0.290734	0.239176	0.876448	1.06092	1.06978	-1.27129	-1.25322	-1.25486
NOTUM	0.471767	0.695656	0.898222	0.307736	0.655851	0.799211	-1.7654	-0.83353	-1.22951
ROR1	0.637101	0.922903	0.298856	0.629612	0.619097	0.80499	-1.57848	-1.09712	-1.23696
PRKG1	0.598919	0.6906	0.319466	0.680519	0.786604	0.836921	-1.61126	-1.28277	-1.01899
EVI2B	0.293766	0.241817	0.23751	1.1128	0.838847	1.04691	-1.31163	-1.14451	-1.3155
CYP2R1	0.676469	0.554033	0.657537	0.735874	0.650225	0.716101	-1.4375	-1.30218	-1.25057
ZNF501	0.572672	0.847131	0.538795	0.539262	0.759455	0.708983	-1.49842	-1.27525	-1.19263
RTN4RL2	0.812088	0.77465	0.338515	0.812155	0.466012	0.71168	-1.02545	-1.35536	-1.53428
PLEKHN1	0.226035	0.481804	0.246608	0.943145	0.956569	0.976481	-1.23863	-1.24895	-1.34306
MAGEH1	0.808326	0.66171	0.612512	0.654203	0.610246	0.600188	-1.49954	-1.47766	-0.969987
THSD4	0.507918	0.505776	0.478175	0.70419	0.881598	0.876413	-1.30405	-1.27754	-1.37248
DNER	0.503721	0.311277	0.304864	0.884193	0.915197	0.952318	-1.20895	-1.22222	-1.4404
CFAP54	0.46413	0.398088	0.507217	0.706713	0.767358	1.07264	-1.38155	-1.33531	-1.19929
SPRED3	0.462525	0.409125	0.599418	0.731257	0.86606	0.880428	-1.28249	-1.33593	-1.33039
LRRK2	0.590586	0.51705	0.450412	0.657551	0.819615	0.898025	-1.56967	-1.26336	-1.10021
LRRC66	-0.0744349	0.677448	0.344607	1.21257	0.996613	0.446225	-1.01876	-1.72629	-0.857983
H1-0	0.649247	0.683518	0.553887	0.705303	0.64579	0.752007	-1.24296	-1.43296	-1.31383
NMB	0.560229	0.70636	0.701938	0.779986	0.597822	0.605656	-1.10156	-1.21788	-1.63256
SIRPA	0.76472	0.701016	0.694131	0.591413	0.625071	0.609588	-1.45893	-1.19825	-1.32876
CARD11	0.613801	0.58136	0.675139	0.645482	0.697737	0.777787	-1.41546	-1.28807	-1.28778
CCDC69	0.593678	0.452653	0.538796	0.855974	0.731129	0.792014	-1.20947	-1.35976	-1.39501
GLMP	0.274483	0.371014	0.380825	0.942862	0.853605	1.02604	-1.37645	-1.33782	-1.13456
TMEM244	0.485032	0.624042	0.631107	0.869847	0.67829	0.649483	-1.64727	-1.11594	-1.17459
ERICH2	-0.338858	0.939593	1.22277	0.67985	0.387881	0.341075	-0.981327	-1.92603	-0.324956
VWA7	-0.0876833	0.847354	0.954985	0.48985	0.787015	0.404637	-0.762009	-0.514206	-2.11994
MUC12	0.0270765	0.573087	0.256947	1.29006	0.515355	0.867616	-1.85772	-0.645666	-1.02675
ADGRG1	0.562572	0.566499	0.435981	0.807854	0.804918	0.783456	-1.4323	-1.19805	-1.33093
TRBJ2-3	0.773599	0.265751	0.441915	0.653169	0.950779	0.831519	-1.30558	-1.30558	-1.30558
TRBC2	0.550757	0.581478	0.546804	0.833462	0.720305	0.74531	-1.4267	-1.26478	-1.28664
ASIC3	0.374267	0.20842	0.737214	0.996431	0.786471	0.702698	-0.926853	-1.72694	-1.15171
ENSG00000213226	-0.192798	0.62385	0.674459	0.737315	0.984557	0.904321	-1.11048	-1.06629	-1.55493
S1PR3	0.605379	0.56519	0.59118	0.728234	0.743524	0.756004	-1.2757	-1.35014	-1.36367
KANSL1-AS1	0.348937	0.501451	0.430837	1.12799	0.920258	0.499712	-1.56168	-0.956848	-1.31066
STARD10	0.216973	0.241975	0.504507	0.905805	0.986872	0.95499	-1.18617	-1.51404	-1.11091
HLA-DPA1	0.943789	0.870899	-0.0992947	0.950251	0.799195	0.262336	-1.49905	-1.09157	-1.13655
CCDC188	0.265265	0.66141	-0.0807547	1.40119	0.877627	0.45056	-1.55657	-0.798968	-1.21976
PINLYP	0.236739	0.70769	0.692657	0.758717	0.910069	0.603054	-1.13479	-1.56048	-1.21366
TNFSF12	0.209704	0.321122	0.44046	1.05145	0.855607	0.905837	-0.882575	-1.37286	-1.52875
FBXW10B	0.315175	0.336815	0.796798	1.11662	0.767633	0.479986	-0.964327	-1.20257	-1.64613
SOX2-OT	0.712014	0.700937	0.696331	0.611291	0.68509	0.545308	-1.21999	-1.08358	-1.64741
UBA6-DT	0.454446	0.496877	0.737929	1.0261	0.609096	0.512376	-1.77474	-0.889858	-1.17223
YJEFN3	0.305456	0.580363	0.471457	0.98422	0.873666	0.66802	-1.1536	-1.12681	-1.60277
PCDHGA12	0.405446	0.243524	1.38467	-0.545387	0.699426	1.1361	-0.942622	-1.36102	-1.02014
PCDHGA5	0.49488	0.347617	0.335407	0.92202	1.06035	0.66843	-0.934432	-1.3076	-1.58667
MIR3142HG	0.648705	0.539908	0.534008	0.70984	0.783263	0.744878	-1.13041	-1.56917	-1.26102
ENSG00000253760	0.698932	0.378383	0.75374	0.980331	0.567529	0.56745	-1.36333	-1.30482	-1.27822
CD44-AS1	0.268411	0.295542	0.872245	0.474313	0.670027	1.21737	-1.33576	-0.998067	-1.46407
DNAAF4	0.747199	0.638812	0.617937	0.676364	0.726783	0.551971	-1.49869	-1.44068	-1.01969
LINC00944	0.605576	0.485193	-0.123345	0.762355	1.05685	0.974283	-1.13729	-1.3212	-1.30242
ENSG00000257176	0.334688	0.426829	0.584622	0.63913	1.06609	0.828209	-1.23932	-1.55642	-1.08383
ENSG00000260296	-0.147717	0.824031	0.457266	0.964885	0.548994	0.851067	-0.604102	-1.98553	-0.908897
ENSG00000261327	0.222909	0.287494	0.776967	0.637796	0.988797	0.905091	-0.928578	-1.54675	-1.34373
ARL14EPL	0.0498067	0.507538	0.779253	0.985786	0.713152	0.813988	-1.24885	-1.45586	-1.14481
FENDRR	0.584753	0.634463	0.703381	0.712135	0.711285	0.644776	-1.4451	-1.23169	-1.314
LEISA1	0.644537	0.682994	0.663869	0.852832	0.575305	0.492724	-1.71711	-1.1937	-1.00145
ENSG00000273007	1.04285	-0.262895	-0.0618643	0.747765	0.811911	1.17876	-1.41716	-0.751483	-1.28788
ENSG00000274248	0.769833	0.565782	0.923843	0.658314	-0.022582	0.506992	-0.176314	-2.00577	-1.2201
ENSG00000274315	0.831366	-0.0334645	0.701636	1.17123	0.436774	0.504922	-0.62366	-1.22746	-1.76134
ENSG00000278765	0.686145	0.705246	1.00917	0.545471	0.0551746	0.583105	-1.96658	-0.495128	-1.1226
ENSG00000279822	0.217979	0.815454	1.29864	0.238387	0.404949	0.625979	-1.86154	-0.800872	-0.938977
METTL14-DT	0.925653	0.462182	0.176591	0.555112	0.835133	0.91747	-1.40172	-1.36695	-1.10347
ENSG00000287693	1.21431	0.282434	0.229186	0.569698	0.644231	0.785939	-0.940769	-1.76172	-1.02331
ENSG00000287837	0.0851177	1.21926	0.771268	0.743711	0.226625	0.706155	-1.38937	-1.38937	-0.973386
ENSG00000288559	1.00858	0.588067	0.602351	0.761286	0.670155	0.220345	-1.42382	-0.878403	-1.54856
MAP3K14	0.0653376	-0.214615	-0.264955	1.1442	1.31064	1.15805	-1.32555	-0.943391	-0.929706
TMEM132A	0.342992	0.581896	0.565836	0.799333	0.859659	0.795102	-1.38986	-1.37191	-1.18305
PROM1	0.633914	-0.368147	-0.0213451	0.880474	0.83765	1.44132	-1.03706	-1.30891	-1.0579
MASP2	0.311089	0.352211	0.282402	0.669167	1.33514	0.718396	-1.09327	-0.817453	-1.75768
CD44	0.260148	0.226614	0.251292	1.0141	1.01102	1.0098	-1.28404	-1.21821	-1.27073
AGPAT4	0.351521	0.383491	0.359619	0.790332	1.05784	0.923798	-1.23788	-1.40255	-1.22618
FUT8	0.521562	0.58021	0.546892	0.87695	0.733422	0.716248	-1.31893	-1.28027	-1.37608
TUBG2	0.296291	-0.00506415	0.253334	1.05119	1.08602	0.986327	-0.993006	-1.45293	-1.22216
AGA	-0.0254127	0.133972	-0.0672035	1.10479	1.21628	1.10365	-1.29616	-1.19595	-0.973966
RCN1	0.316953	0.419854	0.441296	0.950921	0.826089	0.936833	-1.30581	-1.20646	-1.37968
PPP1R3F	0.349482	0.472496	-0.286163	0.818613	1.10847	1.0678	-0.989938	-1.67409	-0.866673
LAMC2	0.667617	0.568	0.415744	0.784602	0.79104	0.739436	-1.25974	-1.45499	-1.25171
SPA17	0.742767	0.736395	0.408044	0.532451	0.659902	0.824933	-1.42331	-0.897021	-1.58417
HIPK2	0.330253	0.478816	0.412998	0.73265	1.03738	0.904191	-1.28626	-1.30427	-1.30577
CALCRL	-0.187742	0.575323	0.0701608	0.944878	0.974322	1.11206	-0.658893	-1.17931	-1.6508
ZNF76	0.265796	0.041557	0.122983	0.986443	1.10336	1.10713	-1.11301	-1.03719	-1.47707
SLC9A7	0.00929379	0.0681527	0.0651609	1.07804	1.16919	1.14143	-1.1721	-1.14552	-1.21366
IFI35	0.188549	0.127651	-0.0454819	1.20943	1.00522	1.08837	-1.29422	-1.05246	-1.22706
PIGB	0.469938	0.507894	0.443644	0.9088	0.812282	0.748429	-1.29541	-0.957262	-1.63832
RAB27A	0.426035	0.31376	0.301284	1.05241	0.889534	0.86756	-1.24473	-1.17409	-1.43176
NUCB2	0.282402	0.515517	0.448744	1.00189	0.850815	0.799661	-1.41021	-1.23408	-1.25474
RPS6KA6	0.405103	0.220732	0.60823	0.949338	0.784435	0.906557	-1.18706	-1.1722	-1.51514
N4BP2	0.507815	0.346226	0.465931	0.578146	0.989787	1.00051	-1.37633	-1.11351	-1.39858
TCF7	0.356178	0.449801	0.382135	0.709957	1.03884	0.942135	-1.44167	-1.16802	-1.26936
SMARCD3	0.303125	0.492428	0.471027	0.855271	0.934184	0.855975	-1.35804	-1.30177	-1.2522
MAPRE3	0.497333	0.167535	0.345363	0.92205	0.843383	1.0514	-1.17279	-1.185	-1.46927
CD59	0.310155	0.330166	0.272152	1.05031	0.906685	0.95601	-1.23974	-1.26498	-1.32075
TTC39A	0.218005	-0.0310931	0.579009	1.01147	0.898735	0.913298	-1.16273	-1.78561	-0.641084
SNX10	0.578914	0.625334	0.510673	0.838254	0.772403	0.652349	-1.41779	-1.25867	-1.30146
EBF4	-0.14582	0.331137	0.387337	1.07535	0.990215	1.00664	-0.954065	-1.48396	-1.20683
P2RX7	0.125994	0.601767	-0.581228	0.64309	1.30685	1.21277	-0.938437	-1.16376	-1.20704
OAS1	0.023163	0.102477	-0.0205229	1.20852	1.03932	1.15018	-1.23247	-1.25358	-1.01709
TBX5	0.44266	0.515548	0.529108	0.619201	0.94474	0.764271	-1.65995	-0.678064	-1.47752
GMIP	0.36925	0.28343	0.261938	0.987957	0.896885	1.02263	-1.34344	-1.3161	-1.16256
LTBP4	0.355086	0.365886	0.374163	0.82998	1.03951	0.907494	-1.34779	-1.3091	-1.21522
RFFL	0.255478	0.208399	0.372122	1.14349	0.951081	0.852377	-1.2365	-1.12655	-1.4199
SH3GLB1	0.0676975	0.30059	0.0385039	1.03606	1.10804	1.08825	-1.24298	-1.1641	-1.23207
TBC1D10A	-0.203319	0.0101867	0.0335032	1.32494	1.0644	1.09526	-1.05636	-1.43451	-0.834094
SEC14L2	0.201608	0.122278	0.463169	0.912877	1.00644	1.06122	-1.38578	-1.17474	-1.20707
DNAL4	-0.0432697	0.131021	0.194426	1.30507	1.02883	0.924879	-0.934695	-1.13561	-1.47064
IFT27	0.160396	0.220537	-0.119205	1.06688	1.07038	1.16857	-1.12112	-1.14433	-1.30212
POLI	0.195406	0.28965	0.0228645	0.939324	1.14932	1.01745	-1.4895	-0.776324	-1.3482
KCND1	0.0212661	0.393213	-0.504769	1.27286	0.954443	0.945663	-0.991591	-0.340145	-1.75094
GDPD3	-0.832093	0.790546	0.247676	0.840891	1.25509	0.891952	-0.792534	-1.07502	-1.32651
CFAP263	-0.0751821	0.162632	-0.157579	1.13571	1.23959	1.10564	-1.2293	-1.13264	-1.04887
FOXF1	0.502384	0.416004	0.487159	0.874312	0.848762	0.791577	-1.56886	-1.18254	-1.1688
RHBDL1	0.205996	1.02757	0.439705	0.407056	0.885019	0.78039	-1.77957	-0.824048	-1.14212
LACTB	0.341035	0.258142	0.444495	0.926848	1.00643	0.882643	-1.25995	-1.33092	-1.26873
TRPS1	-0.259237	0.0522915	0.336588	1.24267	0.84723	1.24546	-1.13482	-1.1861	-1.14408
IL27RA	0.166028	0.297609	0.180175	1.04538	1.07821	0.957634	-1.43082	-1.14373	-1.15048
MEGF8	-0.0488125	-0.0308373	-0.20083	1.03594	1.30911	1.22475	-1.27878	-0.924819	-1.08572
HSPB1	0.634128	0.607565	0.589914	0.836367	0.679443	0.641531	-1.38143	-1.29649	-1.31103
NMRK1	0.0599521	0.316431	0.140387	1.06255	1.0121	1.08339	-1.39604	-1.18496	-1.09381
C5	0.526099	-0.622234	0.207591	0.72932	1.21876	1.2304	-0.976247	-0.899793	-1.4139
PTGR1	0.473815	0.342665	0.248287	0.965746	0.914553	0.917642	-1.35681	-1.30091	-1.20498
SUSD1	0.116473	-0.068959	0.136767	1.10576	0.945062	1.28439	-1.22074	-1.32982	-0.968942
DNM1	0.687189	0.327223	0.409226	0.838392	0.870337	0.798458	-1.31191	-1.35863	-1.26029
AK1	0.470866	-0.107989	-0.472312	1.15259	1.10829	1.12719	-0.811759	-1.31868	-1.14819
NAGLU	0.161869	0.0770699	0.271625	0.981649	1.08341	1.10301	-1.12166	-1.1983	-1.35866
MAP2K6	0.652781	-0.0513723	0.230627	1.09231	0.79577	1.00413	-1.25948	-1.05983	-1.40494
KLHL5	0.421525	0.37899	0.450308	0.877143	0.884365	0.902563	-1.33088	-1.29154	-1.29247
HTATIP2	0.329157	0.618545	0.601334	0.793569	0.740664	0.86869	-1.369	-1.3389	-1.24406
LPXN	0.143309	-0.104928	-0.0750519	1.28808	1.12449	1.05159	-1.16551	-1.22218	-1.03981
MDK	0.0465527	0.0955216	0.0292882	1.19729	1.18928	0.979149	-1.26312	-1.12501	-1.14896
CLEC2B	0.30899	0.344681	0.292015	1.01598	0.918447	0.946549	-1.43291	-1.2692	-1.12456
BACH2	1.02363	0.637457	0.199013	0.00320946	0.695998	0.84441	-1.91222	-0.226171	-1.26532
PCDHB3	0.553931	0.67623	0.609347	0.730615	0.136371	0.931782	-0.522745	-1.95615	-1.15938
ACVR1	0.0708706	0.190177	0.0704395	1.06835	1.11588	1.09382	-1.09743	-1.18129	-1.33081
IFIH1	0.12724	0.151446	0.386372	1.08837	1.02649	0.945565	-1.23501	-1.08273	-1.40774
MLPH	0.332184	0.305854	0.263798	1.04753	1.01205	0.845677	-1.41444	-1.08067	-1.31198
GRIN3B	0.117285	1.22544	-0.586176	0.612849	0.399607	1.31805	-0.503866	-1.66449	-0.9187
GBP1	0.0576487	0.251626	0.146536	1.01597	1.11109	1.0806	-1.2581	-1.17324	-1.23214
ID3	0.541838	0.522854	0.47545	0.86217	0.806481	0.752987	-1.41736	-1.26006	-1.28436
ARTN	0.862338	-0.0809626	0.45799	1.14828	0.433525	0.888774	-1.28325	-0.937205	-1.48949
FAAH	0.587457	0.399928	0.41424	0.504162	1.49287	0.267829	-1.04043	-0.967925	-1.65813
MFSD1	0.170377	0.287745	0.171694	1.07569	0.945136	1.07185	-1.0823	-1.28297	-1.35722
DNAH7	0.0984316	-0.155515	-0.346403	1.2137	1.34017	0.934966	-1.06849	-1.52191	-0.494951
PGF	0.747244	0.24038	0.39823	0.592349	1.01299	0.862677	-1.5236	-0.981339	-1.34894
ARAP3	0.437752	0.544995	0.507467	0.747305	0.899446	0.804011	-1.24349	-1.51525	-1.18224
KIAA1217	0.363966	0.426894	0.446197	0.793231	0.98942	0.884348	-1.40008	-1.23217	-1.27181
CRISPLD1	0.15558	0.527733	0.248123	1.10258	1.08432	0.656493	-1.26669	-1.07601	-1.43213
TBX2	0.337175	0.0345811	0.495831	1.0464	0.668172	1.14018	-1.52489	-1.26925	-0.928201
CRY2	0.345824	0.150019	0.295346	0.901833	1.11153	0.954537	-0.994186	-1.38355	-1.38135
LRRC39	0.523929	0.778159	-0.361645	0.848403	1.18202	0.379931	-1.90845	-0.570287	-0.872062
BICC1	0.694716	0.856036	-0.0476878	0.762432	1.04938	0.294315	-1.08995	-1.83054	-0.688697
CDKN2C	0.305502	0.275532	0.262308	0.953313	1.14353	0.851328	-1.29801	-1.13031	-1.3632
KBTBD4	0.521073	0.584693	0.719741	0.663635	0.645739	0.717371	-0.692798	-1.69272	-1.46674
ZNF137P	1.4749	0.510687	-1.10991	0.851549	0.865761	0.240415	-1.0165	-0.667988	-1.14892
BTN2A2	-0.0201744	0.096132	-0.0520992	1.19089	1.16516	1.08208	-1.10566	-1.03272	-1.3236
SOX4	-0.0178585	-0.0511286	-0.153091	1.06072	1.22719	1.27332	-1.12137	-1.15589	-1.06189
ID1	0.110664	0.0289065	7.94883741746684e-05	1.26708	1.02556	1.08981	-1.21837	-1.19629	-1.10744
OMG	0.0721898	0.031285	-0.1047	1.13414	0.489639	1.56081	-1.33596	-0.409166	-1.43823
TNFRSF19	0.0324272	0.268433	0.412689	0.881723	1.01245	1.1232	-1.29711	-1.37232	-1.06148
GNG11	0.114786	-1.05731e-05	0.243294	1.17056	1.01847	1.06637	-1.31916	-1.07336	-1.22094
VPS13C	0.283239	0.434898	0.260976	0.86164	0.996303	0.994266	-1.11726	-1.29544	-1.41862
PLD2	-0.0212891	-0.100279	-0.0216991	1.23348	1.29335	0.990082	-1.15087	-1.01218	-1.21059
KLK14	0.294996	0.124545	-0.747292	1.31448	1.28073	0.578162	-0.355215	-0.792775	-1.69763
FOXA1	0.143846	0.0889113	0.0784217	1.19269	1.03099	1.07065	-1.18841	-1.20444	-1.21265
CHRNA10	0.258716	1.30402	-0.239889	1.08688	0.570637	0.456055	-1.17909	-0.617725	-1.6396
SH3BP4	0.591439	0.559071	0.556054	0.644705	0.81245	0.815799	-1.39713	-1.27047	-1.31192
TRPM4	0.22065	-0.473589	-0.317825	1.22707	1.23308	1.18192	-1.22051	-0.941614	-0.909182
TRIM21	0.260113	0.27308	0.559324	0.97354	0.966275	0.828284	-1.22499	-1.35987	-1.27575
SPATA6	0.427305	0.0689706	0.13202	1.10772	-0.0461583	1.59357	-0.793757	-0.859303	-1.63037
DLG4	0.403337	0.335932	0.448923	0.804639	0.956437	0.921711	-1.56748	-1.12813	-1.17537
TESMIN	-0.573056	-0.12314	0.233385	1.48329	1.37452	0.451299	-1.28071	-0.312109	-1.25348
SLC39A11	-0.016785	0.125667	-0.0137037	1.24194	0.922268	1.22565	-1.13214	-1.3156	-1.03729
EPHB2	0.309349	0.27607	0.296139	1.00418	1.00117	0.929331	-1.18572	-1.30291	-1.32761
BHLHE40	0.306068	0.143874	0.219087	1.12309	0.935239	1.01433	-1.26234	-1.29279	-1.18657
DPH6	0.206351	0.73584	0.72945	0.69539	0.943139	0.583521	-1.40993	-1.46308	-1.02069
IL15RA	0.278127	0.464581	0.178183	1.17158	1.03494	0.66082	-1.2833	-1.32475	-1.18018
CABLES1	0.250544	0.199026	0.59612	0.790079	0.820746	1.11414	-1.62073	-0.894339	-1.25559
ACP2	-0.0562785	0.291214	0.0483817	1.14151	1.08532	1.06807	-1.15797	-1.11463	-1.30562
DTNA	-0.0349651	0.0157233	0.0236509	1.08066	1.11482	1.26052	-1.18362	-1.08564	-1.19115
FHOD3	0.242403	0.116539	0.183561	0.781683	1.14487	1.19161	-1.19	-1.03024	-1.44042
ARHGAP32	0.467008	0.309907	0.380675	0.847028	0.919831	0.963597	-1.28031	-1.37295	-1.23478
TBX3	0.479315	0.346506	0.277532	0.787672	1.04161	0.908697	-1.36472	-1.47579	-1.00082
KCP	0.692362	0.344391	-0.141784	-0.817694	1.30907	1.20923	-1.75662	-0.642815	-0.196138
PHF21A	-0.235616	0.104422	0.0388417	1.05458	1.24445	1.19035	-1.06178	-1.15613	-1.17912
CCDC102A	0.439836	-0.00623823	0.139015	1.1605	0.914073	1.03697	-1.26192	-1.2533	-1.16893
RNASEL	0.212784	0.350112	0.396419	0.88039	0.850165	1.12955	-1.12874	-1.40586	-1.28482
PLXNC1	0.261697	0.138216	0.240835	0.956107	0.819048	1.28908	-1.29833	-1.31742	-1.08924
SLC41A2	0.206168	0.309866	0.484954	1.02772	0.905925	0.876987	-1.08913	-1.57113	-1.15136
SKIL	0.0809091	0.0444375	0.0133089	0.986364	1.25226	1.13998	-1.24438	-1.03837	-1.2345
IER3	0.230037	0.214492	0.31061	1.00416	1.05814	0.95757	-1.32847	-1.19125	-1.25528
C6orf52	-0.423419	0.829483	0.629631	0.976326	0.54211	0.515182	-1.90609	0.0944091	-1.25763
FHDC1	-0.246045	-0.0235291	0.618616	0.725693	0.920136	1.39678	-1.61896	-1.02726	-0.745428
IFI44	-0.0358276	-0.301138	-0.115289	1.24739	1.26904	1.13825	-1.16427	-1.01164	-1.02652
HERC6	0.204675	0.318143	0.238121	1.06803	0.974905	0.954033	-1.47646	-1.05006	-1.23139
SCARB2	0.12699	0.0852609	0.15477	1.04802	1.09223	1.12268	-1.14073	-1.27252	-1.21669
ETFBKMT	-0.289686	0.141635	0.362231	1.12405	1.04777	1.13048	-1.14505	-1.14988	-1.22154
DUSP6	0.535887	0.48004	0.468624	0.834047	0.851091	0.783042	-1.23739	-1.28034	-1.435
LMBR1L	-0.455405	-0.0892566	-0.0605178	1.31776	1.16419	1.21218	-1.14147	-1.07483	-0.872661
LPAR6	-0.995917	-0.101711	0.163564	1.53205	1.15318	0.917241	-0.700416	-1.09716	-0.870843
REM2	0.46575	0.205524	-0.154601	1.27142	0.152461	1.409	-1.51893	-0.681682	-1.14895
UBE2Q2	0.519924	0.438775	0.401783	0.88701	0.864606	0.803372	-1.52852	-1.11982	-1.26714
CYP11A1	-0.0471899	0.378252	0.0109702	1.43605	0.811608	0.928755	-1.41547	-1.21914	-0.883837
FURIN	0.179471	0.311749	0.321643	0.981128	0.982919	1.01828	-1.28045	-1.25449	-1.26025
TGFB1I1	0.207089	0.142973	0.267813	1.0032	1.07234	1.00732	-1.12707	-1.05042	-1.52324
NLRC5	0.0140294	-0.156108	-0.00237159	1.10949	1.28001	1.12572	-1.30493	-1.00033	-1.0655
LRRC46	0.414425	-0.370384	-0.325428	0.877195	1.53419	1.036	-1.1172	-1.16889	-0.879908
GATA6	0.162	0.143382	0.362271	1.12479	0.961985	0.93857	-1.01678	-1.59845	-1.07777
CCDC40	0.481611	-0.0208006	-0.192279	1.04157	1.01952	1.14706	-1.57429	-0.988134	-0.914241
FBXO15	0.0938887	-0.501059	-0.1393	1.38195	0.927653	1.24267	-0.53751	-1.42255	-1.04575
CRABP2	0.36373	0.184974	0.546829	0.86	0.784355	1.08696	-1.53401	-1.05576	-1.23708
CTSK	0.120823	0.0813141	0.307352	0.762559	1.14169	1.06659	-1.90106	-0.807993	-0.77128
SLC20A1	0.331485	0.243072	0.287199	1.03092	0.929732	0.988102	-1.22605	-1.26006	-1.3244
AFF3	0.454112	0.424327	0.324703	0.770956	1.0118	0.878095	-1.5215	-0.99728	-1.34521
BOC	0.476524	0.245793	0.340906	0.976035	1.00299	0.802463	-1.2243	-1.4856	-1.13482
PDGFC	0.252693	0.283716	0.443799	0.882622	0.926705	1.04818	-1.20197	-1.36198	-1.27377
CYP4V2	0.181095	0.199291	0.184801	0.902458	1.12318	1.10508	-1.38268	-1.22309	-1.09014
FBXL17	-0.06401	0.316395	0.221387	0.998501	1.04754	1.13184	-1.31987	-1.09271	-1.23908
PCYOX1L	0.1005	0.164909	0.104389	1.00804	1.10104	1.11141	-0.849069	-1.2997	-1.44153
TNIP1	0.339947	0.250657	0.26672	1.02436	0.989107	0.938202	-1.30411	-1.20416	-1.30073
PCDHB18P	-0.431338	0.522097	0.214419	1.33439	0.809397	0.702573	-1.88115	-0.303256	-0.967131
SDK1	0.369866	0.167839	0.49242	1.0321	0.922978	0.82915	-1.56127	-1.20456	-1.04852
SHROOM2	0.581557	0.369514	0.513609	0.936166	0.730181	0.726481	-1.77833	-1.04854	-1.03064
IDNK	-0.205164	-0.524531	0.0253701	1.38818	0.931703	1.36407	-1.18719	-0.823734	-0.968703
GAS2	-0.054032	-0.217084	0.655233	0.835181	1.51929	0.637463	-1.29126	-1.40844	-0.676353
PTPRJ	0.211069	-0.00269103	0.128526	1.04684	1.12578	1.10393	-1.25659	-1.1611	-1.19576
CSTPP1	0.400171	0.337118	0.15837	1.09612	0.916412	0.896931	-1.28362	-1.14101	-1.3805
TTC12	-0.362072	-0.2646	0.175	1.44669	0.882152	1.25735	-1.10405	-0.881243	-1.14922
HMGA2	-0.0947586	-0.0421455	-0.139663	1.13961	1.24062	1.21027	-1.07663	-1.06745	-1.16985
ITGB1	0.438846	0.470776	0.485314	0.771627	0.881519	0.892566	-1.30025	-1.27229	-1.36811
CCDC102B	0.453102	-0.113089	0.0506171	0.991796	1.25256	0.788314	-0.481761	-1.62394	-1.3176
SLC7A11	0.500767	0.562616	0.513924	0.748265	0.813494	0.829965	-1.35316	-1.25489	-1.36098
RAD9B	-0.683804	-0.92275	1.33862	0.673203	1.1741	0.929638	-0.630325	-1.06394	-0.814751
MMAA	0.413485	0.552789	0.104523	0.811184	1.00636	0.947536	-1.34496	-1.11761	-1.37331
ZNF827	-0.00454899	0.333487	0.204077	0.902576	1.16339	1.07594	-1.33843	-1.18102	-1.15547
AMN1	0.14177	0.0230779	-0.0514929	1.28637	0.984114	1.11807	-1.07555	-1.17463	-1.25173
CCDC74B	-0.289675	0.548601	0.479748	1.13074	0.94774	0.804916	-1.41738	-1.34833	-0.856354
FAM151B	0.130826	0.4496	0.233391	0.783864	0.936809	1.08103	-0.886328	-1.89173	-0.837463
ZNF547	0.0257881	0.666681	0.391988	1.00946	0.698462	1.00769	-1.31533	-1.06644	-1.41829
ZNF837	0.288075	-0.241415	0.149756	1.12438	1.02211	1.08167	-1.40246	-1.42699	-0.59513
BMP3	0.452052	0.831598	-0.0660958	0.18367	0.777166	1.41325	-1.28043	-0.877789	-1.43342
SCN3A	-0.366828	-0.123719	0.604867	0.579735	1.58272	0.934152	-1.19529	-0.613845	-1.40179
LINC00467	-0.00866362	-0.0479091	0.0438566	0.984718	1.49891	0.832761	-1.36563	-0.554977	-1.38306
FBXO36	0.311235	0.740722	-0.457706	0.817305	1.32439	0.714855	-0.964625	-1.55204	-0.934135
HS2ST1	0.134758	0.26581	0.173009	1.04011	0.968545	1.12724	-1.28554	-1.22445	-1.19948
ANGPT1	-0.274168	0.000121805	-0.173336	1.37757	1.23284	1.01368	-0.943459	-0.935207	-1.29804
LRRK1	0.0955232	0.266134	0.151918	0.908614	1.07602	1.18069	-1.26693	-1.15304	-1.25893
SLC7A7	0.126862	0.732458	-0.13687	1.06037	1.23295	0.558234	-1.52099	-1.18725	-0.865753
SAXO1	0.478001	-0.256476	-0.170209	1.3276	1.18887	0.805203	-1.31448	-1.08367	-0.974824
FRRS1	0.660486	0.381887	0.572686	0.762029	0.851825	0.727392	-1.20409	-1.46935	-1.28287
KRTCAP3	0.507145	0.28727	0.129598	1.03029	0.932781	0.726894	-1.69874	-0.476097	-1.43915
H4C8	0.0461325	-0.362989	0.184261	1.36146	0.331445	1.26736	-1.87339	-0.862882	-0.0913948
DMTN	-0.0405486	-0.0384901	-0.183184	1.38524	1.11051	1.03446	-1.43579	-0.892577	-0.93962
IFNGR2	0.37819	0.444	0.324242	0.83079	0.945553	0.958747	-1.43265	-1.23571	-1.21317
CCDC17	-0.4124	-0.37517	1.08029	0.681858	1.22071	0.995187	-1.41207	-0.915718	-0.862683
ABR	0.291333	0.252909	0.230673	0.980873	0.997623	1.03049	-1.21547	-1.24616	-1.32227
NPR2	0.886445	0.586974	0.424606	0.566331	0.743918	0.701884	-1.06317	-1.68769	-1.15929
MPZL3	0.460696	0.592447	0.552357	0.773846	0.838471	0.690161	-1.70163	-0.993757	-1.21259
NAPEPLD	0.314195	0.143415	0.230373	0.96235	0.997774	1.09084	-1.43516	-1.18831	-1.11548
ITGA5	0.453018	0.410481	0.324224	0.921782	0.861888	0.927052	-1.30626	-1.33593	-1.25625
GNG3	0.923481	-0.139496	-0.713543	1.01762	1.21267	0.817025	-0.979062	-1.38506	-0.753636
FBLIM1	0.0604617	-0.0758751	-0.0469205	1.20497	1.11089	1.14818	-0.878906	-1.14038	-1.38242
SDC3	-0.262102	-0.164285	-0.199319	1.19654	1.32182	1.21134	-1.03338	-0.977432	-1.09319
OLFML2B	0.274432	0.207246	0.0907731	0.816734	1.02738	0.928706	-0.532154	-2.13059	-0.682531
ANTXR2	0.0659893	0.192203	0.140806	1.15964	1.0236	1.05972	-1.17899	-1.22069	-1.24228
UCN	-0.184971	0.265234	0.767153	1.38842	0.635289	0.602312	-1.75234	-0.685829	-1.03526
BDH2	0.249401	0.00888051	-0.397861	1.40368	1.19658	0.831636	-1.31529	-1.01454	-0.962492
ERAP1	0.0936748	0.297021	0.309437	0.977683	1.04435	1.02506	-1.31922	-1.10904	-1.31896
ERAP2	0.109961	0.114812	0.0554304	0.938133	1.19666	1.16675	-1.23856	-1.07422	-1.26896
DCBLD1	0.212755	0.166826	0.0203272	1.02493	1.07948	1.13626	-1.18323	-1.24134	-1.21601
GALNT10	0.153403	0.204512	0.287608	0.886577	1.0993	1.09492	-1.36149	-1.11644	-1.2484
SLC13A4	0.415367	0.260702	0.253578	0.756624	1.02858	0.825441	-0.526803	-2.0384	-0.975083
CTSB	0.0690548	0.0420621	0.0229208	1.16176	1.1194	1.11314	-1.17697	-1.20201	-1.14936
LRFN5	0.704656	0.557629	-0.0331817	1.13921	0.160795	0.983065	-0.912112	-1.88706	-0.713003
PGM2L1	0.693466	0.399115	0.296117	1.21158	0.541503	0.700418	-1.05758	-1.28088	-1.50375
NDRG2	0.256699	0.538363	0.404143	0.954524	1.00177	0.713619	-1.31974	-1.45585	-1.09353
HTRA1	0.225098	0.0317995	0.147278	1.16952	1.06187	1.00294	-1.17481	-1.16008	-1.30362
ILK	0.234763	-0.0695702	0.769535	0.450254	1.14104	0.734699	-0.286486	-2.11888	-0.855358
TRIM66	-0.0546409	-0.0767542	0.232884	1.12978	1.09341	1.1668	-1.11867	-1.32234	-1.05047
TUBA1A	0.131857	0.0318066	0.116094	1.14333	1.005	1.16185	-1.24338	-1.20363	-1.14293
ZNF528	0.147062	0.302896	-0.42716	1.25838	1.07284	1.04576	-1.18464	-1.20565	-1.00949
ZNF701	0.150221	1.25743	-0.202837	0.828075	0.502196	1.02369	-1.34915	-0.872529	-1.33709
SEMA6B	0.571091	0.397018	0.495886	0.834437	0.825605	0.826631	-1.32029	-1.37218	-1.2582
DNASE1L2	0.249893	0.49413	0.274578	0.937265	1.01797	0.771432	-1.75048	-0.832487	-1.1623
TET2	0.165907	0.23704	0.248547	0.968984	1.06845	1.04042	-1.42999	-1.18914	-1.11022
SPRY3	-0.589228	-0.0992533	0.278791	1.53198	1.07494	0.858896	-1.37755	-0.742845	-0.935731
JMJD7-PLA2G4B	-0.231757	0.559491	0.799648	0.662647	0.318785	1.43753	-1.33485	-1.38809	-0.823409
PLEKHA2	0.411504	0.374232	0.315356	0.86	0.916359	0.998061	-1.35463	-1.21995	-1.30093
NRG4	0.321178	0.818777	0.600263	0.627285	0.989008	0.113348	-0.700593	-0.624234	-2.14503
TAPT1	0.68936	0.64775	0.694909	0.743702	0.564154	0.635408	-1.52378	-1.32664	-1.12486
DPY19L2P2	1.29334	-0.232309	-0.168503	0.543825	0.789152	0.90951	-1.09576	-0.23885	-1.80041
TANC2	0.321014	0.177823	0.407302	0.937224	0.976523	1.00046	-1.27657	-1.29945	-1.24432
GAA	0.150581	0.223377	0.0675697	1.0723	1.10334	1.04221	-1.2658	-1.23274	-1.16084
LURAP1	-0.522382	0.99063	0.49044	1.03102	-0.120366	0.961705	-2.02817	-0.584592	-0.218282
KSR2	0.264575	0.475251	0.180361	0.680114	1.13412	0.998376	-0.98432	-1.07413	-1.67434
FRMD5	0.502121	0.330699	0.060047	1.06963	0.794888	0.986857	-1.62323	-1.04005	-1.08096
MOB3A	0.182853	0.226504	0.470198	0.801164	1.11259	0.999106	-1.19554	-1.38514	-1.21174
MBOAT1	0.325178	0.275174	-0.285151	1.27391	0.868007	1.04744	-1.36178	-0.833046	-1.30973
ZNF738	0.699839	-0.0327149	0.444832	0.759593	1.0128	0.666016	-1.5604	-0.343019	-1.64694
NBEA	-0.173174	0.087876	-0.18147	1.05893	1.14531	1.33876	-1.31874	-0.822106	-1.13539
MYD88	0.489904	0.416368	0.545247	0.920269	0.699597	0.870388	-1.3876	-1.21344	-1.34073
ENDOV	0.137702	0.225473	0.239927	0.991716	1.11967	0.980093	-1.48873	-0.98961	-1.21624
RNF213	0.0966036	0.0194353	0.0465701	1.00877	1.17028	1.19556	-1.17542	-1.20223	-1.15957
MFSD4A	0.0282916	-0.329299	0.521021	1.44932	0.996401	0.711446	-1.33039	-0.744817	-1.30197
RPP38-DT	0.722226	-0.0684834	0.683455	0.835321	0.630706	0.862679	-1.71631	-1.3752	-0.574394
CNTD1	-0.03988	1.19292	0.299297	1.06708	0.578983	0.510722	-1.58829	-0.70507	-1.31576
FKBP9P1	0.899904	-0.0618741	-0.770415	1.31856	1.3693	-0.0214657	-0.891721	-1.4144	-0.427881
ZDHHC13	0.765917	0.881651	0.569231	0.59046	0.628726	0.517215	-1.42651	-1.07155	-1.45514
NECTIN3	0.665805	0.7155	0.833932	0.570339	0.589033	0.612758	-1.33019	-1.29773	-1.35945
CALHM5	0.859724	0.258256	0.257528	0.735093	0.698265	1.0014	-1.06972	-1.05602	-1.68453
STAP2	0.779024	-0.39478	0.504305	0.853735	0.961369	0.531466	-1.01331	-1.99192	-0.229885
TMPRSS9	0.396556	-0.0606241	-0.0236863	0.529703	1.23039	1.22068	-0.737819	-1.88797	-0.667234
ZNF223	1.19881	-0.302925	-0.681578	-0.225076	1.39362	1.12855	-1.48702	-0.466531	-0.557855
GGN	0.161686	0.191373	0.620627	0.245521	1.1752	1.27307	-1.27876	-1.22412	-1.1646
ATP8B5P	-0.515917	0.314958	-0.0423917	1.39209	0.813431	0.670018	-1.11781	0.288786	-1.80317
HARBI1	0.610727	0.491559	0.408161	0.808062	0.622045	0.860122	-1.86157	-1.18585	-0.75326
WDFY3-AS2	0.748953	0.336002	0.853217	0.692102	0.436011	0.830535	-1.12744	-1.64299	-1.12639
CUEDC1	0.19132	0.279735	0.378714	1.02809	0.984927	0.941957	-1.24033	-1.26155	-1.30286
ST20	0.563538	0.683494	0.177163	0.560389	1.03759	0.736924	-0.84887	-1.83911	-1.07111
SOX2	0.362709	0.648546	0.477762	1.07424	0.506415	0.756709	-1.21541	-1.72424	-0.886738
KBTBD3	-0.428878	-0.259055	0.889869	1.25423	0.969673	0.865406	-1.16124	-0.86768	-1.26232
CADM1	0.0882091	0.0912876	0.0312721	1.09191	1.14582	1.06674	-1.53734	-0.888051	-1.08984
CCDC159	-0.293212	0.206601	0.157009	0.80417	1.34456	1.04222	-0.518898	-0.999624	-1.74282
BMP8A	0.35148	0.123293	-0.171136	1.41002	0.914455	0.600032	-0.367818	-0.971074	-1.88925
POU6F1	0.410703	0.637562	0.612084	0.662843	0.768167	0.846307	-1.22295	-1.1083	-1.60642
SRPK3	0.213126	0.380721	0.246588	0.736831	0.68475	1.17034	-1.80093	-1.44548	-0.185953
ENSG00000184441	0.976909	0.286661	0.602186	0.288751	0.815727	0.6245	-1.94922	-0.429852	-1.21567
RBM43	-0.11269	-0.139491	0.0124221	1.14899	1.20153	1.22353	-1.09193	-1.10745	-1.13493
IL3RA	-0.85143	0.313452	0.582709	1.13649	1.30596	0.21815	-0.236153	-0.647917	-1.82126
GPRIN3	0.806653	-0.691586	0.0803914	0.602959	1.05341	1.21982	-1.68461	-0.465983	-0.921042
STAC3	0.444896	-0.166359	-0.211155	0.582399	1.40656	0.86626	-1.30971	0.100673	-1.71357
BACE1	0.456302	0.372908	0.512175	0.875871	0.825511	0.887925	-1.29698	-1.27814	-1.35557
CEACAM19	0.214167	0.529143	0.0830112	0.897393	1.21495	0.811647	-1.40318	-1.21612	-1.13101
MT1X	0.350409	0.65396	0.16606	0.714963	1.19197	0.729137	-1.42399	-1.40626	-0.976245
CARD9	0.828617	0.57125	0.118129	0.473541	0.835963	1.00337	-1.45975	-1.41062	-0.960499
FBLL1	0.667706	1.09945	-0.170504	-0.261124	0.748321	1.3287	-1.0834	-1.29966	-1.02948
DPYD	0.0557222	0.0724824	-0.00827541	1.10573	1.05832	1.23235	-1.18947	-1.09918	-1.22767
QRFP	0.363271	0.120125	0.665396	0.966115	1.07759	0.51625	-1.64882	-0.706331	-1.3536
FSIP2	0.178268	-0.621065	1.02508	-0.386724	1.24734	1.23944	-0.214413	-1.54921	-0.918716
INSYN2A	0.310415	-0.416802	-0.0340083	1.17376	1.16077	1.05734	-1.46277	-1.16479	-0.623917
DCAF8L2	0.477979	-0.438683	0.0264549	1.08876	0.971956	1.0237	-1.87933	-0.460844	-0.809993
MAML3	0.234512	0.131066	0.372488	0.862385	1.01208	1.1211	-1.49135	-1.00674	-1.23554
SLC6A17	0.00671692	-0.3099	0.665891	0.893866	1.62865	0.257896	-1.14822	-0.434302	-1.5606
SVIL	-0.346382	0.409129	-0.407513	1.19647	0.89921	1.36762	-1.3262	-0.707697	-1.08463
CCDC154	0.09436	0.273781	0.653762	0.991049	0.769112	0.665779	-0.189655	-1.88197	-1.37621
FAM114A1	0.150211	0.413499	0.273572	1.10757	0.995714	0.831424	-1.22409	-1.47131	-1.07659
ZNF334	0.43292	-0.0241087	0.0108736	0.960757	1.10895	1.10885	-1.40599	-0.938508	-1.25376
NBR2	0.216712	0.289479	-0.196874	1.0755	1.06256	1.00187	-1.60481	-0.558482	-1.28595
GPRASP1	0.196002	0.889631	-0.0193936	1.04599	0.87107	0.564005	-1.91331	-0.856317	-0.777679
LINC00632	0.678106	0.323014	0.334903	0.553558	1.01951	0.974347	-1.26955	-1.32304	-1.29085
NOTCH4	-1.49552	0.136151	0.925398	0.748401	1.25086	0.697088	-0.573434	-0.333235	-1.35571
AGER	0.0734773	0.239826	0.0110797	1.06373	1.2653	0.670861	-1.89291	-0.444683	-0.986686
MBD5	0.198748	0.0678866	0.194394	0.901893	1.18825	1.0795	-1.19305	-1.47675	-0.96087
RNF39	0.668797	-0.578083	0.666833	0.735009	1.05769	0.971498	-1.2441	-1.0174	-1.26024
PCDHGA1	-0.538125	0.481429	0.415894	0.935316	1.29522	0.754153	-0.678031	-1.04017	-1.62569
HLA-H	0.131595	-0.143055	-0.25964	1.18964	1.21017	1.14268	-1.35485	-0.821964	-1.09458
HLA-A	-0.204704	-0.135389	-0.185238	1.33282	1.22533	1.13174	-1.09879	-0.979226	-1.08653
DYNLT2B	0.540966	0.523071	0.362625	1.10515	0.66861	0.69107	-1.44647	-1.02893	-1.41609
DNLZ	0.758254	0.267449	-0.756287	0.90047	1.06708	1.02015	-1.48976	-0.955011	-0.81234
RBM22P2	-0.238843	-0.50457	0.629695	1.09866	1.20215	0.777664	-0.13311	-1.3524	-1.47925
LAT	-0.11455	0.740337	0.47386	0.75774	0.465164	1.34319	-0.985123	-1.50795	-1.17267
MT1P1	0.155692	0.143456	0.189831	1.26216	1.03899	0.84999	-1.45046	-0.987615	-1.20205
LTB4R	-0.241342	0.00958943	0.0755649	1.05518	1.25472	1.20922	-1.20976	-1.12365	-1.02951
DNASE1	0.0915852	-0.157382	0.0401478	1.07816	1.23934	1.14048	-1.23913	-1.20983	-0.983375
ITGA1	0.152996	0.194152	-0.414734	0.866205	1.29499	1.11757	-1.08838	-1.63276	-0.490054
PGAM1P7	0.2309	0.724065	-0.888645	1.50193	0.296032	0.836027	-1.74157	-0.258361	-0.700379
RCN1P1	0.89571	-0.0491659	0.326808	0.910839	0.59924	1.06867	-1.30132	-1.05058	-1.40019
TNFRSF25	-0.135658	0.382994	0.357915	1.03033	0.988418	0.995201	-1.52323	-0.764224	-1.33175
CCDC7	-0.163585	1.40756	0.0987866	0.69662	0.744611	0.594868	-1.83878	-0.666068	-0.874011
MIF-AS1	0.278384	1.11489	0.361256	0.864721	0.860413	0.13985	-1.83187	-0.684251	-1.10339
PPP3CB-AS1	0.307515	0.255224	-0.411714	0.671986	1.17769	1.30701	-1.38711	-1.38195	-0.53864
LINC01465	-0.165189	-0.559885	0.0637685	1.02705	1.59011	1.03242	-1.13428	-0.907598	-0.946404
C10orf55	0.075288	1.07144	-0.151865	0.988549	0.934788	0.564873	-0.861866	-0.823272	-1.79793
LINC00240	0.496999	0.176206	-0.308924	0.435221	0.962975	1.38485	-1.7243	-1.26209	-0.160934
POT1-AS1	-0.312418	0.754208	0.49378	0.948145	0.560914	0.998676	-1.57198	-0.362626	-1.5087
INE1	0.399091	-0.220716	0.540116	0.882384	0.79531	1.18231	-0.683389	-1.31821	-1.5769
PARP4P2	0.0126698	0.578611	0.0142873	1.07118	0.92572	0.757726	-2.02398	-0.447795	-0.888423
ENSG00000225032	0.24102	0.117758	-0.197612	0.825133	1.25343	1.11604	-1.69081	-1.10326	-0.561704
KLHL5P1	0.151516	0.490904	0.689815	0.925147	0.760931	0.855442	-1.38537	-1.04641	-1.44198
ENSG00000225507	0.994259	0.398709	0.114829	0.85525	0.462798	0.677606	-0.225919	-1.71739	-1.56014
ELFN1	0.547894	0.459912	0.557045	-0.0326997	1.22889	0.781214	-0.635893	-1.91611	-0.990253
LINC00623	0.783176	0.901649	0.0916607	0.858786	0.551951	0.665425	-0.992439	-1.48	-1.38021
COPS8-DT	-0.487145	0.765655	-0.90522	1.08757	0.808932	1.33102	-0.731879	-1.41725	-0.451677
LINC01515	0.831253	0.477035	0.502139	0.803683	0.410978	0.905163	-1.38227	-1.13541	-1.41257
SNX19P1	-0.498136	0.864857	0.751351	0.90514	0.758318	0.740436	-0.705688	-1.27953	-1.53675
SEPTIN7-DT	-0.915878	0.603537	0.323461	0.605612	1.05754	1.30909	-0.888972	-1.55211	-0.54228
PIGPP3	0.563275	-0.694771	0.363165	1.33071	1.00219	0.706754	-0.934129	-0.860691	-1.4765
ENSG00000229915	1.25851	0.662187	0.0376634	0.844366	0.158881	0.506215	-1.34756	-1.73767	-0.382591
HSPB1P2	0.614207	0.804503	0.538526	0.68696	0.670157	0.629259	-1.64061	-1.26332	-1.03968
ENSG00000230565	-0.2813	0.867862	0.32441	0.528592	1.1224	0.468664	-0.212296	-0.606962	-2.21137
ENSG00000230896	0.460116	0.0652851	-0.395815	0.863292	0.978046	1.12538	-2.01469	-0.62772	-0.453892
ENSG00000231305	-0.274967	-0.241812	0.882912	0.938674	0.836871	1.13975	-0.945148	-0.627997	-1.70828
FAM225A	-0.302479	0.361247	0.00715271	1.26539	1.09365	0.953604	-1.5348	-0.832525	-1.01124
ENSG00000232450	1.15265	0.156427	0.132987	0.413169	1.17603	0.512987	-1.82697	-0.859566	-0.857718
BDH2P1	-0.240494	-0.0623451	0.101905	1.26373	1.28929	0.97058	-0.953579	-1.25868	-1.1104
CYCSP10	-0.126544	0.358614	1.10225	0.469793	0.915098	0.882439	-0.864276	-1.7624	-0.974974
DLG5-AS1	-0.752441	0.570909	0.19418	1.38299	0.748075	1.0651	-0.930295	-1.17233	-1.10619
UBE2Q2P10	-0.279696	0.354778	0.629613	0.722381	1.04878	0.518966	-2.27119	-0.151756	-0.571877
MT1XP1	0.489588	0.859531	0.0501095	1.15972	0.127309	0.873248	-1.83689	-0.998077	-0.724541
SP2-AS1	0.0668733	0.821411	0.245997	0.930936	1.02236	0.692367	-1.07315	-1.18905	-1.51776
UPF3AP3	0.161153	0.988349	-0.0964956	0.726878	0.632895	1.22366	-0.901816	-1.29924	-1.43538
SLC25A25-AS1	0.346946	0.699759	0.363426	0.68644	0.854621	0.909862	-0.871336	-1.49895	-1.49077
ZNF853	0.598785	0.365909	0.451964	0.850509	0.701994	0.932876	-1.12522	-1.17	-1.60681
MTX1LP	-0.261164	-0.0521315	0.456825	1.17106	1.03879	0.548541	-2.14626	-0.181521	-0.574132
ENSG00000236841	-0.882617	-0.299147	1.16715	0.712903	0.770376	1.34474	-1.28869	-0.627999	-0.896725
LINC01684	-0.112195	-0.707983	0.695963	0.987864	0.962792	1.31932	-1.11835	-1.17565	-0.851759
LINC01473	-0.0809787	0.330463	-0.340714	1.6381	0.530007	0.614476	-1.76478	0.201005	-1.12758
ALG1L6P	-0.248206	-0.48122	0.68261	-0.315442	1.22305	1.58677	-0.196055	-1.65235	-0.599152
NEPRO-AS1	0.634605	0.392611	0.136704	0.419125	1.26064	0.879363	-0.947983	-1.12568	-1.64938
ENSG00000240207	0.186118	0.415088	0.21924	0.541437	1.05378	1.12352	-1.05741	-0.57704	-1.90473
RPL31P46	0.750425	0.599151	0.576934	0.0746119	0.638641	1.12187	-1.61514	-0.78987	-1.35663
LASTR	-0.108015	0.522923	0.0502907	1.48072	0.788367	0.77916	-1.12754	-0.898334	-1.48757
ARPIN	-0.000817746	0.320415	0.233596	0.844955	1.06302	1.17422	-1.19558	-0.892581	-1.54722
FTH1P23	-0.126644	-0.362722	0.438476	1.16912	1.02512	1.0721	-0.963681	-0.565022	-1.68674
IL10RB	0.149023	-0.274555	0.600427	0.0804902	1.55693	0.879248	-0.168866	-1.81507	-1.00762
ENSG00000244055	0.656544	0.311002	0.144185	0.855354	0.923295	0.931087	-0.979824	-1.45884	-1.3828
ENSG00000244560	0.578907	-0.0930163	0.318577	1.01546	1.14576	0.576731	-0.52304	-1.66183	-1.35755
ENSG00000244738	0.0914938	0.937575	-0.00600751	0.315632	0.289507	1.58484	-1.71978	-0.331403	-1.16185
RUFY1-AS1	0.47802	0.140192	-0.713478	1.00521	1.20408	0.658462	-0.805569	-0.0438629	-1.92305
UBE2D3-AS1	0.40129	0.531207	0.683776	0.50241	0.494253	1.09714	-1.81803	-1.32921	-0.562846
LINC02268	0.240423	0.695494	0.598641	0.74553	0.935363	0.710462	-1.22678	-1.25738	-1.44175
ENSG00000248281	0.530555	-0.281805	0.174658	1.01859	0.313226	0.995082	-2.20899	0.207155	-0.748465
ENSG00000249207	0.634292	-0.405197	0.362133	0.391425	1.07728	1.10932	-0.460829	-2.01674	-0.691685
RPL13AP26	0.310709	0.537321	-0.437963	1.31938	0.292861	0.860001	-0.328052	-0.414846	-2.13941
USP38-DT	0.311166	0.336765	-0.356299	1.54144	0.821277	0.7953	-1.12571	-1.08388	-1.24006
PARAIL	-0.0252516	-0.0468088	0.0557792	0.997658	1.21272	1.1676	-0.814537	-0.91494	-1.63223
LINC02475	-0.0482743	0.0370669	0.575021	1.13566	1.17958	0.757468	-1.23362	-1.17015	-1.23276
PCDHGA7	-0.0926192	0.258534	1.10128	0.894525	1.04074	0.335498	-1.41218	-0.582196	-1.54359
HOXA-AS2	0.193123	0.202189	0.153781	1.02529	1.11996	0.994866	-1.01974	-1.33562	-1.33384
GASAL1	0.113656	0.0678081	0.205353	1.30618	0.865413	0.901254	-1.76163	-0.596009	-1.10202
PCDHGA6	0.257009	0.187275	0.23062	0.950211	1.10446	0.998715	-1.00645	-1.42572	-1.29612
UBQLN1-AS1	0.367861	-0.0702202	0.0661509	1.50684	0.9333	0.521594	-0.999009	-1.77044	-0.556083
ENSG00000255031	-0.0391801	0.330976	0.753119	0.342063	1.51114	0.578893	-1.58584	-0.569492	-1.32168
TBX5-AS1	0.000120182	0.613271	0.15255	0.89891	1.01555	1.03688	-1.0159	-1.40221	-1.29918
ENSG00000256083	0.211059	-0.306542	0.770827	1.44201	0.419897	0.832549	-0.743667	-0.914868	-1.71127
ENSG00000258734	0.297203	1.17065	0.196745	1.12902	0.642926	0.199265	-1.05582	-0.882652	-1.69734
TUBB3	-0.233263	-0.106137	0.311283	1.14412	1.08949	1.10501	-1.52316	-0.575028	-1.21232
MPPE1P1	0.740125	0.247365	-1.36465	1.33323	1.01104	0.530814	-1.24332	-0.866484	-0.388127
ENSG00000259972	0.394965	0.471117	-0.221469	1.12403	0.946648	0.954715	-1.28224	-1.25335	-1.13442
AP1AR-DT	-0.325962	-0.817903	0.590566	0.935953	1.49339	0.857185	-0.912615	-1.43225	-0.388367
CCPG1	-0.127656	-0.204938	0.318912	1.32036	1.04983	1.03028	-0.859	-1.27599	-1.2518
ENSG00000261253	0.314951	0.82738	0.57671	1.09996	0.394396	0.653493	-1.50291	-1.0438	-1.32018
ENSG00000261338	0.85483	1.05715	0.226879	0.710583	0.461043	0.526185	-1.55869	-1.34115	-0.93683
TEN1-CDK3	1.20651	-0.27013	0.497723	0.874529	0.866426	0.0676637	-1.93908	-0.43528	-0.868365
LINC02605	-0.210803	0.576208	0.485854	1.10718	0.684046	0.846732	-1.93617	-0.881508	-0.671532
PCDHGB3	0.369098	0.499491	0.168682	-0.108311	1.20198	1.33889	-0.706433	-1.28312	-1.48029
DND1P1	0.202816	0.773472	-0.0484655	1.00588	1.1662	0.59189	-0.996403	-1.27442	-1.42097
ENSG00000264112	0.717115	0.624675	0.577883	0.707986	0.76968	0.582346	-1.50758	-1.22272	-1.24939
CFAP298-TCP10L	-0.647312	0.276983	-0.221679	1.403	0.974678	1.17392	-1.38454	-0.813025	-0.762026
NDUFV2-AS1	-0.165076	-0.792563	0.74639	1.78266	0.21036	0.901777	-0.694066	-1.37647	-0.613003
STRADA	-0.0581148	0.373017	0.102406	0.955907	0.99746	1.24403	-1.18329	-1.08407	-1.34734
S1PR2	0.649876	0.231046	0.0723814	0.926654	0.810574	0.994386	-0.789109	-1.13249	-1.76332
ITGB1P1	0.409194	0.422523	0.446795	0.959325	0.878626	0.798722	-1.28852	-1.22909	-1.39757
ENSG00000269982	-0.0624086	0.223622	0.1621	1.00317	1.48805	0.564667	-1.29047	-1.5609	-0.527835
ENSG00000271533	0.0083319	-0.119067	-0.0600486	1.26802	1.2533	0.97552	-1.0836	-0.835419	-1.40704
ENSG00000272054	0.0586562	1.36508	0.0716149	0.321981	1.1597	0.599556	-1.23367	-1.00811	-1.33481
LYRM4-AS1	0.359454	0.0494936	0.187089	0.736419	1.05655	1.25809	-0.908076	-1.27943	-1.45958
GTF2IP13	0.143358	0.260815	0.678766	1.13628	1.2335	0.172623	-1.56958	-0.90222	-1.15354
GTF2IP20	0.11908	0.505065	0.0249194	1.37638	0.686107	0.875128	-1.373	-1.47001	-0.743657
SPMIP1	0.386355	0.543996	-0.438773	0.992507	1.02428	0.923446	-0.77211	-1.74347	-0.916234
LINC03052	-0.091324	-1.13073	1.3391	1.29049	0.624904	0.661173	-0.966388	-0.889443	-0.837789
LINC02604	0.0994287	-0.0175188	-0.262769	1.18612	1.25745	1.08946	-1.11333	-1.11735	-1.12151
ENSG00000273302	0.0322918	0.894249	-0.16159	0.945033	0.0745929	1.0799	-2.0112	0.164697	-1.01798
ENSG00000273669	0.433023	0.942651	-0.679436	0.623291	1.29848	0.501086	-0.571889	-0.741884	-1.80532
WHAMMP3	-0.172843	0.390868	-0.375517	1.25589	0.74088	1.33179	-0.877419	-0.713107	-1.58054
PCDHGB5	0.0860008	0.248784	0.156083	1.05585	1.03506	1.08875	-1.17474	-1.38985	-1.10594
ENSG00000276728	0.322791	-0.372198	0.761618	0.855434	0.792945	0.954315	-0.270001	-1.83657	-1.20833
LINC00869	0.894397	0.967194	-0.240335	0.507102	0.744715	0.594293	-0.604451	-0.893687	-1.96923
ENSG00000277182	0.285053	-0.287694	-0.512273	1.46901	0.830411	0.958519	-1.65844	-0.0582398	-1.02634
SPANXA2-OT1	0.737017	0.881828	-0.730941	1.2109	0.556301	0.519144	-0.652541	-1.75802	-0.763686
LHX1-DT	0.38043	0.283394	0.417225	0.927888	1.00313	0.856499	-1.23363	-1.25935	-1.37559
ENSG00000277476	0.0212528	0.488541	0.321365	1.08655	0.806888	0.939439	-1.7777	-0.988199	-0.898134
ENSG00000278730	0.103193	0.21142	0.058451	1.0098	1.02342	1.1639	-1.53077	-0.799879	-1.23953
ENSG00000279019	0.423723	-0.447459	0.0235521	1.33059	0.791123	1.08787	-1.50887	-1.24857	-0.451961
ENSG00000279277	-0.221327	0.461714	-0.227818	0.75482	1.34165	1.04328	-1.47531	-0.270595	-1.4064
ENSG00000279812	0.221916	0.737011	-0.441686	0.859548	1.24882	0.478949	-2.02164	-0.46615	-0.616767
ENSG00000280007	0.349587	1.11114	0.360937	0.468152	0.428707	1.08468	-1.20686	-1.52883	-1.06751
ENSG00000280399	0.0116785	1.4258	-0.447328	0.866023	0.869601	0.583394	-1.03972	-1.49809	-0.771357
LINC01242	0.494534	-0.504365	-0.035919	0.962403	1.64	0.410434	-1.04187	-0.339398	-1.58581
GTF2IP12	-0.389087	-0.114289	0.821235	1.0784	0.798202	1.18108	-1.31806	-1.26561	-0.791875
CCDC39	1.02562	0.424716	-0.27918	-0.0833347	0.6439	1.0909	-0.96233	0.17025	-2.03054
SLC7A14-AS1	-0.521461	0.919423	-0.92154	1.38784	1.14046	0.652191	-0.756561	-0.90929	-0.991064
LINC00941	0.324339	0.211611	0.350222	0.906007	0.961827	1.05503	-1.22119	-1.41341	-1.17443
ENSG00000285867	0.581896	-0.456114	0.551971	1.39654	0.40049	0.698397	-1.10935	-0.260606	-1.80323
ENSG00000285922	0.300494	0.0122358	-0.0696978	1.21384	1.17131	0.747428	-1.49727	-1.43655	-0.441787
ENSG00000286977	0.525633	-0.369767	0.255946	0.867519	1.17115	1.04412	-0.904676	-1.03533	-1.55459
ENSG00000288049	-0.029101	0.26644	1.01643	-0.104624	0.608971	1.63176	-1.21574	-1.15467	-1.01947
ENSG00000288612	-0.350583	-0.321028	0.594039	0.691436	1.54957	0.891229	-1.59293	-0.464541	-0.997191

## Sheet: C2
	MSTO_211_DMSO_1	MSTO_211_DMSO_2	MSTO_211_DMSO_3	MSTO_211_7883_1	MSTO_211_7883_2	MSTO_211_7883_3	MSTO_211_R7883_1	MSTO_211_R7883_2	MSTO_211_R7883_3
SEMA3F	-0.95401	-1.24972	-0.705282	1.14468	1.15593	1.43246	-0.527755	-0.0780407	-0.218254
HECW1	-0.028535	-2.06608	-0.847342	0.0950108	1.29082	0.806945	-0.321347	0.465198	0.605329
CYP26B1	-0.614257	-0.906535	-0.822803	1.31915	1.31029	1.33363	-0.607354	-0.446	-0.566122
ICA1	-1.47163	-0.888111	-1.16513	1.05547	1.01228	1.21335	-0.106061	0.126672	0.223155
THSD7A	-0.814072	0.286844	-1.35989	0.795075	1.46281	1.24084	-0.230828	-0.481165	-0.899608
ATOSB	-0.84739	-0.706119	-0.666134	1.43343	1.18635	1.35099	-0.591136	-0.702573	-0.457414
ALDH3B1	-0.834456	-1.18714	-0.793108	1.34749	1.2806	1.18217	-0.525489	-0.121935	-0.348123
MYLIP	-1.1877	-1.05262	-1.12139	1.34855	0.943507	1.21129	-0.17004	-0.0820689	0.110472
PLEKHG6	-1.17758	-1.49428	-0.888871	1.39318	0.760489	0.766504	-0.228918	0.597691	0.271794
MLXIPL	-1.40988	0.0592361	-1.50787	0.880184	1.08137	1.24608	-0.0830039	0.17996	-0.446086
CALCOCO1	-1.30182	-1.31235	-1.27141	0.903383	0.959688	0.89145	0.316441	0.444773	0.369843
EHD3	-1.08213	-1.23484	-1.26024	0.967459	1.05956	1.00465	0.780629	-0.0434662	-0.191622
MVP	-0.751598	-0.734789	-0.749663	1.42676	1.23835	1.31994	-0.54784	-0.612001	-0.589162
ACP3	-0.253546	-1.65026	-1.19129	0.642922	0.991535	1.36882	0.143769	-0.526474	0.474526
WWTR1	-1.08581	-0.88439	-1.00237	1.0733	1.35859	1.33821	-0.116846	-0.328446	-0.35224
ADGRA2	-1.55478	-1.15074	-0.932091	0.645378	0.824681	0.884653	-0.337861	0.60684	1.01392
PLEKHB1	-0.803188	-0.833944	-0.784288	1.62041	0.876318	1.38032	-0.564039	-0.323777	-0.56781
SERPINB1	-1.05892	-1.30392	-0.969049	1.23229	1.11644	1.20415	-0.117034	-0.103749	-0.000212587
GRAMD1B	-0.617505	-1.31951	-1.16173	0.913668	1.1692	1.26059	0.543453	-0.650115	-0.138048
DEF6	-0.827621	-1.25307	-1.11006	1.46908	1.075	0.731266	-0.627433	0.519448	0.0233923
RAB27B	-0.999085	-0.976733	-0.962352	1.17355	1.33374	1.30651	-0.328438	-0.296692	-0.250501
PARP3	-0.814466	-0.824554	-0.692458	1.46812	1.28232	1.205	-0.587159	-0.371298	-0.665505
USH2A	-1.58491	-0.0566061	-1.03823	0.749201	1.24566	1.1051	-0.909874	0.494787	-0.00513538
EPN3	-0.933769	-1.42578	-0.189039	0.862673	1.86021	0.710622	-0.3561	-0.0603249	-0.468484
PRSS8	-1.11365	-1.08494	0.0503108	1.39563	1.22869	-0.0855296	-0.581387	-0.842415	1.03329
HHAT	-0.50923	-0.689519	-1.34044	1.16983	1.27709	1.286	-0.873231	-0.185819	-0.134687
SLC6A16	-0.75818	-0.414835	-0.579897	1.50172	1.1078	1.24269	-0.518731	-1.22154	-0.359023
ABCA7	-0.879801	-0.742535	-0.750041	1.29777	1.32748	1.32288	-0.699331	-0.584028	-0.292384
ROGDI	-1.0305	-1.47362	-0.770676	1.20416	1.27928	0.973813	-0.326717	0.173476	-0.0292129
WIPI1	-1.11349	-0.998681	-0.978007	1.29597	1.22687	1.18544	-0.156317	-0.437282	-0.0244963
RPS6KA2	-1.302	-1.55559	-1.078	0.618481	0.417239	0.596404	0.866697	0.601697	0.835073
VASH1	-1.37526	-1.03129	-0.524957	1.01041	1.20623	1.35343	0.0922168	-0.670592	-0.0601846
ACAP1	-1.41483	-1.64926	-0.795484	0.695521	0.69058	0.282251	0.6778	0.771979	0.741438
CELSR1	-1.247	-0.661698	-0.978591	1.18685	1.26789	1.2066	-0.406426	0.23136	-0.598977
PLD1	-0.81968	-1.20444	-1.11109	1.32591	1.15528	1.17792	-0.0744824	-0.0571031	-0.392326
FMO4	-0.591588	-1.25859	-0.995606	1.52221	0.782009	1.37432	-0.225073	-0.198901	-0.408785
MYH7B	-0.71222	-0.0806982	-0.50521	1.12766	1.17374	1.39388	-1.49261	-0.482175	-0.422371
CEACAM1	-0.658697	-1.43818	-0.749982	1.34629	1.19157	1.14002	-0.564964	0.0230346	-0.289094
PTPRH	-0.964537	-1.48654	-1.24173	0.993206	0.746882	0.921491	-0.230301	0.825452	0.436066
SESN1	-1.19328	-1.51572	-1.25719	0.844563	0.657858	0.772816	0.574153	0.586417	0.530381
KCNN2	-0.649882	-0.504616	-1.05626	1.41176	1.19176	1.33336	-0.668339	-0.599474	-0.458318
CD82	-0.788811	-0.430307	-0.961752	1.30291	1.37498	1.2667	-0.583803	-0.727888	-0.452027
HSD17B14	-0.416358	-1.23992	-0.531657	1.82593	0.871843	0.824625	-1.08488	-0.235137	-0.0144488
C3orf18	-0.265781	-1.42807	-0.514431	1.34011	1.26897	1.06563	-0.965517	-0.364278	-0.136626
OTUB2	-0.545174	-1.38959	-0.78839	1.25747	1.47219	0.796556	-0.732718	-0.37269	0.302345
ARHGAP4	-0.468864	-0.252924	-0.842242	1.14796	1.56045	1.11951	-1.06953	-0.329243	-0.865113
ANKRD24	-0.880861	-0.855001	-0.329596	1.31927	1.15112	1.34657	-0.411514	-1.13824	-0.201748
YPEL3	-0.884847	-0.803312	-0.88815	1.40696	1.26095	1.25356	-0.287503	-0.525078	-0.532573
ABCC6	-0.76802	-1.6808	-0.167319	0.706944	1.10204	1.42549	-0.564706	-0.52202	0.468389
BLNK	-0.592773	-1.16204	-1.16204	1.19708	1.11487	1.33646	-0.269637	-0.622417	0.160502
OCEL1	-1.38344	-1.29553	-1.15235	0.891829	0.794651	1.1495	0.351583	0.301867	0.341889
IZUMO4	-1.9416	-0.50927	0.100488	0.624985	0.881089	1.50111	-0.733167	0.0372414	0.0391232
PALM	-1.08114	-0.85379	-0.964835	1.22615	1.08549	1.45229	-0.0915046	-0.578083	-0.194569
MMP11	-1.1143	-1.52612	-0.929202	0.955734	1.05953	1.22134	0.138188	0.0906259	0.104216
P2RX6	-0.906814	-0.853695	-1.22273	1.327	1.24183	1.20001	-0.286403	-0.204273	-0.294918
RNF215	-0.849939	-0.598219	-0.537117	1.47636	1.48128	0.976762	-0.72635	-0.492659	-0.730114
YPEL1	-0.244868	-1.38151	-1.04985	1.16672	1.47049	0.986646	-0.112976	-0.605962	-0.228682
APOBEC3H	-0.868304	-1.34254	-1.34254	0.860582	0.868406	1.11576	0.869748	-0.337588	0.176481
ARSA	-0.79638	-1.29795	-1.04477	1.27391	1.21051	1.17873	-0.242958	-0.0584527	-0.222631
HDAC10	-0.695239	-0.00731998	-0.860579	1.22064	0.944861	1.217	-1.69355	0.0715949	-0.197403
NFATC2	-0.619947	-0.265615	-1.28432	0.77771	1.34256	1.62637	-0.456504	-0.499409	-0.62084
ABCD1	-0.955319	-0.65628	-0.942995	1.23201	1.33214	1.33279	-0.699263	-0.359718	-0.28336
GABRE	-1.03014	-0.81485	-1.09205	1.16642	1.28802	1.33618	-0.432209	-0.180708	-0.240666
ZNF423	-1.50757	-1.49297	-0.369328	0.841777	1.0843	0.63885	0.316985	0.895869	-0.407918
CRISPLD2	-0.664956	-0.342419	0.22997	1.14996	0.943048	0.812142	-2.10756	-0.202936	0.182743
LMF1	-0.736912	-1.41379	-0.5958	1.36898	1.10097	1.28348	-0.449987	-0.356123	-0.200805
BMF	-0.710316	-0.70663	-0.978594	1.31953	1.30771	1.32746	-0.423641	-0.546686	-0.588834
CPQ	-1.80966	-0.012564	-0.803018	1.20838	0.988104	0.905295	-0.237	-0.727703	0.488166
ECH1	-0.992904	-1.14461	-0.788287	1.47579	1.31256	0.96925	-0.301138	-0.191466	-0.339198
TNNT1	-0.947235	-0.74471	-0.526893	1.33262	1.2248	1.39859	-0.590446	-0.446193	-0.700535
APLP1	-1.47835	-1.18556	-1.16267	1.18082	0.925431	0.634331	0.313215	0.446747	0.326041
BBC3	-0.60046	-1.41363	-1.08879	1.39696	1.13482	1.03111	-0.300598	0.0784991	-0.237919
MEIS3	-0.909491	-1.30491	-0.982081	1.07545	1.33243	1.20041	-0.344824	0.0422418	-0.109228
RAB3D	-0.870933	-1.31949	-0.887414	1.13951	1.28631	1.24987	0.00756362	-0.387412	-0.218002
DBP	-0.796019	-1.24091	-1.38256	1.04006	1.19078	1.15875	0.0505531	-0.197243	0.176571
SCN1B	-0.222428	-0.867384	-0.915179	1.12648	1.21904	1.29762	-1.16281	0.240175	-0.715513
ITGB8	-0.86588	-0.808605	-0.875684	1.33739	1.29423	1.31064	-0.476572	-0.426604	-0.488921
HBP1	-0.823241	-0.752455	-0.77983	1.34803	1.27457	1.34992	-0.61454	-0.544854	-0.457609
HOXA13	-0.240519	-1.17631	-1.13728	1.25958	0.959749	1.44251	-0.391936	0.00729865	-0.723094
PRUNE2	-2.29556	-0.630472	0.122871	1.16489	0.825044	0.470219	0.226708	0.0373567	0.078944
RGS9	-1.42733	-1.65767	-0.507174	0.793637	0.910025	0.953439	0.747438	0.178419	0.00921678
SEPTIN4	-0.700927	-0.686339	-0.847497	1.18489	1.36568	1.38424	-0.537715	-0.289979	-0.872352
P2RX1	-0.799375	-0.799375	-0.799375	1.38313	1.1445	1.39808	-0.799375	-0.338678	-0.389533
HSD17B1P1	-0.0366509	-1.50623	0.103858	1.21857	1.22829	1.04701	-0.31295	-0.955414	-0.786478
HDAC5	-1.18921	-1.09776	-1.21062	1.10353	1.22349	1.05217	-0.108413	-0.0536708	0.280479
CPE	-1.37301	-1.33444	-0.885251	1.16711	1.0295	0.930135	-0.0976324	0.499685	0.0639
TECTA	-1.18028	-0.161515	-0.799279	1.32642	1.36607	1.13605	-0.430283	-0.787434	-0.469744
ACCS	-1.33794	-1.76236	-0.0913899	0.57405	0.910147	1.04457	-0.404656	0.296102	0.771483
TSPAN11	-1.31274	-0.623145	-1.04095	1.0843	0.966033	1.02476	0.654675	0.306804	-1.05974
SCNN1A	-1.23618	-1.29422	-1.17951	0.984928	0.886629	1.17558	-0.0565572	0.41206	0.307276
OAS2	-0.891641	-0.87526	-1.01676	1.32218	1.21059	1.30962	-0.581642	-0.348569	-0.128516
MGP	-0.894307	-0.894307	-0.457399	1.42292	1.20633	1.27149	-0.433533	-0.894307	-0.326891
ACRBP	-0.313852	-1.75953	0.370189	1.17754	0.856406	1.27942	-0.406619	-0.70659	-0.496957
ING4	-0.503215	-0.739573	-0.942703	1.1826	1.35593	1.38902	-0.840288	-0.577346	-0.324422
SPSB2	0.094434	-1.24383	-0.905703	1.07274	1.27105	1.28178	-0.874939	-0.669462	-0.0260717
APBB3	-1.49254	-0.970226	-1.32972	0.869466	1.06824	0.915509	0.423234	0.170598	0.345444
PCDHB6	-1.96985	0.40919	-0.752842	0.632709	1.26461	0.99143	-0.177353	-0.581304	0.183407
PCDHB15	-0.794006	-0.557012	-0.855206	1.23136	1.1631	1.50857	-0.180155	-0.773981	-0.742675
ARRDC3	-0.94955	-0.839922	-0.824598	1.23817	1.43959	1.23651	-0.492916	-0.334151	-0.473133
BCL6	-0.876988	-0.985026	-1.20164	1.16936	1.08633	1.44974	-0.164322	-0.123761	-0.353694
ABTB1	-1.22459	-1.40378	-1.15684	1.05968	0.913467	1.00631	0.215983	0.316818	0.272946
PLSCR4	-1.32951	-0.894814	-0.996745	1.2941	1.05812	1.24105	-0.0362851	-0.319578	-0.0163393
KLHL24	-1.0927	-1.12339	-0.928506	1.24671	1.19307	1.26341	-0.135831	-0.220194	-0.202557
DNAH1	-1.04485	-0.327547	-0.962469	1.17695	1.15472	1.50439	-0.807131	-0.363269	-0.330802
PCSK4	-0.666381	-1.45694	-0.614746	0.890163	1.31604	1.41836	-0.0450344	-0.70637	-0.135092
APC2	-1.3206	-1.41041	-0.61969	0.849805	0.166365	1.33729	-0.0358299	1.1528	-0.119727
SPTBN1	-1.1315	-1.48216	-1.20304	0.818814	0.952274	1.04232	0.552783	0.274397	0.176111
GALNT3	-1.29196	-0.665211	-0.775755	1.09049	1.47309	1.16972	-0.42086	0.0374411	-0.616952
FN1	-1.01268	-1.32758	-0.843049	1.14331	1.30206	1.19367	-0.135149	-0.114042	-0.206542
PROC	-1.27229	-0.338866	-0.194417	1.26818	1.33827	1.20029	-0.769447	-0.75391	-0.477809
FBXO2	-1.22186	-1.53001	-1.19955	0.807994	0.470713	0.807046	0.661275	0.462773	0.741622
CD58	-0.807689	-0.896867	-0.94987	1.23203	1.34187	1.33834	-0.404477	-0.469536	-0.383794
TSPAN1	-1.47371	-1.01789	-1.04908	1.45957	0.782759	0.77048	0.169132	0.541221	-0.182482
TNFSF4	-0.21472	-0.70477	-1.33709	0.792748	1.18208	1.28995	-1.21834	0.591499	-0.381357
CTSD	-0.956999	-1.04528	-0.933727	1.34428	1.20266	1.26103	-0.204304	-0.409338	-0.258325
DNAI7	-0.466439	-1.20244	-0.2059	0.659756	1.27369	1.67335	-0.338757	-0.277602	-1.11566
PPL	-1.17474	-0.963881	-0.719085	1.24103	1.25803	1.31265	-0.389061	-0.190216	-0.374727
PROX2	-1.12078	-0.670378	-0.0420744	0.147481	0.78208	1.21132	-1.752	0.522935	0.921414
ALDH6A1	-0.942502	-0.724338	-0.904894	1.25671	1.33822	1.32931	-0.567477	-0.372225	-0.412799
KCNIP2	0.0144259	-1.74697	-1.23766	1.1138	1.03905	0.906523	-0.0599974	0.352906	-0.382078
TEK	-0.357108	-1.88264	-1.25554	0.963387	0.704153	0.813842	-0.0949881	0.410162	0.698732
MOB3B	-1.667	-1.17967	-0.636087	0.698645	1.25563	1.06211	0.44006	-0.124866	0.151186
PLEKHG1	-1.40091	-1.64911	-0.433367	0.378465	1.22161	0.804211	-0.179258	0.519907	0.738454
CLU	-0.734188	-0.593338	-0.915687	1.19824	1.45261	1.30823	-0.692953	-0.441496	-0.581409
PTK2B	-0.968931	-0.341892	-1.28595	1.28111	1.30038	1.21272	-0.479618	-0.363618	-0.354191
TNFSF10	-0.93109	-0.52011	-0.93109	1.63924	1.26991	0.848247	-0.295554	-0.93109	-0.148464
RASL11A	-0.715878	-0.660305	-0.992321	1.33185	0.910214	1.61957	-0.56463	-0.678276	-0.250229
SPATA1	-1.32752	-0.0911775	-0.678357	1.68351	0.31441	1.33824	-0.205123	-1.00105	-0.0329326
LRP1	-1.26029	-1.29673	-1.30003	0.876289	0.962852	0.999487	0.343825	0.351041	0.323558
NFE2	-1.28462	-1.28462	-0.956786	1.11696	1.07737	1.14011	-0.00317835	0.266085	-0.0713088
DBH	-1.1629	-1.50304	-1.04185	0.74126	1.17487	1.056	0.157245	0.471069	0.107349
SLPI	-1.18065	-0.237929	-1.74856	0.971962	0.832326	1.29928	0.172654	-0.310084	0.201002
TOX2	-0.935889	-1.36202	-0.916736	1.09936	1.21277	1.27881	-0.275651	-0.178372	0.0777308
PSG8	-2.19309	-0.263588	-0.343901	0.702121	1.02755	0.824562	0.771087	-0.118149	-0.406595
ENSG00000124593	-0.881935	0.0552242	-1.25829	1.77238	1.22351	0.431397	-0.216633	-0.818737	-0.306907
ATXN1	-0.800329	-1.02193	-0.918959	1.22776	1.3288	1.32494	-0.344278	-0.455956	-0.340049
FBXL9P	-0.631661	-1.09471	-0.695894	1.64542	0.847816	1.31447	-0.725895	-0.429533	-0.230014
IRF1	-0.770279	-0.792664	-0.841041	1.37563	1.35596	1.2163	-0.72275	-0.386791	-0.434359
SLC25A35	-0.906935	-1.27613	-1.17885	1.17261	1.14963	1.16937	0.137337	-0.276116	0.00907854
RTN2	-0.914247	-1.33328	-0.715664	1.41135	0.986179	1.21383	-0.469097	0.227018	-0.406095
TMEM74B	-0.68472	-0.29492	-0.482315	0.772321	1.06837	0.916834	-1.8857	-0.376904	0.967037
TMEM53	-1.55308	-0.443858	-0.868771	1.52826	1.06363	0.849822	-0.591229	0.228306	-0.213088
PRKCG	-1.23872	-0.853578	-0.526022	1.267	1.23053	1.3455	-0.313631	-0.363372	-0.547713
HIVEP3	-1.13103	-1.64327	-1.12674	0.712399	0.770191	0.491693	0.565318	0.965398	0.396039
IDUA	-0.860821	-1.35045	-0.792369	1.24391	1.25101	1.19223	-0.434192	-0.289059	0.0397403
A4GALT	-1.31666	-0.654099	-0.613148	1.59838	0.908436	1.22152	-0.419936	-0.637605	-0.0868936
RNF112	-1.45557	-0.203192	-0.622363	1.3776	0.786424	1.27829	-0.576849	-0.924218	0.339883
SPECC1	-1.9348	-1.33435	-0.0128597	0.454199	0.5515	1.22694	0.314585	0.580838	0.153947
SHBG	-0.502505	-0.965659	-0.901613	1.12299	1.51171	1.26924	-0.318214	-0.653832	-0.562119
PLVAP	-0.659878	-1.87996	-1.19137	0.842407	0.427739	0.889031	0.28107	0.734092	0.556861
BST2	-1.06178	-1.06178	-0.669002	1.23207	1.19902	1.33315	0.0623499	-0.63158	-0.402442
SLC27A1	-1.37265	-1.38843	-0.667583	1.25575	0.935067	1.10985	0.195519	-0.130917	0.0633898
CACNG6	-1.10314	-1.02196	-0.836718	1.26404	1.23293	1.2967	-0.205952	-0.334653	-0.291243
PGPEP1	-1.00175	-1.47174	-1.00271	1.0563	1.04546	1.26513	0.106032	0.0490881	-0.0458094
PNPLA7	-0.708139	-1.15046	-0.282539	1.3157	1.17147	1.40014	-0.494721	-0.583797	-0.667664
NFATC1	-0.505286	-0.643186	-1.04793	1.45056	1.05541	1.37618	-0.506657	-0.880358	-0.298727
LRRC4B	0.118145	-1.42	0.624481	1.10028	0.701252	1.16398	-0.688271	-1.42	-0.179874
LGALS3	-0.796802	-0.835243	-0.829767	1.3942	1.29003	1.27153	-0.547145	-0.530873	-0.415933
CCT6B	-0.721655	-0.693987	-1.26929	1.5279	1.2355	1.01266	-0.265109	-0.202497	-0.623522
PPARG	-1.19873	-1.34535	-1.25612	1.15771	0.906245	0.838664	0.460609	0.181871	0.255099
PTPRE	-0.34965	-1.24212	-0.640617	1.1509	1.19048	1.43848	-0.911416	-0.117457	-0.518605
SERPINF1	-0.769095	-0.246085	-0.125429	1.27439	1.01747	1.28115	-1.53685	-0.814255	-0.0812952
LPIN3	-0.990148	-0.452958	-0.775854	1.13744	1.15568	1.55496	-0.546207	-0.91598	-0.166929
ZSWIM3	-1.0271	-0.233519	-1.35985	1.28925	1.56699	0.607654	-0.00646285	-0.098951	-0.738016
PLAAT4	-0.950565	-0.62476	-1.0404	1.31802	1.24787	1.32785	-0.544934	-0.351475	-0.381607
SLC2A11	-1.3132	-0.594824	-0.803953	1.0845	1.53111	1.09294	-0.507315	0.0581492	-0.547412
C1QTNF6	-0.815342	-0.521546	-1.12561	1.38116	1.29691	1.22689	-0.454992	-0.552257	-0.435203
SOX5	-0.573321	-1.01813	-0.464178	1.23174	1.52255	1.04903	-1.12453	-0.200461	-0.42271
PDGFRA	-1.25851	-0.869849	-1.33247	1.16032	0.874808	1.14238	-0.446459	0.33521	0.394576
OASL	-1.04016	-1.09799	-1.03841	1.27599	1.17225	1.23859	-0.220938	-0.0851445	-0.204185
AVIL	-0.204707	-0.96955	0.138559	1.26765	1.27935	0.775251	-1.65352	-0.647945	0.0149035
RDH5	-0.593268	-1.08508	-1.26427	1.42048	0.973218	1.24845	-0.402626	-0.415404	0.118505
ZFHX2	-0.429203	-1.00069	-0.261294	0.919816	1.1656	1.65944	-0.180242	-0.923229	-0.950196
ADAMTS7	-0.627182	-1.6413	-0.895566	0.582442	1.22468	1.42383	0.342684	-0.0580647	-0.351518
SCN2A	-1.1152	-1.19764	-0.747197	1.25999	1.16366	1.29174	-0.135753	-0.262867	-0.256727
RALGPS1	-1.4681	-0.6263	-1.0283	0.528473	1.28588	1.434	-0.160667	0.453115	-0.418101
TMEM8B	-0.76381	-0.813111	-0.983666	1.18994	1.56043	1.15085	-0.35959	-0.459532	-0.521523
SMAD6	-1.61691	-1.17683	-0.893183	0.983701	1.01234	1.0263	0.276581	0.142156	0.245845
DUOX1	-1.61492	-0.46115	-0.794815	1.41544	0.542455	1.32314	0.335821	-0.605573	-0.140403
CYP1B1	-0.905526	-1.33447	-0.476582	1.30955	1.34412	1.10225	-0.303224	-0.177424	-0.55869
MSTN	-0.872708	-1.28622	-1.06929	1.24608	1.48273	0.401535	0.0902222	0.513755	-0.506106
ITPRID2	-0.932299	-0.82853	-0.915302	1.19691	1.39202	1.30706	-0.44762	-0.265102	-0.507146
APH1B	-0.95507	-1.24551	-1.45162	1.06657	1.06474	1.03572	0.148313	0.110762	0.226108
PRKG2	-0.0454736	-1.24522	-0.359702	0.819641	1.58746	1.18417	-0.121741	-1.07454	-0.744595
CCNG2	-0.856389	-0.706516	-0.668969	1.29929	1.32613	1.35805	-0.521429	-0.603198	-0.626973
GABARAPL1	-1.01715	-1.34439	-1.23088	1.25131	1.07563	0.918458	0.178524	-0.0392765	0.207782
C1RL	-0.861756	-0.600353	-0.594237	1.32106	1.37449	1.29098	-0.66823	-0.62976	-0.632189
RBP5	-0.116911	-0.923907	-0.140176	0.755862	1.70718	1.20056	-0.961869	-0.531879	-0.988862
PHLDA1	-0.957457	-0.868581	-0.952328	1.27965	1.32662	1.27241	-0.391597	-0.332055	-0.376656
PTPRQ	-1.63659	-1.19891	-1.03536	1.08734	0.558039	0.694453	0.346374	0.677652	0.507002
SDSL	-1.16369	-0.783007	-0.670873	1.33133	1.25918	1.2962	-0.36451	-0.487437	-0.417199
MBNL2	-0.873206	-0.810703	-0.91018	1.24292	1.26709	1.41124	-0.559165	-0.350166	-0.417835
PELI2	-0.53572	-2.02729	-0.911027	1.14573	0.401588	0.734813	0.0216754	0.392706	0.777516
TPM1	-0.898077	-0.990648	-0.959632	1.19566	1.32344	1.33138	-0.376995	-0.312495	-0.312632
HAPLN3	-1.53005	-0.822899	-1.27659	1.03637	0.728731	1.16944	-0.00319904	0.0886362	0.609554
MFGE8	-1.10842	-1.31721	-1.41546	1.04272	0.946892	0.832242	0.259841	0.36428	0.395114
SCRN2	-1.01178	-1.24763	-1.16763	1.16317	1.20417	1.11008	0.0505612	0.031558	-0.132504
TP53	-1.18745	-1.29269	-1.11073	1.1649	1.12768	1.01401	0.0700061	0.0916725	0.122595
CARD14	-0.442449	-0.426899	-0.339252	0.691751	1.42956	1.55915	-0.268475	-1.26646	-0.936921
NTN5	0.328185	-0.671301	-1.14738	0.956049	1.07775	1.26591	-1.5083	0.101369	-0.402273
FHAD1	-0.788862	-0.021741	-1.5687	0.739948	1.35404	0.690089	0.995743	-0.491692	-0.908823
KIAA0319L	-0.627221	-0.797126	-0.964418	1.38749	1.22833	1.33335	-0.625732	-0.444994	-0.489677
SYTL1	-0.750052	-1.41298	-0.714702	1.31614	1.3073	1.10423	-0.148762	-0.322727	-0.378449
ECM1	-0.944416	-0.433983	-0.509937	1.29598	1.72542	0.825759	-0.524042	-0.810238	-0.624551
ADAMTSL4	-0.876051	-0.79595	-0.822203	1.39259	1.26459	1.2786	-0.66799	-0.432973	-0.340604
ANXA9	-0.941954	-0.816901	-1.34818	1.46869	1.20858	0.942749	-0.21531	-0.272608	-0.0250627
SEMA6C	-1.26632	-0.449467	-0.358163	1.42784	1.35206	1.06801	-0.66575	-0.580401	-0.527811
CREB3L4	-0.496605	-1.05641	-0.930684	1.37768	1.40119	0.941378	-0.961507	0.0376308	-0.312673
LYST	-1.00151	-1.03017	-0.647874	0.821686	1.47224	1.48452	-0.572468	-0.30343	-0.222996
ETNK2	-1.09414	-1.43925	-1.03947	1.14316	1.05507	1.09302	0.0269736	0.0879921	0.166651
ABCA12	-0.176924	-0.728801	-1.27553	1.66133	0.960271	0.846544	-0.0811831	-1.18524	-0.0204663
TRPC1	-0.28709	-0.836093	-0.878548	1.3249	1.3996	1.21446	-0.711572	-0.617445	-0.60822
SLC26A1	-0.586622	-1.59721	-1.25572	0.868249	0.929485	1.33241	-0.14073	0.142175	0.307957
CYP39A1	-0.412922	-2.1705	-0.0137343	0.770713	1.32077	0.533153	-0.538036	0.449894	0.060657
PNRC1	-1.07221	-0.917764	-1.13484	1.22746	1.25477	1.22134	-0.346536	-0.102772	-0.129445
SLC16A2	-1.32468	-0.586611	-0.444663	1.52545	0.990835	1.29743	-0.507589	-0.508496	-0.44168
GSN	-1.16926	-0.917431	-1.0084	1.23512	1.16026	1.32541	-0.111486	-0.232433	-0.281772
FAM13C	-0.527072	-1.49701	-1.14237	1.63974	0.404429	1.03316	-0.37953	0.198715	0.269945
ADD3	-0.794918	-0.875161	-0.804425	1.25816	1.3144	1.38249	-0.505282	-0.453638	-0.52163
SIDT2	-0.518807	-1.25598	-0.460634	1.253	1.41857	1.18875	-0.364835	-0.72665	-0.533431
ADGRL3	-0.547343	-0.0642515	-0.0778167	1.41405	0.855489	1.10503	-1.81379	-0.620437	-0.250925
LYPD6B	-0.309711	-0.80449	-0.80449	1.24594	1.17449	1.4945	-0.80449	-0.80449	-0.387249
CD226	0.329629	-1.57437	-0.496264	0.98401	0.989403	1.2558	-0.537864	0.196134	-1.14648
CACNA2D4	-0.819255	-1.22885	-1.26821	1.19201	1.15943	1.18157	-0.0719425	0.0569243	-0.201681
TMEM86A	-0.535715	-0.51761	-0.901617	1.26391	0.885108	1.52152	0.224887	-1.00867	-0.931813
CYSLTR2	0.700813	-1.10278	-0.664841	1.08533	1.06743	1.04681	-1.10278	-1.10278	0.0728137
SPOCK1	-1.25359	-0.788244	-0.710697	1.53938	0.80829	1.33519	0.00167381	-0.289925	-0.642083
IGSF10	-0.0209389	-1.35263	-0.616208	1.15927	1.22924	1.3733	-0.579768	-0.560893	-0.631374
DNAI4	-1.33193	-0.19817	-0.710005	1.62524	1.19883	0.897024	-0.691718	-0.463213	-0.32605
MR1	-0.496849	-0.909865	-0.694557	1.22271	1.37882	1.36397	-0.568501	-0.539051	-0.756669
ACOXL	-1.6813	-0.356354	-0.0768938	0.981782	1.27286	1.07416	-1.13601	0.027518	-0.105758
ADPRHL1	-0.893387	0.193558	-1.01215	0.921409	1.07873	1.50538	0.0179476	-0.57405	-1.23744
ROBO4	-1.11043	-1.34557	-1.42396	1.01845	0.80753	0.724144	0.486866	0.669122	0.173847
ABCA9	-0.807665	-0.807665	-0.807665	1.31962	1.29908	1.30956	-0.807665	-0.390339	-0.307253
PPP2R2B	-1.08032	-1.21553	-1.29463	1.10064	1.13665	1.0074	0.184773	-0.158225	0.319241
CD109	-0.883388	-0.962248	-0.848828	1.1527	1.33811	1.40402	-0.412476	-0.361376	-0.426519
FZD1	-1.08431	-0.570896	-0.960491	1.07565	1.29501	1.45101	-0.548071	-0.573362	-0.0845479
GPR153	-0.860151	-0.84315	-1.52454	1.18636	1.03706	1.29148	0.0791441	-0.162723	-0.203481
H2BC5	-1.34253	-1.16935	-1.03993	0.968719	1.06231	0.898011	0.0119151	0.892253	-0.281405
RIBC1	-1.33637	-0.918992	-0.284258	1.12235	1.21768	1.22757	-0.772658	-0.580318	0.324993
HOXB13	-1.49405	-0.480599	-0.871816	1.63681	0.743971	1.14474	-0.45555	-0.136335	-0.0871676
CCDC24	-0.740143	-1.18569	-0.409914	1.19642	1.37655	1.30407	-0.443684	-0.710311	-0.387292
ARHGAP27	-1.05678	-0.611747	-0.317627	1.137	1.39898	1.232	-1.14371	-0.572732	-0.0653876
ACE	-0.415891	-1.10723	-1.10723	1.33592	1.04893	1.36958	-0.730356	-0.238698	-0.15503
TPPP3	-1.57864	-1.33493	-0.988924	0.488867	0.966939	0.585189	0.786262	0.404912	0.670319
ZFYVE28	-0.979768	-1.19271	0.0719257	1.22923	1.31198	1.14731	-0.191849	-0.85984	-0.536269
FAM131B	-1.34237	-1.0386	-1.28352	1.14668	0.87095	1.09722	0.173524	-0.02845	0.404561
ZNF233	-1.10396	-1.89798	-0.49638	0.902413	1.21389	0.683846	0.327665	0.1626	0.207904
PTGIR	-0.641118	-0.701572	0.234986	1.73772	1.13374	0.755091	-0.708018	-1.01833	-0.792503
ZNF362	-0.900606	-0.863782	-1.41175	1.083	1.16667	1.31721	-0.422177	-0.0157199	0.0471572
CACFD1	-0.879651	-0.804326	-0.801194	1.56047	1.10465	1.20822	-0.495966	-0.147563	-0.74464
NEK8	-1.48545	-0.890874	-0.700974	1.56369	0.918373	0.699853	-0.673035	0.0438446	0.52457
IL6R	-1.17487	-1.43583	-1.2086	1.13072	0.864373	0.813919	0.12647	0.405463	0.478359
LRRC56	-0.638859	-0.213156	-1.82688	0.754581	1.65934	0.809509	0.00770581	-0.473948	-0.0782884
GRIN2C	-0.491292	-0.830941	-0.798719	1.52142	1.04646	1.27592	-0.833738	-0.0559248	-0.833185
CYGB	-0.843805	-0.835866	-1.50911	1.18776	1.27977	1.07857	-0.174788	-0.253747	0.0712155
ZG16B	-1.22019	-0.769443	-1.12056	1.29253	1.18384	1.13057	0.0949098	-0.54991	-0.0417395
SLC25A45	-0.22284	-1.08084	-0.704816	0.712173	1.51848	1.4108	-0.342762	-1.16096	-0.129236
SLC45A1	-1.04177	-1.03291	-0.415176	1.10327	1.46199	1.05414	0.133754	-1.07537	-0.187914
DNAI3	-0.779006	-1.73216	-1.08124	0.821408	1.15462	0.991664	-0.0434599	0.394543	0.273639
GFI1	-0.418426	-0.647193	-1.01114	1.38022	1.26993	1.30073	-0.61888	-0.587578	-0.667663
SNED1	-1.24995	-1.07678	-0.397312	0.929673	1.59847	1.13339	-0.0937656	-0.582529	-0.261193
PBXIP1	-1.19781	-1.18358	-0.916209	1.23161	1.20575	1.1492	-0.150284	-0.0959121	-0.0427563
DCST2	-1.33811	-1.3283	-0.361128	1.36783	0.909915	1.08125	0.36306	-0.539196	-0.155321
HDAC11	-0.910438	-1.13275	-1.57784	1.0858	1.11143	0.742407	0.448003	-0.2035	0.436897
GLB1L	-0.846098	-0.770397	-0.846912	1.42964	1.13838	1.34534	-0.525091	-0.707613	-0.217246
HESX1	-1.24637	-0.378549	-0.337968	1.64235	1.19118	0.903361	-0.234318	-0.860858	-0.678826
IL17RC	-0.742559	-1.511	-0.126756	1.48297	1.11013	0.990448	-0.251383	-0.808084	-0.14376
PRRT3	-0.651109	-1.07727	-0.897626	1.33979	1.23449	1.31869	-0.325181	-0.434456	-0.507322
TM4SF18	-1.03616	-1.56314	-1.19302	0.734492	0.368088	0.588754	0.0860819	0.988941	1.02598
MELTF	-1.15033	-1.26889	-1.1182	0.683187	0.170745	1.35647	-0.22679	0.443908	1.1099
BSN	-1.96412	-0.596265	0.202449	0.720164	1.05554	1.3577	-0.47282	-0.140868	-0.161785
MST1R	-1.09986	-0.32429	-0.275255	1.77075	1.34844	0.528029	-0.52334	-0.922309	-0.502175
GASK1B	-0.754237	-0.687075	-1.0119	1.30418	1.34834	1.251	-0.78428	-0.248316	-0.417702
ANKRA2	-0.723946	-1.3076	-1.16661	1.23027	1.19958	1.12202	-0.0715001	0.131559	-0.413769
CREBRF	-1.05194	-1.34275	-0.79638	1.27041	1.18081	1.17069	-0.110873	-0.0764238	-0.243545
HCN1	-1.2537	-1.0027	-1.24174	0.257044	1.42905	1.1101	0.438144	0.527869	-0.264065
TMEM184A	-1.38567	-0.459901	-0.368891	1.22545	1.29884	1.26608	-0.79707	-0.357409	-0.421425
TP53INP1	-1.00799	-1.13721	-1.08509	1.15717	1.27405	1.21807	-0.211531	-0.127194	-0.0802747
NFIL3	-0.475905	-0.980954	-1.2549	1.39305	1.23881	1.08731	-0.083855	-0.192077	-0.731485
METTL27	-1.41822	-0.917185	-0.745589	1.24709	1.2478	1.12828	-0.44688	-0.0159651	-0.0793408
AQP3	-0.83884	-0.702057	-0.708774	1.42397	1.29051	1.26189	-0.574689	-0.471593	-0.680417
OTUD1	-1.34235	-1.35514	-1.13284	1.02637	0.818636	0.968351	0.377816	0.132445	0.506717
ZCCHC24	-0.930901	-0.91972	-0.992585	1.23901	1.2957	1.31422	-0.426076	-0.366088	-0.213556
FRAT1	-0.297553	-1.96569	-0.739845	0.799426	1.38755	0.816894	-0.39083	0.0541978	0.335847
ABTB2	-1.464	-1.37946	-0.878151	1.04329	0.801492	0.927134	-0.120379	0.585959	0.484118
ADAMTS15	-0.525164	-0.774172	-1.27038	1.35258	1.32074	1.05524	-0.743816	0.0960244	-0.511047
FBN1	-1.26	-0.947479	-0.664244	1.14929	1.23017	1.39965	-0.260642	-0.36333	-0.283417
MFAP4	-0.741958	-0.726944	-1.10573	1.27842	1.37135	1.25512	-0.435313	-0.542831	-0.35211
LDHD	-1.32336	-0.324949	-0.453902	1.47867	1.01618	0.978994	-1.32336	-0.0838442	0.0355628
PIP5KL1	-0.85474	-1.63956	-1.12343	0.0797764	1.34525	0.87603	0.260135	0.762677	0.293853
EEIG1	-1.00843	-1.13861	-1.07835	1.26953	1.18879	1.1804	-0.242528	-0.212076	0.0412623
ACSF2	-0.994166	-0.975223	-0.827711	1.41881	1.16245	1.26625	-0.454456	-0.189237	-0.406721
PRRT2	-0.99961	-0.807762	-0.594559	1.1364	1.46144	1.33097	-0.407401	-0.601684	-0.517794
RAB4B	-1.47973	-0.986267	-0.11055	1.11057	0.980411	1.40873	-0.212531	-0.772867	0.0622305
CDC42EP5	-0.994833	-1.37455	-0.499387	1.61219	1.1802	0.824561	-0.260107	-0.324203	-0.163875
PLIN4	-0.942764	-0.741566	-0.669055	1.36764	1.28855	1.30138	-0.679509	-0.458865	-0.465805
GPT	-0.822286	-1.12168	-0.398032	0.773715	1.64555	1.16136	-1.11526	-0.0790185	-0.0443447
RILP	-0.652715	-0.790577	-0.525253	1.08601	1.41542	1.39756	-0.654146	-0.254286	-1.02201
HSD11B1L	-1.11425	-1.70132	-0.172771	0.573369	0.636287	1.59557	-0.140282	-0.32957	0.652965
IGFBP6	-1.26443	-1.45763	-1.24476	0.9167	0.50635	0.662058	0.56208	0.607944	0.711694
HID1	-1.71184	-0.776386	-0.962895	0.863897	1.17321	1.1294	-0.18049	0.250163	0.214942
CCDC88B	-0.835418	-1.90905	-0.664561	1.23125	-0.0132029	1.14637	0.441198	0.368563	0.234858
VASN	-1.05111	-1.2874	-1.18047	1.20401	1.11914	1.0612	0.0522341	-0.0289826	0.111378
DDIT4	-1.23793	-1.38347	-1.23678	0.995927	0.855419	0.952982	0.251554	0.460281	0.342022
PCMTD1	-0.635452	-0.733849	-0.925877	1.25082	1.47631	1.21279	-0.687271	-0.313226	-0.644247
CMAHP	-0.573567	-1.14128	-0.0554154	1.53204	0.986953	1.12776	-0.290544	-1.25684	-0.329098
TNXB	-0.884492	-1.9199	-0.944138	0.544075	0.909457	0.300233	0.443263	0.659736	0.891768
PHYHIP	-1.18228	-0.597546	-0.669226	1.34479	1.31288	1.18899	-0.294131	-0.272345	-0.831136
HEXIM2	-1.38927	-0.523115	-0.0615677	1.49621	0.977166	1.07314	-0.0308694	-1.13001	-0.411674
SERINC2	-0.804828	-1.74012	-0.668967	1.47372	1.01675	0.801102	0.101156	-0.128807	-0.0500047
DYNLRB2	-1.16348	-0.286548	-0.718839	1.29763	0.891409	1.44958	-1.16348	-0.336368	0.0301009
SLC16A4	-0.320995	-1.06264	-0.204325	1.40961	1.24744	1.14774	-1.10512	-0.67068	-0.441022
LGALS9	-0.114319	-1.19056	-0.392535	1.38572	1.13052	1.18185	-0.500334	-1.2216	-0.27874
ZBBX	-0.902642	-0.866862	-1.09077	1.30957	1.11897	1.23985	-0.767943	0.253008	-0.29319
EFNA1	-1.05897	-1.37979	-1.29353	1.22695	0.66732	0.940115	0.138632	0.662076	0.0971978
CLIC3	-1.44614	-1.55829	-0.897694	0.935935	0.610557	0.507575	0.558243	0.533734	0.756082
FAXDC2	-0.798053	-1.17198	-1.15946	1.24296	1.22828	1.21862	-0.161538	-0.221152	-0.177685
SLC23A1	0.724492	-1.49073	-0.00881617	0.995061	1.12625	0.802189	-1.33786	-0.746073	-0.0645172
STAT2	-0.980611	-0.957591	-0.968971	1.25658	1.28696	1.28593	-0.3628	-0.227417	-0.332085
OSCAR	-0.582241	-1.08501	-0.72611	1.02831	1.24262	1.5754	-0.667287	-0.636931	-0.148759
TMEM37	-0.841951	-0.621515	-0.182827	1.50814	1.10994	1.25303	-0.555879	-1.05033	-0.618606
KRT13	-0.807565	-0.802311	-1.19	1.1207	1.19466	1.37589	-0.838344	-0.088	0.0349633
CXXC5	-0.712354	-1.1136	-0.856783	1.31794	1.33575	1.22786	-0.478356	-0.384362	-0.336103
KNDC1	-0.607378	-1.45198	-1.39007	1.18432	0.711376	1.26099	-0.018802	0.30221	0.00933511
CYP4F11	-1.41184	-1.16284	-1.10177	1.23467	0.777637	1.01473	0.394127	0.344295	-0.0890113
SCG2	-1.06863	-1.37384	-1.29659	0.962202	1.06167	1.04022	0.245788	0.183769	0.245415
ZNF554	-0.23116	-0.374135	-1.26354	1.0971	1.39522	1.19693	-0.0198383	-0.846984	-0.953598
CALB2	-0.457076	-1.12708	-0.576458	1.39693	1.35593	1.1626	-0.556227	-0.697076	-0.501554
CSDC2	-0.848592	-0.476187	-0.928609	1.50867	1.16837	1.25798	-0.644243	-0.434922	-0.602458
CFAP53	-0.637828	-0.48808	-0.351332	1.18531	1.2085	1.29187	-0.917866	0.0695166	-1.36009
PRSS27	0.144845	-0.724155	-0.949597	1.07518	1.47776	0.843805	-1.11497	-1.07447	0.321607
TMEM217	-0.00587671	-0.647455	-1.02283	1.04264	1.52965	1.21549	-0.525075	-1.01235	-0.574192
CES4A	-0.163099	-1.26211	-0.568957	1.43523	1.50844	-0.171016	-0.784176	-0.73109	0.736776
MYEOV	-0.772478	-1.20002	-1.06837	1.41274	0.997005	1.28596	-0.350698	-0.0849457	-0.219198
CFAP184	-0.852333	-1.81334	-0.933827	1.40529	0.656848	0.635187	0.211928	0.446077	0.244169
GOLGB1	-1.06815	-0.926097	-0.992517	1.13257	1.32029	1.32922	-0.191921	-0.350337	-0.253049
SNCG	-0.964595	-1.38746	-1.05313	1.41683	1.06772	0.893967	-0.225135	0.182667	0.0691287
MST1	-0.110105	-0.200537	-0.756776	0.558956	1.69589	1.21222	-1.51793	-0.330899	-0.550824
JUP	-0.623414	-1.25128	-1.00326	1.46776	0.930196	1.31744	-0.146158	-0.4542	-0.237091
CTSF	-0.530189	-0.441435	-0.924829	1.23064	1.56753	1.13033	-0.839124	-0.552963	-0.639962
TNK1	-2.06341	-0.408101	-0.211725	1.04727	0.267053	1.11851	-0.568369	0.885597	-0.0668217
SLC16A13	-0.528744	-1.55905	-1.0848	1.34256	1.30459	0.603437	0.26186	0.0730962	-0.412951
YPEL2	-0.772457	-1.06844	-1.00993	1.15204	1.24718	1.41968	-0.363889	-0.421922	-0.182256
CADM2	-0.987749	-1.39186	-1.17986	0.96668	1.31416	0.967382	0.312457	0.00543349	-0.00664156
TP53I11	-0.333783	-0.941346	-1.14469	1.02926	1.49045	1.30656	-0.637206	-0.350404	-0.418832
TBC1D10C	-0.730325	-0.426726	-1.63859	1.34954	0.845944	1.07061	-0.550319	-0.512526	0.592398
LIPT2	-0.13462	-1.83835	-0.175657	1.40485	0.736739	1.16232	-0.427714	-0.00566514	-0.721905
LINC01106	-0.859155	-1.00996	-0.600696	1.36596	1.27991	1.21644	-0.330377	-0.196372	-0.865753
LRRN1	-1.09034	-1.08855	-1.04116	1.16362	1.1731	1.29961	-0.269693	0.0673648	-0.213938
ORAI3	-0.867605	-0.915397	-0.906681	1.47557	1.21694	1.17534	-0.620485	-0.33833	-0.219345
VPS37D	-1.32592	-0.434212	-0.717236	1.22913	1.26486	1.27162	-0.43963	-0.0651381	-0.783462
NCKAP5	-0.415113	-0.95931	-0.744347	0.98546	1.48942	1.29792	-1.00216	-0.688189	0.0363129
TOB2P1	-1.44103	-0.978076	0.0747202	1.3282	1.39493	0.83918	-0.536056	-0.457587	-0.224279
MUC20	-1.34002	-0.723895	-0.346377	0.941269	1.50358	1.33337	-0.43264	-0.392933	-0.542362
MTHFR	-0.97416	-1.48747	-1.21392	0.991417	1.10925	1.00216	0.0344323	0.245726	0.292571
DLGAP1-AS1	-1.55378	-0.736083	-1.11268	1.15194	1.2999	0.869084	-0.108544	0.0503192	0.139857
TGIF1	-0.524868	-0.679321	-0.6662	1.41348	1.32397	1.20508	-0.432332	-1.02578	-0.614024
DNAJC28	-1.21635	-0.634285	-0.402824	1.6562	0.70214	1.30905	-0.927978	-0.126566	-0.359384
CIMAP1B	-0.225914	-1.8677	-0.941106	1.02821	0.525831	1.02876	-0.578221	0.116322	0.913813
DNAJC22	-0.754642	-0.698733	-0.605046	1.52709	1.43019	0.986309	-0.570337	-0.792095	-0.522736
LINC00324	-0.203803	-0.860194	-1.01632	1.221	1.65662	0.832875	-0.314835	-0.275203	-1.04013
EXOC3L1	-0.833298	-0.822726	-0.938509	0.86807	1.29102	1.58327	-0.237231	-0.873654	-0.0369446
FUCA1	-0.875302	-0.737541	-0.94173	1.31695	1.42469	1.15437	-0.598715	-0.561207	-0.181513
HTR1D	-1.28393	-1.16742	-1.21706	1.07824	1.03514	1.07826	0.0816925	0.0836599	0.311423
ARL14	-1.14038	-0.685172	-0.621755	1.2961	1.25505	1.35116	-0.679929	-0.378609	-0.396469
MYADM	-0.721221	-0.939958	-0.811298	1.40825	1.26957	1.27017	-0.503934	-0.529685	-0.4419
H2AC6	-0.401547	-0.929102	-1.57417	1.08646	0.898946	1.48525	-0.199323	-0.496436	0.129933
ZNF792	-0.685575	-0.0588389	0.0167538	1.08602	1.23157	1.1592	-1.70491	-0.653203	-0.391028
SLC25A42	-1.40049	-0.620889	-0.883537	1.33414	0.907408	1.38621	-0.16408	-0.566217	0.00744128
F2R	-0.94028	-0.986837	-0.914957	1.24707	1.31826	1.28621	-0.318086	-0.438893	-0.252484
SYNE4	-0.649479	-0.625756	-0.891188	1.22632	0.875736	1.53079	-0.578216	0.28029	-1.1685
AATK	-1.18545	-0.276612	-0.591182	1.01377	1.79487	0.876399	-0.129927	-0.808738	-0.693117
ZNF467	-0.885916	-1.61984	-0.848334	1.16343	1.07076	1.15122	-0.0845533	-0.110589	0.163821
ACBD4	-0.945867	-0.985796	-1.06815	1.41499	1.22814	1.10388	-0.365168	-0.360144	-0.0218811
TP53TG1	-0.739161	-1.1607	-0.666116	1.38851	1.18599	1.2797	-0.62502	-0.531563	-0.131637
PRR34	-0.158086	-1.56893	0.135938	1.49421	1.11817	0.88399	-0.721593	-0.660015	-0.523696
GLTPD2	0.265455	-1.12958	-0.0575867	0.873614	1.02536	1.52465	-1.30333	-0.816297	-0.382284
PAPPA	-0.930475	-1.10436	-1.01488	1.15298	1.35407	1.24394	-0.166948	-0.3106	-0.223727
CCDC87	-0.278833	-0.556393	-2.10865	0.134275	0.670184	1.425	0.24168	0.735542	-0.262805
TMEM198B	-0.827466	-1.16711	-0.746079	1.33294	1.2464	1.26406	-0.386127	-0.535155	-0.18147
CRIP2	-0.959504	-1.47792	-1.24746	1.13355	0.972401	0.993223	0.221738	0.124629	0.239334
GALNT9	-1.12303	-1.12515	-0.937713	1.20744	1.18778	1.25627	-0.163272	-0.343836	0.0415076
ABAT	-0.494952	-1.23518	-0.656594	1.35324	1.19481	1.23747	-0.948059	-0.287331	-0.163402
ARHGEF37	-1.30184	-1.16088	-1.12912	1.15737	1.155	0.87781	0.400099	-0.197335	0.198892
MX2	-0.579307	-0.723055	-0.702088	1.23582	1.14757	1.53755	-0.972518	-0.628671	-0.315302
MEX3B	-1.34525	-1.7522	-0.516421	0.619372	1.02078	1.02887	0.395475	0.0986911	0.450684
TENT5C	-0.241506	-1.94769	-0.875323	0.8132	0.349307	1.39145	-0.448843	0.50004	0.459364
ARSI	-1.05564	-1.65542	-1.19368	0.708501	0.842088	0.462652	0.855605	0.402583	0.633309
TSPYL2	-0.847091	-0.958867	-0.672962	1.36398	1.32025	1.25874	-0.491051	-0.424387	-0.548611
SLIT3	-0.342985	-0.935541	-0.902371	1.05088	1.24716	1.56396	-0.641368	-0.779905	-0.259832
PLA2G6	-0.668067	-1.01415	-0.862678	0.992558	1.45653	1.42657	-0.285304	-0.598035	-0.447421
PTP4A3	-1.23294	-0.534636	-1.58833	1.22263	1.05687	0.990261	0.0947461	-0.191092	0.182501
STING1	-1.04504	-0.974341	-1.02477	1.36648	1.16902	1.22542	-0.242643	-0.265423	-0.2087
H2BC21	-1.52147	-1.37368	-0.671166	0.757402	1.02002	1.26832	0.128626	0.321581	0.0703749
ADSS1	-0.668318	-0.539681	-1.33548	1.28919	0.761411	1.63209	-0.163542	-0.300209	-0.675458
ANO9	-0.480407	0.123269	-0.475375	1.10956	1.36307	1.05499	-1.6556	-0.37043	-0.669086
INPP5J	-0.779867	-0.83623	-1.4861	1.52774	1.03997	0.980193	-0.312402	-0.0917004	-0.041599
SIGIRR	-0.604599	-0.630062	-0.769734	1.48849	1.32464	1.1135	-0.548972	-0.9953	-0.377959
NRBP2	-1.56179	-1.00788	-1.08293	0.960735	1.16727	0.962906	-0.00313898	0.279219	0.285599
CDNF	-0.193879	-0.30046	-1.93031	1.19443	0.949694	0.982022	-0.106357	-0.874049	0.278909
TMT1A	-1.08432	-1.12532	-0.821963	1.29876	1.16674	1.28813	-0.214354	-0.246008	-0.261671
LMNTD2	-1.37344	-0.485795	-0.561149	1.29786	1.56348	0.885674	-0.488331	-0.246484	-0.59181
AHNAK2	-0.907225	-0.928412	-0.94472	1.18517	1.33888	1.34958	-0.413448	-0.370528	-0.3093
OLFML2A	-0.884423	-0.874416	-1.16944	1.20141	1.33397	1.26709	-0.284038	-0.329568	-0.260587
SHC4	-0.654341	-1.42336	-0.42526	0.621303	1.31261	1.35509	0.479756	-0.192161	-1.07364
TRIM69	-1.02157	-0.893125	-0.938136	1.28177	1.34536	1.18078	-0.0816441	-0.583939	-0.289501
IFITM1	-1.31124	-0.966961	-0.848734	0.852475	0.390246	1.69736	-0.472207	0.790563	-0.131495
MATN1-AS1	-1.37146	-1.3477	-0.947353	1.15645	1.18785	0.65102	0.379282	-0.00681437	0.298732
CCDC30	-0.81724	-1.06704	-0.0361398	1.07592	1.12145	1.44756	0.0210339	-1.15354	-0.591994
ANKRD20A5P	-0.748939	-1.8049	-0.32214	0.666747	0.962352	1.17802	0.826078	-0.797043	0.0398275
ZNF396	-0.33742	-0.594965	-1.61805	1.19554	1.3372	1.11394	-0.395592	-0.514421	-0.186222
ARHGAP30	-0.635362	0.141038	-1.37886	1.7602	0.819774	0.821661	-0.539725	-0.968505	-0.020222
PPARA	-0.63227	-1.40131	-1.09831	0.769878	1.48078	1.2052	0.176135	-0.115379	-0.384721
EMID1	-0.625468	-0.344195	-0.571035	0.940911	1.85949	0.952683	-1.03617	-0.315891	-0.860334
PLCD1	-0.81543	-1.39455	-0.76135	1.27018	0.974553	1.42804	-0.089814	-0.224787	-0.386837
IFT140	-0.760145	-0.870263	-0.743784	1.20188	1.47919	1.23111	-0.850391	-0.29977	-0.387834
ISG15	-1.24691	-1.14685	-0.929552	1.34491	1.05511	1.14681	-0.0597442	-0.158306	-0.00546745
PERM1	0.0747038	-0.580538	-0.661722	1.2321	1.35275	1.10802	-1.13561	-0.254094	-1.13561
C2orf66	-0.311622	-0.28277	-0.78008	1.25674	1.28995	0.641458	-1.87796	0.156132	-0.0918516
MEIS3P2	-0.486215	-0.460947	-1.84576	0.558827	1.3165	1.41114	-0.129863	-0.071087	-0.292595
S100A3	-1.21218	-0.859515	-1.20286	1.5362	0.882958	0.992951	-0.123558	0.312483	-0.326485
ZC3H6	-0.889917	-0.78636	-0.916198	1.34263	1.1778	1.37648	-0.419979	-0.663818	-0.220633
SBK1	-1.52194	-0.0396458	-0.0597192	0.181225	1.56354	0.902486	0.341021	0.133821	-1.50079
JAKMIP3	-0.329898	-1.00433	-1.32028	1.60565	1.31103	0.681409	-0.350171	-0.496018	-0.0973943
DYNLT4	-0.585954	-0.114697	-0.619987	1.15562	1.71784	0.696959	-1.30034	-0.0592007	-0.890243
SERPINA5	-0.770029	-1.2423	-0.910603	1.59305	0.852988	0.808375	0.734219	-0.466662	-0.599034
NOXA1	-0.56207	-0.920773	-1.68155	0.996531	1.34037	0.879498	-0.40524	-0.154193	0.507418
IL1RAPL2	-0.973317	-0.968309	-0.150824	1.13406	1.18122	1.42259	-0.0189832	-0.992299	-0.634138
FHIT	-1.50117	-0.426347	-1.65555	0.811964	0.900331	0.685053	0.88429	0.319945	-0.0185113
ZNF471	-1.45405	-0.758708	-0.537916	1.17271	1.27477	1.27969	-0.371022	-0.12679	-0.478672
INCA1	-0.167162	-0.689579	-0.698061	0.622815	1.81234	1.13314	0.00531852	-1.09581	-0.923003
TRPV1	-0.511615	-1.01538	-0.0601462	1.31182	1.2596	1.20546	-1.20587	-0.541619	-0.442243
WDR45	-1.49679	-0.994936	-1.26271	1.20282	0.882624	0.654433	0.468059	0.549637	-0.00314134
ATP6AP1-DT	-0.652895	-1.50601	-0.466173	1.95193	0.228677	0.811528	-0.250382	0.440636	-0.557314
SLC22A4	-1.05208	-0.861134	-0.622106	1.22293	1.19912	1.41787	-0.503907	-0.0494321	-0.75126
CARINH	-0.488107	-1.05102	-0.657694	1.12521	1.52012	1.28225	-0.539889	-0.556998	-0.633876
SSPOP	-1.11399	-1.11399	-1.11399	1.09901	1.21124	1.25644	-0.141474	-0.0392769	-0.0439665
ANKRD13C-DT	-0.914844	-1.37991	-1.24518	1.011	0.93143	1.2555	-0.164678	0.0448024	0.461884
BCO2	-1.82045	-0.344505	-0.911057	1.51266	0.904504	0.440221	-0.24888	0.598412	-0.1309
S100A6	-1.15267	-1.38003	-0.969035	1.33634	0.884506	1.11288	-0.0315611	0.0886799	0.110898
MBP	-1.09875	-1.06462	-1.23887	1.0532	1.12873	1.30311	-0.15534	0.126915	-0.0543751
AKR1B10	-0.3696	-0.944517	-0.717419	1.05488	1.21497	1.5322	-0.989784	-0.047164	-0.73357
SULT1C2	-1.08285	-1.24328	-0.940455	1.19961	1.15789	1.22414	-0.329739	0.0784417	-0.0637575
SLC29A3	-0.823347	-0.974622	-1.49807	1.06461	1.09566	1.21398	-0.21887	0.432683	-0.292028
NTRK1	-1.07531	-1.29347	-0.0822554	0.593919	1.08044	1.603	-1.02649	0.115293	0.0848759
SLC34A3	-0.213001	-1.40567	-0.408259	1.26816	1.10232	1.17676	-0.629087	0.191191	-1.08241
DLL1	-1.30657	-1.02119	-0.515662	1.10867	1.65323	0.679054	-0.504562	0.341982	-0.434937
PLXNB3	-0.678773	-0.997277	-0.52783	0.729639	1.38357	1.57869	-0.0843951	-1.11109	-0.292526
SELENOM	-0.566024	-1.67738	-0.668749	1.48632	1.0525	0.966215	-0.252735	-0.322672	-0.0174762
SHISA4	-0.728593	-1.05338	-1.36627	1.33557	1.16108	1.1163	-0.299296	-0.158781	-0.00663875
ENSG00000203327	-1.12965	-1.0994	-0.709725	1.66133	0.930301	1.04689	0.00516143	-0.496636	-0.208265
IQANK1	-1.3849	-1.66174	-0.818939	0.926735	0.381292	0.649064	0.553047	0.672865	0.682574
DDO	-0.0868171	-1.59899	-0.239094	1.22947	0.938968	1.26267	-1.07105	0.0554646	-0.490617
LINC01270	-1.48519	-1.02525	-0.833016	1.25786	1.06956	1.13595	-0.176081	0.032066	0.0241109
COL11A2	-0.390332	-0.633588	-0.577937	1.05067	1.47446	1.34685	-0.853879	-0.328462	-1.08778
COL5A2	-1.09455	-1.1594	-0.864364	1.1819	1.14825	1.36295	-0.0648249	-0.213892	-0.296073
PSORS1C1	-0.443699	-1.51849	-1.4628	1.01573	1.09507	0.974179	0.185881	-0.179058	0.333178
DDR1	-1.04598	-1.20795	-1.23607	1.155	1.14437	1.12802	0.0109042	0.052496	-0.000809957
TRIM31	-0.538182	-0.946487	-0.865125	1.40527	1.2439	1.26946	-0.742149	-0.271924	-0.554761
TBC1D8	-0.945059	-0.807523	-0.812294	1.33494	1.23023	1.35477	-0.636525	-0.378015	-0.340525
GARIN1A	-0.243017	-1.05083	-0.871097	0.963	1.65371	1.12158	-0.902733	-0.578251	-0.0923637
SAMD9	-1.22642	-1.25176	-1.02519	1.09136	1.01515	1.28184	0.105669	0.0367519	-0.0273915
EXOC3L4	-1.54001	-1.15151	-0.602701	1.14013	1.17177	1.11981	0.0155631	-0.0645315	-0.0885283
ATP6AP1L	-0.150977	-1.19311	-1.36545	1.46012	1.03754	1.00538	-0.45074	-0.493939	0.151191
MUC19	-1.21197	0.312853	-1.39094	1.39545	0.125801	1.08085	-1.01269	0.569665	0.130984
DENND6B	-0.423624	-0.957856	-0.896756	1.49263	1.28808	1.02698	-0.790346	-0.00946255	-0.729641
C1RL-AS1	-0.53359	-1.27504	-0.698716	0.576585	1.29085	1.58004	-0.831925	0.397642	-0.505844
H1-10-AS1	-0.857908	-0.414166	-1.21436	1.78612	0.793914	1.05446	0.0223272	-0.584108	-0.586274
COLQ	-1.69672	-0.730115	-0.52126	1.25363	1.43248	0.594222	-0.522051	-0.0617982	0.251612
MT-RNR2	0.12788	-1.26556	-1.50593	1.58316	0.052792	0.885647	0.339565	-0.692587	0.475036
LBH	-1.274	-0.519023	-0.629869	1.65684	0.798506	1.30499	-0.547309	-0.31334	-0.476797
ATF6B	-0.855454	-0.813188	-1.01367	1.36914	1.34122	1.1792	-0.498069	-0.26541	-0.443779
SLC23A3	0.0979987	-0.209324	-0.783462	1.40839	1.23948	0.0181365	-1.91184	-0.201282	0.341899
ANG	-1.30317	-0.684106	-1.31611	1.38966	1.0689	0.828167	0.400167	-0.424528	0.0410111
SCART1	-1.32108	-1.14192	-1.04021	0.74436	1.12182	1.26698	-0.344853	0.553001	0.161902
EML6	-1.38281	-1.33824	-0.338223	-0.277415	1.11781	0.970492	-0.321788	1.32266	0.247519
MUC5AC	-1.39118	-0.995532	-1.39118	0.960098	1.00533	0.98706	0.326172	0.263659	0.235567
MYL5	-1.13659	-0.866255	-1.35933	1.13624	1.07944	1.26631	-0.213275	0.0602054	0.0332508
NPEPL1	-1.42186	-0.317815	-1.07219	0.712377	1.20962	1.49922	-0.704914	0.110698	-0.0151342
LINC01139	-1.68753	-1.08749	-1.1086	0.5773	0.942047	0.829942	0.486674	0.674574	0.373079
ENSG00000215871	-0.580429	-0.317462	-0.529785	-0.041247	0.0204666	2.02034	-1.61341	0.682415	0.359108
LINC00339	-1.31443	-1.05669	-0.0990023	1.32915	0.677643	1.57369	-0.458685	-0.223855	-0.427822
SPATA31H1	-1.4145	-0.508029	-1.12975	0.800563	0.739176	1.76719	-0.0905146	0.175674	-0.33981
SLC12A8	-0.804273	0.257305	-0.326352	1.18659	1.26371	1.12509	-1.41909	-0.832282	-0.450694
APOL6	-0.860356	-0.826486	-0.978357	1.28567	1.36857	1.25009	-0.322256	-0.51636	-0.400511
BTBD19	-1.2915	-1.13997	-0.750949	1.16377	1.2518	1.20631	-0.249843	-0.171045	-0.0185736
PDGFA-DT	-1.52248	-1.0977	-1.23546	0.709328	0.71562	0.7915	0.548604	0.999914	0.0906746
ENSG00000224376	-0.519174	-1.27145	-1.17624	1.37078	1.15725	1.12608	-0.00225978	-0.410962	-0.27402
PRR29	-0.985633	-1.26704	-1.11941	1.24188	1.49326	0.621561	0.0281449	0.0669472	-0.0797098
PRKAR2A-AS1	-0.777172	-1.94798	-0.321895	0.735458	0.409642	1.47264	0.753108	-0.141964	-0.181835
ZMIZ1-AS1	-0.494604	-0.48811	-1.03876	1.26745	1.38845	1.21301	-1.03876	-0.519393	-0.289277
HLCS-AS1	-0.0686435	-0.792619	-0.288098	0.608544	1.55036	1.39125	-1.37321	-0.23018	-0.797403
ENSG00000224950	0.127849	-0.751303	-0.27701	1.0718	1.5853	0.744706	-1.4076	-0.0241459	-1.0696
PPP1R26-AS1	-0.312689	-0.296196	-0.955519	0.53375	1.94927	1.04983	-1.00195	-0.134077	-0.832421
NRSN2-AS1	-1.59241	-0.36207	-0.342263	1.05071	1.26859	1.3261	-0.153585	-0.540638	-0.654435
DBH-AS1	-1.0012	-1.44844	-1.35472	0.940329	1.10031	0.817919	0.343697	0.278152	0.323956
LINC01772	-1.40814	0.584077	-1.56462	0.924681	0.721905	1.12427	0.233899	-0.722363	0.106292
LINC00685	-0.106007	-0.815759	-1.20075	1.23924	1.17901	0.766458	-1.35589	0.640156	-0.346452
DCAF8L1	-0.554927	-0.514222	-1.3195	1.62013	1.22142	0.906046	-0.195603	-0.712047	-0.451296
KLLN	-2.07002	-0.830862	-0.528298	0.0962575	0.916602	1.03577	0.188467	0.792644	0.399438
ENSG00000227482	-1.07096	-1.04512	-0.502051	1.05294	1.57044	1.16165	-0.676616	-0.188864	-0.30141
ENSG00000227775	-0.554588	-0.507523	-0.397271	0.923305	1.61715	1.10823	-1.48843	-0.59554	-0.105329
SLC9A7P1	-0.660259	-1.02095	-0.232122	1.23288	1.3631	1.25715	-0.293983	-1.0081	-0.637722
INO80D-AS1	-0.691799	-0.966122	-0.046158	1.45644	1.36445	0.875404	-1.24565	-0.317148	-0.429409
LINC01341	-1.26272	-0.276201	0.35925	0.488298	1.93532	0.66994	-1.11002	-0.727697	-0.0761655
MTA3P1	-0.0616864	-0.499078	-2.1751	0.250168	1.13015	1.0421	0.449276	0.367508	-0.503336
ZFAND2A-DT	-1.02056	-0.878565	-0.848868	1.17862	1.49946	1.15528	-0.367831	-0.583579	-0.133953
PATL2	-1.0944	-0.483329	-0.719336	1.61676	0.673891	1.42492	-0.892463	-0.357761	-0.168285
ATXN1-AS1	-1.00894	-0.234367	-0.843415	1.02244	1.17012	1.23231	-0.786625	0.593647	-1.14517
TMEM254-AS1	-0.169282	-0.823877	-2.01086	0.988501	0.707124	1.15958	0.17227	0.433965	-0.457424
ENSG00000230699	-0.738607	-1.08215	-1.39403	1.22008	1.10825	1.17228	0.276842	-0.19743	-0.365238
ENSG00000230882	-0.877415	-0.863157	-0.413308	0.88511	1.57538	1.22863	0.0649806	-1.15713	-0.443097
AHI1-DT	-1.55159	0.29248	-1.48923	0.942864	1.14125	0.824075	-0.0443566	0.395053	-0.510551
SPATA20P1	-0.981193	-1.38312	0.499058	1.28899	1.45371	0.525228	-0.76842	-0.445455	-0.188794
SBK3	-0.674041	-0.650209	-1.71634	1.40869	1.16868	0.655806	0.41314	-0.448912	-0.15681
CD109-AS1	-1.78476	-1.05985	-0.711612	0.979357	0.124473	1.08739	0.932922	0.0368312	0.395248
TMEM44-AS1	-1.03222	-1.23272	-0.477945	1.3835	1.01673	1.01737	0.229947	-1.06125	0.156594
DARS1-AS1	-0.888187	-0.858285	-0.928133	1.57366	1.0343	1.04677	-0.798362	-0.489149	0.307387
RAP2C-AS1	-0.248136	-1.33736	0.0578917	0.951292	1.14937	1.48535	-0.96951	-0.24321	-0.845685
RPL37A-DT	-1.27166	-1.21982	-0.834717	0.824447	1.17044	0.877744	-0.60355	0.0515611	1.00556
TONSL-AS1	-0.744837	-1.40885	-0.121953	1.37542	0.726867	1.34672	-0.892058	-0.574468	0.29316
ENSG00000232807	0.175896	-1.54656	-0.135474	1.38649	1.02897	1.02489	-0.380905	-0.480117	-1.07319
LYRM9	-1.01063	-1.10857	-0.531011	1.45488	1.12067	1.18358	-0.264409	-0.788167	-0.0563478
RNF224	-0.412438	-2.01667	-0.816094	1.13572	0.891071	0.813536	0.5432	0.0834741	-0.2218
ENSG00000233251	-0.875897	-0.466375	-0.953834	1.04988	1.24565	1.08742	-0.0202561	0.388629	-1.45522
CNIH3-AS2	-0.595852	-0.980533	-1.06528	1.00679	1.39592	1.22769	-1.03439	0.0870502	-0.0414045
LINC00513	-0.806298	-1.96507	-0.649764	0.954115	0.585148	1.13476	-0.121945	0.176349	0.692703
GAS6-AS1	-1.05902	-1.70643	-1.14492	0.54585	0.751901	0.513963	0.57084	0.89673	0.631089
EIF2AK3-DT	-0.527806	-2.1742	-0.326917	1.27046	0.676874	0.626992	0.504856	0.262885	-0.313149
ENSG00000234147	-1.06646	-1.63772	-1.24745	0.71355	0.606402	0.682634	0.699497	0.548672	0.700869
LNCTAM34A	-1.81487	-0.786416	-1.19697	0.456208	0.67473	0.973679	0.468974	0.804415	0.420247
SVIL2P	-2.0883	-0.158643	-0.213795	0.639983	0.912221	0.937842	-0.227054	-0.730511	0.928256
SOX9-AS1	-0.215409	-0.891899	-0.699103	1.01841	1.63687	1.1624	-0.993544	-0.288995	-0.728731
ENSG00000235681	-1.35825	-0.642807	-1.28394	0.00319733	1.27034	0.597023	0.0821311	1.45006	-0.117758
KIAA0040	-0.890593	0.2586	-0.175745	1.07697	1.19724	1.26933	-1.42898	-0.587224	-0.719597
TM4SF19-AS1	-1.07738	-1.0502	-0.512728	1.52339	1.13361	0.47678	-0.773368	0.84814	-0.568241
RNF217-AS1	-0.292819	-0.883131	-0.618963	0.845415	1.5299	1.39899	-1.03591	-0.13965	-0.803831
INTS6-AS1	-0.0292014	-0.822474	-1.08315	1.00419	1.50377	1.26378	-0.478014	-0.935195	-0.423706
LINC00106	-0.542766	-0.625535	-1.63618	0.245783	1.32564	1.43444	-0.0505716	0.536042	-0.686851
PRKAR1B-AS1	-1.48182	-0.654433	-1.41895	1.38526	0.849463	0.788615	0.141479	0.151283	0.239095
NALT1	-1.07147	-1.78296	-0.99684	0.70342	0.856139	0.642587	0.763599	0.620903	0.264621
LINC00649	0.105485	-0.410003	-1.86436	0.260194	0.315602	1.87718	0.533686	-0.277354	-0.540435
RFX5-AS1	-1.82881	-1.07492	0.0806372	0.893998	1.20985	0.904275	-0.539516	0.348865	0.00562283
MVP-DT	-0.646736	0.32798	-0.777612	0.961146	1.082	1.34916	-1.64973	-0.433348	-0.212862
LINC01589	-0.705074	-1.4585	-0.69623	1.9037	-0.214885	0.0664063	0.328247	-0.247116	1.02345
ENSG00000239332	-1.16834	-0.193671	-1.11945	1.6905	1.08934	0.765867	-0.454959	-0.705089	0.0958159
PCDHGC3	-0.882841	-0.762716	-0.710692	1.04717	1.41082	1.47105	-0.701213	-0.510961	-0.36061
HOXA11-AS	-0.676238	-1.10921	-1.21769	1.53386	-0.697492	0.600244	0.482673	-0.0943608	1.17821
LINC02614	-0.675202	-1.6375	-0.845341	1.63075	0.750638	0.773853	-0.384299	-0.0342977	0.421405
ELOCP19	-2.10483	0.042434	0.415867	0.0841407	1.06036	1.02561	0.445208	0.0371994	-1.00599
ENSG00000242588	-1.21442	-0.884894	0.690479	0.615717	1.46764	1.00567	-1.13315	0.105479	-0.652525
LINC01998	-0.730963	-1.29823	-0.0499925	1.15539	0.661292	0.664347	-1.53997	1.0911	0.0470247
ENSG00000243696	-0.214087	0.135783	-1.75897	0.28184	1.48587	1.33696	-0.788045	-0.364451	-0.114912
LINC01391	-0.856005	-1.04966	-1.14825	1.48549	1.33628	0.327702	-0.652703	0.566729	-0.0095757
PTCHD4	-1.46678	-1.4444	-1.03771	0.576769	0.515799	0.691374	0.866188	0.562575	0.736179
LIFR-AS1	-1.3708	-1.33424	-0.441567	1.30843	1.10318	1.06053	-0.0572777	0.0282991	-0.296553
RAD51-AS1	-1.3128	-0.0540051	-1.39188	1.3462	1.06283	1.07107	-0.377465	-0.0209147	-0.32304
PICART1	-0.216915	-1.60653	-0.562245	0.554865	1.36411	1.16084	-0.793846	0.722361	-0.622641
MGC16275	0.0289268	-1.04741	-0.370735	1.04206	1.47483	1.17334	-0.291969	-1.11312	-0.89592
BRPF3-AS1	-0.631476	-1.23413	0.184453	1.23445	1.1861	1.30753	-0.733418	-0.69703	-0.616475
KCTD13-DT	-0.355956	-1.34189	-1.16177	1.47478	1.46602	0.489747	-0.372698	-0.111838	-0.0863888
ENSG00000247903	-0.928461	-1.37827	-1.43127	0.587247	0.925532	1.29885	0.225216	0.399452	0.301699
ENSG00000247934	-0.590709	-1.80972	-0.427664	1.06299	1.38708	0.949465	0.0744286	-0.214399	-0.431467
ZNF436-AS1	-0.525963	-1.17593	-1.81202	0.89378	1.15986	0.886457	0.291084	0.176805	0.10593
FER1L5	-0.936247	-0.907304	-0.692314	1.23181	0.99621	1.33372	-1.11054	-0.342018	0.426683
HOXC-AS2	-1.05797	-0.873959	-0.298964	1.33025	1.32427	1.19271	-0.813577	-0.622253	-0.180516
GPR162	-0.915699	-1.11436	-0.846931	1.25268	1.14747	1.33585	-0.343092	0.117017	-0.632939
NUDT16-DT	0.759665	-1.44174	-1.14083	1.49725	0.236144	1.04493	-0.588801	-0.52937	0.162754
ENSG00000250790	-1.11174	0.020066	-1.84725	1.03571	0.999767	0.641482	0.53412	0.38606	-0.658223
GMDS-DT	-0.829233	-0.789536	-0.84566	1.17253	1.35842	1.37697	-0.747811	-0.179823	-0.515862
TMEM92-AS1	-1.10674	-1.31474	-0.398162	1.28237	0.794147	1.49289	-0.545304	-0.283793	0.0793376
MALAT1	-0.885459	-0.690711	-0.594181	1.39869	1.34877	1.23137	-0.65264	-0.585409	-0.570433
DENND3-AS1	-1.08831	-1.04923	-0.684062	0.963298	1.40146	1.28419	-0.600379	-0.513089	0.286116
ENSG00000253671	-0.96314	-0.0791707	-0.446042	0.978218	1.30578	1.3145	-1.49566	-0.146828	-0.467658
TPTE2P1	-1.26202	-1.66492	-0.853895	0.895142	0.978243	0.831358	0.342878	0.178907	0.554304
CLDN23	0.276753	-0.994391	-1.14894	1.41663	0.833181	1.31616	-0.319847	-0.437401	-0.942132
RHPN1-AS1	-0.358021	-1.57124	-0.871582	1.10894	0.802733	1.40496	-0.753678	-0.196497	0.434377
MIR130AHG	-2.12761	-0.899171	-0.250398	0.625293	0.7521	1.13439	0.353917	0.478395	-0.066914
SLC22A18AS	-1.25313	-0.814974	-0.19601	1.40611	1.44098	0.847472	-0.901293	-0.302971	-0.22618
FAM66D	-1.22885	0.0790352	-0.684389	1.35828	1.14729	0.929157	-1.32399	0.177618	-0.454158
GLTC1	-0.82593	-0.794911	-1.14198	1.52121	0.96649	0.0268633	-0.732748	1.23711	-0.256091
DPP3-DT	-0.494068	-1.84793	-1.23293	0.934443	0.446446	0.378533	0.0302631	0.965757	0.819485
PRECSIT	-1.56213	-1.21553	-0.339487	1.04858	1.10015	1.22326	-0.347143	-0.0879837	0.180283
LINC02361	-0.997941	-0.967819	-1.6067	0.235937	1.20445	1.22909	-0.0613794	0.49087	0.473499
SLC38A4-AS1	-0.675903	-1.05526	-1.13659	1.03105	0.428003	1.81776	-0.17343	-0.632317	0.396685
TNS2-AS1	-1.07352	-1.11975	-1.52653	1.12108	0.87442	0.97194	0.148626	0.517483	0.0862454
ENSG00000257524	-1.96458	-0.972354	-0.364382	0.340991	0.949013	1.17364	-0.235259	0.672308	0.400628
LINC02298	-0.991241	-1.52842	-1.06645	-0.0819227	1.13609	1.17135	0.346327	0.160507	0.853753
LBX2-AS1	-0.766245	-1.62363	-1.18709	1.37499	0.974823	0.555524	0.297217	0.0145864	0.359833
PHLDA1-DT	-1.50629	-1.48931	-0.400411	0.71817	1.09737	0.884559	0.615677	0.523848	-0.443612
LINC00592	-1.34655	-1.64033	-0.534157	1.18997	0.81898	0.931349	0.376136	0.319316	-0.114709
AP1G2-AS1	0.358156	-2.11048	0.291512	1.27568	0.665339	0.678136	-0.801353	-0.398532	0.041543
LINC02328	-1.84137	-0.180015	-0.969047	1.29805	0.229865	1.24205	-0.333131	0.492697	0.0609022
MC1R	-0.533798	-0.822782	-0.842769	1.26852	1.13936	1.50911	-0.443746	-0.377295	-0.896595
DOCK11P1	-1.50093	-1.3561	-0.805919	0.158443	0.898847	1.13611	0.553488	0.910241	0.00582609
LINC02323	-1.59786	-1.08339	-1.03241	1.23649	0.854789	0.290929	0.0719032	0.809571	0.449976
ENSG00000259275	0.403535	-1.22682	-1.31236	0.796945	1.58224	0.949276	-0.384683	-0.622644	-0.185484
ENSG00000260063	-1.28779	-0.386733	-0.506478	1.98238	0.643479	0.523501	0.488765	-0.636198	-0.820922
LINC02846	-0.478213	-1.1486	-1.09956	1.08298	1.05208	1.57261	-0.660323	-0.196883	-0.124092
ENSG00000260274	-1.24898	-1.49361	0.522819	1.45258	-0.385492	1.12514	0.200916	-0.508529	0.335153
TRMT61A-DT	-1.77249	-0.658973	-1.26583	0.9431	0.689653	0.681545	0.936736	0.309994	0.136264
ENSG00000260563	0.121809	-1.12782	-1.1124	1.10916	1.13318	1.27446	-0.0455356	-1.13467	-0.218198
ENSG00000260597	-0.0338789	-1.31093	-0.942179	0.819559	1.39704	1.45234	-0.520291	-0.525669	-0.335992
ENSG00000260604	-0.871044	-0.847625	-0.619151	1.11442	1.55853	1.1521	-1.0119	-0.191601	-0.283733
ENSG00000260618	-0.195354	-1.09491	-0.283727	1.21698	1.38321	1.12749	-0.204113	-1.16827	-0.781302
ITPRID2-DT	-0.531564	-0.801638	-0.617474	1.21558	1.16274	1.46343	-1.03475	-0.0507008	-0.805625
MIR3677HG	-2.07686	0.0720062	0.180662	0.501101	1.16582	0.97122	-0.900362	-0.331592	0.418
ENSG00000260793	-0.984156	-0.772118	-1.28331	1.51529	0.844497	1.26784	-0.388264	-0.077556	-0.122222
OTULIN-DT	-0.905367	0.229822	-1.59265	0.427684	1.30107	0.83053	0.839005	0.0193349	-1.14943
ENSG00000261386	-0.538294	-1.50081	-0.720858	1.64917	1.17624	0.327004	0.153913	0.253595	-0.799962
TMEM202-AS1	0.184123	-0.02566	-1.64944	-0.125037	1.45881	1.25739	0.404354	-1.08743	-0.417111
ENSG00000261474	-0.0943267	-0.907567	-1.289	0.454806	1.55094	0.775028	0.658331	0.200617	-1.34883
ENSG00000261625	-0.465323	-1.60893	-1.14731	1.21961	0.906519	1.16099	-0.401614	0.210572	0.125493
MMP25-AS1	-0.998861	-1.04473	-0.940563	0.51107	1.7297	1.2025	-0.558143	-0.0235409	0.122566
ENSG00000262119	-1.01523	-0.991268	-1.256	1.43416	0.934614	0.882922	0.614252	-0.0372203	-0.56623
NQO1-DT	-1.65217	-0.727149	-0.45273	1.46247	1.40948	0.51206	-0.307487	-0.232987	-0.0114809
ENSG00000262580	-0.606538	-0.518767	-0.950546	1.27029	1.35982	1.31077	-0.870144	-0.612675	-0.382205
LINC01977	-0.822852	-0.807561	-0.304981	1.18056	1.2536	1.33041	-0.913346	0.0847226	-1.00056
MIR4733HG	-0.472998	-0.450748	-1.4461	1.87271	0.685562	0.483962	-0.952352	-0.262815	0.542783
ENSG00000264920	-0.905656	-0.672644	-0.278814	1.40644	1.05859	1.31951	-0.264861	-1.25413	-0.408431
TXNIP	-1.19742	-1.36701	-1.24387	1.00186	1.00439	0.9291	0.199191	0.39956	0.274198
GATA6-AS1	-1.4746	0.116668	-0.70648	0.868961	1.2581	1.28102	0.222894	-0.614207	-0.95236
RASSF5	-0.801752	-0.870004	-1.38309	0.609053	1.1388	1.602	0.433075	-0.380241	-0.34784
ENSG00000266401	-1.9844	-0.643096	-0.850259	0.868591	1.06494	0.919478	0.145359	0.0729564	0.406432
MYO15B	-1.5317	-0.407073	-0.783486	1.3823	1.20107	1.07756	-0.111356	-0.465033	-0.362277
LINC00663	-1.18317	-1.15808	-0.366474	0.740978	1.84623	0.855006	-0.0386356	-0.658094	-0.0377585
C17orf113	-0.552518	-1.12791	-1.69794	1.02178	0.807899	1.19157	0.615436	-0.202771	-0.055541
MAP3K14-AS1	-1.33246	-0.086714	-0.247101	1.33129	0.933743	1.3825	-1.08531	-0.550934	-0.345015
ENSG00000267288	-1.54529	-0.0533301	-0.46033	1.18786	1.30372	0.974527	-0.963977	0.171785	-0.614959
KC6	-0.876067	-1.15686	-0.45276	1.298	0.978173	1.54855	-0.580975	-0.26783	-0.490222
ENSG00000267317	-1.18179	-0.837387	-1.15397	1.34301	1.14105	1.0324	0.364575	-0.265869	-0.44202
ENSG00000267838	-0.323746	-2.17626	0.175433	0.754732	0.530055	1.09236	-0.766834	0.00975216	0.704507
RAB11B-AS1	-0.518752	-1.55541	0.173554	1.12023	1.53907	0.726339	-0.0109133	-0.884774	-0.589336
ENSG00000269388	0.00324118	-1.91349	0.159988	1.34151	0.741215	1.02681	-0.803501	-0.5119	-0.0438723
ENSG00000269887	-0.522435	-1.07621	-1.0758	1.28749	1.26945	1.29191	-0.391326	-0.473986	-0.309086
ATP6V0D1-DT	-1.39605	-0.844972	-1.35885	1.10347	0.872544	1.12063	-0.0600242	0.0653022	0.497942
ENSG00000270605	-0.842892	-0.923835	-1.6868	1.17422	0.773591	1.10783	-0.273148	0.127537	0.543501
ENSG00000271151	-0.13093	-1.51571	-0.266972	1.41853	1.33657	0.810662	-0.873061	-0.604814	-0.17427
MMP28	-1.07624	-1.83561	-0.724513	1.08252	0.0846471	0.695942	0.378881	0.987238	0.407139
ENSG00000271857	-0.774936	-0.916196	-1.10852	1.47161	1.22021	1.1055	-0.211256	-0.16879	-0.617623
TAGAP-AS1	-0.981852	-0.116218	-1.27203	1.88308	0.482598	0.835082	-0.847862	0.331959	-0.314762
ARFGEF1-DT	0.40901	-1.392	-1.25662	-0.120833	1.2755	1.38039	-0.799708	0.286048	0.218202
ENSG00000272092	-2.08825	-0.479926	-0.552659	1.17825	0.298831	0.844129	-0.35271	0.326214	0.826125
ENSG00000272108	-1.116	-0.347513	-0.873278	1.79713	0.947475	0.962359	-0.544748	-0.112531	-0.712892
ENSG00000272341	-1.10267	-0.385651	-1.2297	1.18294	1.18852	1.31883	0.0621478	-0.645918	-0.388495
ENSG00000272463	-0.795771	-1.11793	-0.737918	1.05293	1.25067	1.01333	-0.403627	0.784475	-1.04616
ENSG00000272501	-0.943258	-2.03392	-0.745498	0.733286	0.790074	0.682806	0.603302	0.391081	0.522124
ENSG00000272505	-0.933065	-0.557186	-0.0586051	1.103	1.5427	-0.369193	0.0472852	0.791555	-1.56649
ENSG00000272668	-1.49613	-0.418785	-0.919408	1.25212	1.23063	1.14856	-0.211247	-0.0445896	-0.541157
ADIRF-AS1	-0.466562	-0.661663	-1.44242	1.40627	1.12161	1.20106	-0.217185	-0.251698	-0.689405
TBC1D8-AS1	-0.478644	-0.441075	-1.44008	1.26314	0.837133	1.59994	-0.347438	-0.624311	-0.368659
ENSG00000272970	-0.536054	-1.05935	-1.35723	1.67501	-0.119713	1.01238	0.881965	-0.216329	-0.280676
ENSG00000273132	-1.28199	-1.24882	-1.19129	0.627513	0.633629	0.758899	1.10435	-0.25268	0.85039
ENSG00000273145	-0.668801	-1.38836	-1.00313	1.50157	1.43879	0.43252	-0.310079	0.0723646	-0.0748724
ENSG00000273151	-0.930571	-1.09817	-0.35542	1.14505	1.26723	1.43904	-0.586735	-0.642773	-0.237651
LINC03072	-0.475972	-1.25356	-0.695898	0.922657	1.17517	1.66733	-0.57866	-0.581758	-0.17931
ENSG00000273456	-0.480463	-1.69165	-0.524964	0.884134	0.803804	0.919231	-1.02103	-0.0359168	1.14686
ENSG00000273679	-2.18951	-0.690716	-0.366871	0.675731	0.896978	0.530376	0.982593	-0.110839	0.272256
ENSG00000273702	-1.93691	-0.276133	-0.429703	0.764568	1.31602	0.546583	-0.85819	0.793301	0.080466
ENSG00000273729	-1.02408	-1.14069	-1.06263	0.230235	0.951255	1.38492	-0.733675	0.438337	0.956329
NATD1	-1.15688	-1.06248	-1.44821	0.92598	1.11553	1.06891	-0.0535724	0.276554	0.334173
ENSG00000274220	-1.03724	-0.787667	0.180886	1.36979	1.46547	0.535213	-1.01079	-0.942148	0.226491
H3C6	-0.536172	-1.46555	-0.675585	1.24479	1.05477	1.42184	-0.361417	-0.515924	-0.166749
ENSG00000276075	-0.121697	-0.83747	-1.54656	-0.515569	1.35322	1.20572	0.474633	0.740804	-0.753082
ENSG00000276805	-0.112007	-1.75644	0.175107	0.401345	1.38992	1.23536	0.12364	-1.02512	-0.431801
ENSG00000276855	0.315564	-1.18967	0.43866	0.950361	0.895107	1.11939	-0.743863	-1.66343	-0.122118
ENSG00000276900	-0.953983	-1.57562	-0.846913	1.31208	0.951704	0.79036	-0.154036	-0.262252	0.738654
ENSG00000277050	-0.0147233	-2.10851	-0.692524	1.11107	1.03958	0.687768	-0.0755932	0.399981	-0.34706
ENSG00000277152	0.561387	-1.86244	-1.48141	0.940315	0.664832	0.623405	-0.164575	0.463073	0.255413
SRCIN1	-1.12492	-1.36897	-0.82166	0.852393	1.6379	0.693371	0.181674	-0.386173	0.336383
CHD9NB	-1.16091	-0.834958	-0.792327	1.34187	1.00485	1.32339	0.263697	-0.431555	-0.714061
ENSG00000277744	-0.543116	-1.36411	0.0574979	1.87268	0.0995263	1.17647	-0.127509	-0.241063	-0.930387
ENSG00000277782	-1.10281	-1.06783	-1.00715	1.57984	-0.24649	1.23762	-0.103816	-0.0171948	0.727833
TSC22D1-AS1	-0.223898	-1.85109	-0.140575	0.924604	1.05195	1.40018	-0.644705	-0.130644	-0.385822
ENSG00000278330	-1.66755	-1.63806	-0.396914	0.691562	0.712768	0.534994	0.391855	0.763586	0.607759
ENSG00000279048	-0.721983	-0.400959	-1.25752	1.50613	0.516303	1.22841	0.673969	-0.923615	-0.620738
ENSG00000279086	-0.679309	-1.77584	-1.24758	1.08629	0.563852	0.950821	0.266001	0.474658	0.361113
ENSG00000279407	-0.611078	-1.40312	-1.34518	0.614572	0.651127	0.609258	-0.504272	1.46538	0.523316
ENSG00000279759	-1.71556	-0.477066	-0.147484	0.574813	1.54673	1.23156	-0.593198	0.043042	-0.46284
ENSG00000279799	-0.852757	-0.819191	-1.19362	0.535525	1.77038	0.829806	0.158516	0.47502	-0.903672
ENSG00000279989	-1.46804	-0.390901	-0.536327	0.85197	1.143	1.40119	0.363819	-1.09781	-0.2669
ENSG00000280161	0.0104428	-2.15492	-0.348619	1.09047	1.00843	0.63214	0.320738	0.150837	-0.709521
ENSG00000280187	-1.15583	-1.39167	-0.752619	0.981497	1.29522	1.197	0.0283369	-0.282529	0.0805842
ENSG00000280254	-0.792558	-1.43576	-0.710641	-0.0183714	1.76411	1.17884	0.358401	-0.412577	0.068557
EIF1B-AS1	-1.02813	-1.37046	-0.840256	1.02383	1.1812	1.19752	-0.256357	0.499772	-0.407114
TEX52	-1.26543	-0.536839	-0.608744	1.00946	1.84816	0.857664	-0.475152	-0.406628	-0.422498
ENSG00000285184	-0.703999	-0.936048	-0.648777	1.39376	-0.730165	1.48089	0.722739	0.362311	-0.940708
RALY-AS1	0.205533	-1.61408	-1.23854	0.929339	1.10182	1.22257	0.0649588	-0.245153	-0.426451
ENSG00000285796	-0.74954	-1.38134	-0.792321	1.1963	1.41899	1.10593	-0.35457	-0.14916	-0.294288
ENSG00000285887	-0.498012	-1.42213	-1.04323	1.42261	1.27437	0.760391	0.251576	-0.565046	-0.180531
ENSG00000286311	-1.58025	-0.171449	-0.858232	1.38928	0.869286	1.28153	-0.0623387	-0.314905	-0.552919
ENSG00000286540	-1.02044	-1.79149	-0.563547	0.503002	0.976295	1.12367	0.111451	-0.274449	0.935506
ENSG00000286724	0.389933	-1.54749	-0.679631	0.145142	0.935452	1.47605	-0.329161	0.735435	-1.12573
ENSG00000287038	-0.411673	-0.642029	-1.14589	1.38117	1.13168	1.32533	-0.914168	-0.185634	-0.538781
ACAD9-DT	-0.281207	-0.713391	0.0125248	1.31035	1.25147	0.710725	-1.75444	0.18022	-0.716246
ENSG00000287170	-0.939638	-0.918728	-0.248445	0.757523	1.40346	1.58431	-0.141288	-0.656579	-0.84062
ENSG00000287188	-1.12729	-1.55575	0.407448	0.864241	1.28184	0.897215	0.364089	-0.861525	-0.270267
ENSG00000287262	-0.291196	-1.46618	-0.483558	1.16801	0.699538	1.69105	-0.404908	-0.111459	-0.801293
ENSG00000287264	-0.00593744	-1.74155	-0.900428	0.438659	1.13604	1.10024	-0.814734	-0.100418	0.88813
ENSG00000287356	-0.91783	-0.897399	-1.1231	1.17047	1.28038	1.27271	-0.393601	0.143382	-0.535019
ENSG00000287737	-0.202793	-1.78286	-1.12224	1.10325	0.296172	1.35932	-0.304184	0.503139	0.150208
ENSG00000287796	-1.19828	-0.778637	-0.621829	1.41337	1.22292	1.22742	-0.563931	-0.288274	-0.412756
ENSG00000287878	-1.438	0.0509243	-0.971442	1.04508	0.874283	1.51349	0.145484	-0.418225	-0.801596
ABCB6	-1.38961	-1.06409	-0.891444	0.616565	1.25399	0.216094	-0.172614	1.45341	-0.022304
SLC17A5	-1.03162	-1.85778	-0.98031	0.669695	0.568571	0.577211	0.752146	0.701159	0.600931
CDKN1A	-1.25405	-1.45328	-1.27363	0.857969	0.569709	0.60616	0.648604	0.674855	0.623669
SLC2A12	-1.6658	-1.38552	-0.716283	0.762538	0.879376	0.449357	0.663142	0.130653	0.882535
CAPN5	-0.996765	-1.66853	-1.22633	0.986169	0.605797	0.528487	0.52638	0.467585	0.777207
TMEM234	-0.951649	-1.60904	-1.18956	0.681236	0.560233	0.885231	1.17524	0.377501	0.0708137
CERCAM	-1.15118	-1.5217	-1.30099	0.786691	0.561875	0.70296	0.578633	0.660019	0.683699
LINC01905	-0.785433	-1.31705	-0.246922	1.1556	-0.683596	0.361441	1.45352	-0.846129	0.908564
ENSG00000275481	-0.929703	-1.31	-0.405682	-0.185985	0.740168	0.882885	1.01274	1.29116	-1.09558
ENSG00000284618	-1.80437	-0.986892	0.0526168	0.468142	0.58616	0.235178	0.648935	1.49742	-0.697186
ALDH8A1	-0.348688	-1.03594	0.483736	1.80938	1.1299	0.344566	-0.860967	-0.796245	-0.725747
GOLPH3-DT	0.786232	-1.51432	0.0337278	1.59668	0.881286	0.398674	-0.677783	-0.827658	-0.67684

## Sheet: C3
	MSTO_211_DMSO_1	MSTO_211_DMSO_2	MSTO_211_DMSO_3	MSTO_211_7883_1	MSTO_211_7883_2	MSTO_211_7883_3	MSTO_211_R7883_1	MSTO_211_R7883_2	MSTO_211_R7883_3
CYP51A1	1.01535	0.785133	0.972247	-1.21388	-1.23488	-1.39622	0.175284	0.333409	0.563558
SLC7A2	0.913524	0.941168	0.909529	-1.47944	-1.10998	-1.27181	0.458051	0.32942	0.309535
FKBP4	1.00623	1.10323	1.03939	-1.19256	-1.23511	-1.27992	0.181676	0.194128	0.182928
MATK	1.20632	1.40548	1.25723	-1.02097	-0.906091	-0.84602	-0.428022	-0.375147	-0.292784
CYP24A1	1.41785	1.25654	1.23881	-0.864717	-0.802251	-0.864291	-0.288166	-0.378681	-0.715099
SCML1	1.12062	1.2241	0.891926	-1.10173	-1.28232	-1.23702	0.076068	0.219717	0.0886323
NOP16	1.14048	1.14457	1.17352	-1.12527	-1.1306	-1.20308	-0.0218232	0.109789	-0.0875933
ADAMTS6	1.30413	1.39351	1.29259	-0.780936	-0.740863	-0.628122	-0.57734	-0.596403	-0.666561
MRTO4	1.08104	1.16971	1.16778	-1.14572	-1.12535	-1.22735	0.0417987	0.0948447	-0.0567536
MCM10	0.886045	1.05325	0.947338	-1.52454	-1.10627	-1.17222	0.358038	0.248357	0.31
NAV3	1.33405	1.39184	1.26786	-0.728666	-0.595152	-0.609288	-0.662012	-0.661402	-0.737233
RAD18	1.06653	0.93143	1.13897	-1.13915	-1.00054	-1.51593	0.239216	0.0915402	0.187935
TFRC	1.05029	1.07961	1.06966	-1.31015	-1.21364	-1.14882	0.178084	0.184488	0.110474
IGF2BP2	1.09899	1.09543	1.02857	-1.17159	-1.28349	-1.20267	0.201751	0.121919	0.111096
TIPIN	1.20494	1.11527	0.952119	-1.22756	-1.34699	-0.948107	-0.125473	0.401469	-0.0256669
PAG1	1.19735	1.12926	1.35881	-1.26844	-1.07728	-0.684795	-0.102998	-0.128596	-0.423312
EDN1	1.04462	0.471636	0.939428	-0.864726	-1.75928	-0.960022	-0.230279	0.857348	0.501277
OSBPL6	1.03663	0.832155	0.927825	-0.907831	-1.37003	-1.52552	0.361269	0.273634	0.371874
SP140	0.772189	1.31096	1.17114	-1.13435	-0.991902	-1.34978	-0.29493	0.274702	0.241965
GEMIN5	1.18392	1.13477	1.15612	-1.27965	-1.06626	-1.09164	-0.0829423	0.0228061	0.0228603
CDC6	1.08437	1.12327	1.09301	-1.15315	-1.10783	-1.32897	0.0747944	0.196498	0.0179993
GNPNAT1	1.2004	1.22978	1.1749	-1.07144	-1.23265	-0.981763	-0.118545	-0.0800207	-0.120662
SLCO4A1	1.10581	0.991533	1.05914	-1.19882	-1.21182	-1.27705	0.215176	0.0174506	0.298572
ZC3H12B	0.850326	0.969491	1.12134	-2.02872	-0.414104	-0.653721	0.266443	0.323893	-0.434953
ERCC2	0.941979	0.962604	1.00389	-1.22543	-1.34648	-1.25566	0.260028	0.361962	0.297112
STEAP1B	1.33774	1.30256	1.06961	-1.01456	-0.791976	-1.18317	-0.142165	-0.540006	-0.0380235
PALS2	1.02769	1.07086	0.979709	-1.1185	-1.35879	-1.25788	0.144361	0.308496	0.204066
MAPK8	1.23452	1.30578	1.23899	-0.856886	-0.996868	-1.13089	-0.169679	-0.263526	-0.361439
GTPBP4	0.906764	1.05267	1.07739	-1.29942	-1.12199	-1.33615	0.230934	0.283476	0.206328
PPIF	0.963791	1.05292	0.920748	-1.19182	-1.23569	-1.38205	0.242707	0.326145	0.303252
CCDC86	1.09913	1.07106	1.16412	-1.09971	-1.18335	-1.28757	0.0534106	0.0562051	0.126698
GALNT18	1.21159	1.26183	1.26903	-1.18544	-0.975282	-0.892331	-0.198737	-0.337056	-0.153601
CORO1C	1.23512	1.29809	1.25131	-0.952613	-0.999054	-1.05135	-0.191675	-0.26279	-0.32703
RBM24	1.23339	0.722566	0.889991	-0.98947	-1.48997	-1.29523	0.30139	0.301506	0.325822
GPR63	1.0851	1.17754	0.731159	-1.06674	-1.52546	-1.0427	0.488826	0.298239	-0.14598
SLC29A1	1.18902	1.13954	1.09864	-1.19053	-1.07038	-1.22732	-0.04859	0.0930066	0.0166262
POLR3G	1.30853	1.22681	1.27275	-0.978009	-0.949333	-1.02946	-0.248151	-0.271322	-0.331806
NPR3	1.10615	0.978935	1.12748	-0.966698	-1.16453	-1.46406	0.227359	-0.0789084	0.234272
RRP9	1.15133	1.12404	1.04961	-1.14931	-1.2435	-1.19039	0.0628508	0.129417	0.065949
SSR3	1.14603	1.13605	1.13408	-1.1443	-1.17805	-1.18451	0.0891767	0.0291431	-0.0276096
ODC1	1.34418	1.31649	1.30277	-0.813939	-0.767379	-0.854425	-0.543315	-0.462787	-0.521592
KCNQ4	1.32765	-0.0624385	0.592196	-1.32353	-1.08901	-1.14495	0.912442	-0.101892	0.889526
UAP1	1.20979	1.19374	1.15835	-1.08671	-1.1448	-1.12319	-0.0788417	-0.0316456	-0.0966883
POLR1G	1.20856	1.19739	1.22317	-1.26092	-0.797729	-1.13372	-0.295969	-0.0838785	-0.0568976
CCN2	1.1761	1.21764	1.15759	-1.05529	-1.19753	-1.10888	-0.00673163	-0.087794	-0.0950934
CTNNAL1	1.28716	1.31818	1.32793	-0.828398	-0.870613	-0.883877	-0.396573	-0.428584	-0.525213
CD274	1.19353	1.29546	1.18232	-1.25286	-0.942997	-0.97513	-0.222851	-0.165478	-0.111994
TNFSF18	1.26848	0.0264678	0.919832	-1.41778	-1.14188	-1.08107	0.00527562	0.548601	0.872062
ENOX1	0.498745	0.675959	0.0590811	-1.4396	-1.525	-0.768369	1.06418	0.452671	0.982339
TNFRSF8	1.35133	1.16786	1.26466	-1.13731	-1.08737	-0.64851	-0.187878	-0.267231	-0.455552
LY9	0.427156	0.810623	1.15689	-0.581379	-1.53269	-1.27122	0.487287	1.01153	-0.508199
NDUFAF4	1.15075	1.22886	1.26736	-0.915039	-1.12762	-1.17286	-0.236044	-0.0870742	-0.108342
BATF3	0.999654	0.726765	1.17082	-1.03008	-1.6365	-1.02168	0.282507	0.020197	0.488311
DAW1	1.24069	1.01276	0.938691	-1.17919	-1.38563	-1.08049	0.208037	0.158862	0.0862765
SLC25A19	1.0459	1.07854	1.03089	-1.03676	-1.28753	-1.36098	0.16889	0.208357	0.152691
BMP2	1.15417	1.3094	1.2539	-0.999227	-1.11971	-1.00315	-0.159543	-0.1851	-0.250745
SBDS	0.947757	0.903524	0.95131	-1.22471	-1.39551	-1.23768	0.408038	0.435955	0.211314
PTPRB	1.40196	1.21305	1.34525	-0.608855	-0.599663	-0.417307	-0.777207	-0.905856	-0.651363
PPAT	1.29266	1.35469	1.30972	-0.874496	-0.745258	-0.847736	-0.501818	-0.492252	-0.495512
BAIAP2L2	1.40109	1.24174	1.22815	-0.804861	-0.851657	-1.0631	-0.537168	-0.362763	-0.251433
TOMM40	1.02291	1.08198	1.0592	-1.1684	-1.24851	-1.28127	0.184971	0.162592	0.186526
KIF1A	1.26595	1.31196	1.29984	-1.04818	-0.88983	-0.825055	-0.394692	-0.374089	-0.345903
RAP1GAP2	1.26799	1.22019	1.07781	-1.03801	-1.15746	-1.11553	-0.216541	0.10816	-0.146613
ENAM	1.33596	0.676912	0.638492	-1.24134	-1.35164	-1.15543	0.566454	0.569286	-0.0387027
SLC43A3	0.996195	1.01606	0.997571	-1.21894	-1.26314	-1.30266	0.23354	0.289553	0.251819
PRR5L	0.496963	0.166697	0.590885	-1.58356	-1.0511	-1.18457	1.12633	0.549869	0.888492
SLC19A3	1.04412	1.12696	0.946822	-1.1124	-1.2595	-1.33986	0.18686	0.260886	0.146107
RAPGEF5	0.905613	0.911536	0.835802	-0.978856	-1.95358	-0.664092	0.222716	0.610753	0.110109
POLR1E	1.02388	1.11046	1.10972	-1.21187	-1.13586	-1.29323	0.132352	0.17275	0.0917983
TTPA	0.806938	1.14892	1.06721	-1.58438	-0.523137	-0.858663	-0.200282	-0.740173	0.88357
AOX1	1.09665	0.986493	1.1306	-1.2739	-1.17927	-1.21015	0.133102	0.167544	0.148931
FGF5	1.32193	1.32267	1.35161	-0.740468	-0.666674	-0.665012	-0.675911	-0.572052	-0.676095
LEF1	0.89863	1.26916	1.31495	-0.79565	-1.39274	-0.956913	-0.219052	0.333976	-0.452349
FRMD6	1.10455	1.06076	1.08549	-1.2455	-1.2419	-1.15215	0.165749	0.0722909	0.150706
HES6	1.27571	1.30326	1.0221	-1.11208	-0.550008	-1.37923	0.0488268	-0.291484	-0.317093
LYAR	1.05619	1.10695	1.09665	-1.16033	-1.1883	-1.2811	0.107169	0.205055	0.0577168
ITGB1BP2	1.11678	1.25394	1.14674	-1.27785	-0.77665	-1.23828	0.10723	-0.0446138	-0.287285
GSDMC	0.888895	0.99949	0.583659	0.131294	-2.07219	-0.456836	-0.0971437	-0.807301	0.830137
TMEM236	-0.306688	0.778589	0.0771932	-1.70934	-1.1005	-0.616772	0.844077	1.00104	1.03241
GRIK4	0.733218	1.03356	0.711583	-1.41518	-0.304511	-1.84246	0.342403	0.423666	0.317725
SUV39H2	1.09112	1.08786	0.941801	-1.26777	-1.15975	-1.28281	0.315955	0.0926193	0.180979
LGI2	1.1148	1.09319	1.0284	-1.94771	-0.46374	0.286279	-0.408848	-0.359214	-0.343169
PTPRR	0.446582	1.1316	1.42041	-1.39254	-0.850064	-1.0029	0.300121	0.583061	-0.636271
RPIA	1.13737	1.1553	1.15657	-1.05367	-1.08199	-1.31636	-0.0684893	0.116518	-0.0452583
PPARGC1B	1.02363	1.04267	0.926195	-0.951726	-1.46402	-1.32242	0.22115	0.368977	0.155537
FAM81A	1.21465	1.32382	1.30617	-1.10842	-0.922247	-0.781314	-0.377456	-0.229288	-0.425917
PALM2AKAP2	1.17053	1.20764	1.26377	-1.10724	-1.05101	-1.09125	-0.123233	-0.107155	-0.162045
DUSP2	1.13639	1.18872	1.38936	-1.10335	-0.938295	-1.05039	-0.179581	-0.351443	-0.0914182
CDA	0.290138	0.944833	1.57947	-1.623	-0.859621	-1.00133	0.263503	0.182833	0.223177
ATAD3B	1.25136	1.13503	1.08848	-1.14553	-1.11899	-1.16476	-0.176965	0.0700547	0.0613212
RRP1B	1.1481	1.26125	1.23608	-1.12562	-1.0616	-1.05543	-0.107994	-0.138507	-0.156274
POLR3K	1.05479	1.05751	1.02624	-1.05305	-1.42104	-1.21558	0.151008	0.140193	0.259937
KBTBD8	1.32368	1.07751	1.40265	-1.08381	-0.821818	-0.942564	-0.480801	-0.373547	-0.101294
SGMS2	1.35198	1.06355	1.41219	-0.922463	-0.764172	-1.05396	-0.106093	-0.425353	-0.555687
SPRY1	1.22703	0.758237	0.980507	-1.62716	-1.0382	-0.953865	-0.0756438	0.204513	0.524573
CAMKV	0.941303	1.0262	1.00448	-1.27917	-1.18812	-1.33148	0.233436	0.314271	0.279077
ESM1	1.28546	1.3663	1.34506	-0.625411	-0.712201	-0.704863	-0.610407	-0.652861	-0.691082
SP8	1.00367	1.61682	0.958419	-0.766343	-1.11685	-0.744223	0.241083	-0.985027	-0.207542
SKA3	1.1576	1.29686	1.16203	-1.15532	-0.955051	-1.15615	-0.159913	-0.0778281	-0.112229
DDX21	1.09226	1.17879	1.18662	-1.20994	-1.12695	-1.12793	-0.0067044	0.0458378	-0.0319785
RAB3IL1	1.01273	0.886593	1.03625	-1.16402	-1.51411	-1.0958	0.172592	0.246686	0.419078
GBX2	0.927649	0.848952	0.919607	-1.7713	-1.22327	-0.724301	0.516504	0.153841	0.352316
RAB3B	1.16849	1.20656	1.1934	-1.17997	-1.15247	-1.00736	-0.0405062	-0.0938611	-0.0942845
KCNAB1	1.17783	1.12364	1.32988	-0.752724	-0.280605	-1.56872	-0.557307	-0.399375	-0.0726149
BNC1	1.36211	1.34288	1.25922	-0.497298	-0.487282	-0.623024	-0.683559	-0.926066	-0.74697
ZNF296	0.954398	1.25139	1.07336	-1.29689	-0.727541	-1.39806	-0.306736	0.295279	0.154797
HOXB9	1.2172	1.1787	1.0644	-1.21921	-1.10722	-1.13178	-0.024576	-0.0201514	0.0426303
CDCA4	1.28885	1.31344	1.16332	-0.961458	-0.859091	-1.16546	-0.415832	-0.164311	-0.19945
APLN	0.907755	0.861979	1.03557	-1.30527	-1.34654	-1.20759	0.38312	0.417632	0.253342
RGMB	1.32669	1.37694	1.28003	-0.658329	-0.539639	-0.532811	-0.730686	-0.713581	-0.808613
EXO1	0.830815	1.14697	0.999953	-1.41129	-1.13363	-1.21795	0.239538	0.390725	0.154869
FOSL1	1.18862	1.21315	1.05165	-1.17044	-1.06856	-1.21929	-0.0567586	0.0854517	-0.0238277
SPHK1	1.35745	1.27736	1.32903	-0.822308	-0.751116	-0.846593	-0.479041	-0.586809	-0.47797
HSD11B2	1.32053	1.00482	1.04165	-1.10552	-1.07437	-1.33199	0.0162169	0.0984203	0.0302462
RNF152	1.41799	1.25714	1.29688	-0.549166	-0.819138	-0.579821	-0.499182	-0.704626	-0.820085
FZD8	1.3157	1.08081	0.849037	-1.01686	-1.28439	-1.28214	0.164874	0.0150417	0.157934
CD163L1	1.01316	0.957478	1.03429	-1.20138	-1.20518	-1.35994	0.341446	0.345925	0.0742066
CACYBPP2	1.22658	1.03383	1.15005	-1.03135	-1.02705	-1.40438	0.0706403	0.0545045	-0.0728285
BEND3	1.0038	1.08015	1.10511	-1.29864	-1.05266	-1.2602	-0.0191736	0.469679	-0.0280608
FJX1	1.32781	1.34159	1.30085	-0.802765	-0.701166	-0.855316	-0.539841	-0.613374	-0.457785
PLD6	1.14651	1.30272	1.06214	-1.08087	-1.00626	-1.28803	-0.112079	0.049569	-0.0737028
NLRP11	1.24732	1.0266	1.19727	-1.41293	-0.808748	-0.502012	-0.9146	0.402852	-0.235764
DCTPP1	1.11585	0.996885	1.13432	-1.20534	-1.24418	-1.19182	0.158083	0.106726	0.129476
RCC1	1.10342	1.21443	1.10935	-1.09248	-1.15022	-1.24645	-0.0263039	0.077418	0.0108401
MB21D2	1.24423	1.33747	1.32593	-0.392435	-0.505162	-0.347047	-0.802708	-0.91133	-0.948941
DDN	1.17069	1.13874	1.19624	-1.19419	-0.937061	-1.12421	-0.341619	-0.28054	0.371952
GLRX5P1	1.25508	1.29132	0.481271	-0.734538	-0.381823	-1.33678	-0.471013	-1.0073	0.903786
CCBE1	1.38793	1.33366	1.23316	-0.94051	-0.71502	-0.751279	-0.43099	-0.510872	-0.606083
PSMG1	1.03114	1.08311	0.956915	-1.2069	-1.25444	-1.28515	0.175607	0.321899	0.177814
SMTN	1.254	1.27936	1.29373	-0.939508	-0.927189	-1.04676	-0.285786	-0.305187	-0.32266
ENSG00000187229	0.739794	1.18737	1.10695	-1.03211	-1.58478	-1.01435	0.0255728	0.44046	0.131087
KCNJ11	-0.156897	0.872293	0.0808102	-1.70429	-1.02351	-0.719544	1.02212	0.386431	1.24258
ENSG00000188512	1.12911	0.84986	1.17732	-1.22222	-1.15981	-1.2974	0.130888	0.180885	0.211366
RELN	1.26774	1.33982	1.35214	-0.82406	-0.525799	-0.3918	-0.652072	-0.850271	-0.715699
SH2D5	0.972037	1.12857	1.10352	-1.32693	-1.18946	-1.14465	0.178541	0.199612	0.0787666
XRCC2	0.971382	1.1088	1.07342	-1.54806	-0.958691	-1.1261	0.0693949	0.238716	0.171132
SLC28A3	1.1153	1.33398	1.20126	-0.225944	-1.19745	-0.560943	0.0740403	-1.19745	-0.542798
ITPRIPL1	1.24636	1.12251	1.24337	-1.05058	-1.01432	-1.18977	0.051549	-0.149326	-0.259792
SNORD46	0.851372	1.20403	0.731311	-1.0861	-1.68977	-0.645111	-0.256591	0.879548	0.0113109
CHML	0.818402	1.03259	1.059	-1.32028	-1.16927	-1.32001	0.232311	0.414745	0.252516
HSPA1B	1.18609	1.16606	1.22538	-0.975096	-1.15668	-1.17944	-0.0933464	0.0328506	-0.205805
HSPA1A	1.23703	1.25123	1.32264	-0.927855	-1.01736	-0.987152	-0.427249	-0.222056	-0.229228
KRTAP2-3	1.22633	1.25033	1.15146	-1.01637	-1.07946	-1.15553	-0.070294	-0.0495306	-0.256943
KLHL23	1.14108	1.07521	1.01766	-1.22655	-1.20433	-1.22159	0.160876	0.124463	0.133179
FABP5P10	0.955342	1.24753	0.647374	-0.45397	-0.735581	-1.34046	-0.197496	-1.18417	1.06143
TOMM40P4	0.898894	1.07768	1.00929	-1.19983	-1.19509	-1.36827	0.0436928	0.345452	0.388191
ENSG00000213560	1.0815	1.01297	1.03856	-1.09937	-1.22268	-1.37864	0.193925	0.270559	0.103172
IMPDH1P2	0.567911	0.560515	1.04711	-1.5986	-0.250361	-1.68318	0.0953065	0.704923	0.556373
PPIAP29	0.918729	1.11527	0.799541	-0.852944	-1.92094	-0.0322769	0.710779	-0.56483	-0.173325
ACSM4	1.43947	0.883421	1.28834	-1.24014	-0.634921	-0.97201	-0.542704	-0.486716	0.265254
TOMM40P2	0.771794	1.40515	0.893426	-1.36782	-1.38029	-0.832415	0.300182	-0.0538794	0.263845
FEN1P1	1.34761	-0.144175	1.00117	-1.31985	-1.33503	-0.875186	0.0360327	0.782433	0.507002
EXOSC8P1	1.49902	1.21555	0.887883	-0.778175	-1.13513	-0.852967	-0.868551	-0.218873	0.251236
DNAJC2P1	1.19021	1.13244	1.45219	-0.553459	-0.504332	-1.10763	-0.868047	-0.804448	0.0630813
NUP50P2	1.31531	1.03304	0.959624	-1.26878	-1.00872	-0.672014	-0.247129	0.697894	-0.809223
ISG20L2P1	0.530945	0.488875	0.607119	-2.16327	-1.02789	-0.329235	0.492611	0.84531	0.555529
PSG7	1.21136	0.797658	1.16756	-0.477341	-1.28581	-1.20148	0.759356	-0.20272	-0.768583
UBE2SP2	1.0386	1.03661	1.13368	-1.26342	-1.36936	-1.01247	0.117898	0.143911	0.174536
ENSG00000224167	1.15985	1.3597	0.726647	-0.221913	-1.907	-0.681193	-0.213907	0.0585939	-0.280785
ARL5AP4	1.22401	1.16299	0.873061	-0.89831	-0.77951	-1.59283	0.519952	-0.387427	-0.121939
MIPEPP1	1.08397	1.34542	0.943205	-1.08994	-1.27187	-0.959015	0.328302	0.141534	-0.521603
SBDSP1	1.13437	1.1201	1.13248	-1.0936	-1.24602	-1.18618	0.133693	0.0387028	-0.0335457
ENSG00000226268	1.01709	0.808411	1.13198	-0.8535	-0.791163	-1.86016	0.442809	0.137438	-0.0329002
NPM1P4	1.00046	0.477456	1.51138	-1.48552	-0.553106	-1.13639	-0.498718	0.658294	0.0261412
FAM207BP	1.66573	0.505123	0.732206	-1.19421	-0.724206	-1.53604	0.141506	0.30491	0.104986
CYCSP51	1.07721	0.899846	0.888168	-1.17968	-1.02298	-1.55784	0.0413343	0.496789	0.357148
ENSG00000230499	0.266196	1.34109	1.10106	-0.298155	-1.31125	-1.61801	0.291951	0.550032	-0.322918
CBX1P1	1.27978	1.00464	1.48232	-0.419667	-1.00089	-1.24225	-0.24803	-0.370055	-0.48585
EMSLR	1.16828	1.14245	0.663716	-1.22653	-1.26734	-1.2503	0.343127	0.272015	0.154583
TMA16P2	1.26918	1.57519	0.706653	-0.702067	-0.311069	-1.53228	-0.453998	-0.038301	-0.513304
GBX2-AS1	1.07808	1.1094	0.889774	-0.947972	-1.0003	-1.60065	-0.184779	0.0998249	0.556622
ENSG00000234160	1.28938	1.27071	0.888703	-0.845986	-1.03434	-1.19421	-0.391739	0.541512	-0.524031
SNX18P7	1.82978	0.489024	1.3183	-0.910809	-0.773384	-0.955031	-0.287946	-0.346976	-0.362963
DNAJC9P1	1.18213	1.07678	0.504377	-0.133361	-1.72159	-1.31441	0.662782	-0.18832	-0.0683915
LURAP1L-AS1	1.05796	1.24512	0.851576	-1.84576	-0.532977	-0.935396	-0.01904	0.196634	-0.0181182
DBF4P1	0.88633	1.10228	1.36404	-1.38625	-0.839928	-1.20901	0.184982	0.0210569	-0.123506
AGAP1-IT1	0.92334	1.1231	0.541589	-1.47501	-1.53695	-0.589929	-0.0719741	0.779767	0.306059
TMEM11-DT	1.26031	0.00869562	1.06909	-1.07046	-1.03543	-1.56084	0.401197	0.355709	0.571729
ENSG00000235574	1.58706	1.06235	0.928404	-1.14803	-0.633328	-1.13506	-0.0540775	-0.68833	0.081005
ENSG00000236583	1.00576	0.77027	0.831054	-1.53716	-0.960238	-1.15786	-0.224164	0.967267	0.305077
PTGES3P4	1.04392	1.20241	1.06346	-1.34476	-0.751097	-1.35017	-0.116561	-0.0886103	0.341402
ENSG00000238266	0.969502	0.949254	0.935564	-1.32832	-1.20566	-1.31675	0.356732	0.32031	0.31936
AK2P2	0.504194	1.40021	0.985822	-1.39139	-0.560051	-0.863824	0.669698	0.366519	-1.11118
RWDD4P1	0.253347	1.7755	0.163515	-1.19151	-1.42223	-0.557198	0.182181	0.969813	-0.173422
ODCP	1.18508	1.01329	1.42174	-1.25037	-0.27793	-0.127453	-0.679765	-0.0930316	-1.19157
RLIG1P2	0.15617	1.79494	0.285892	-1.45346	-0.0603637	-1.52469	0.329478	0.310925	0.161118
USP2-AS1	1.05452	1.43681	1.25363	-0.356356	-1.26523	-1.02696	-0.508616	-0.155892	-0.431913
RGMB-AS1	1.32013	1.30022	1.22563	-1.11618	-1.01102	-0.584486	-0.260611	-0.385483	-0.488213
MARS2	1.17214	1.04835	1.15409	-1.19504	-1.27722	-1.05523	0.0857306	0.112849	-0.0456748
LINC00616	1.31801	1.42474	1.16726	-0.909867	-0.911553	-0.771231	-0.580108	-0.303088	-0.434164
ENSG00000249176	1.36219	0.632353	1.23349	-1.11056	-1.30527	-1.03768	-0.234118	0.385987	0.0735981
LINC02057	1.0168	0.852631	1.35962	-1.05739	-0.689683	-1.07036	0.787755	-0.205123	-0.99425
TOMM40P3	0.325363	0.978231	1.0062	-1.31752	-0.351076	-1.81844	0.645452	-0.0510603	0.582849
ENSG00000249753	0.452257	0.966225	1.36521	-0.989616	-0.85859	-0.809141	1.27736	-0.631145	-0.772562
ENSG00000249863	0.457885	1.12842	0.871362	-1.64761	-0.755833	-1.30584	0.814575	0.280185	0.156857
LINC02742	0.95855	1.16728	1.08878	-0.832663	-1.54139	-1.16015	-0.107292	0.301208	0.125678
RPS4XP20	0.805113	0.845445	1.86456	-1.00923	-0.703305	-0.84141	-0.535957	-0.74253	0.317313
ENSG00000250038	0.942505	0.850519	0.558341	-1.49293	-1.49293	-0.852212	0.79646	0.445304	0.244934
RLIG1P3	1.13226	0.418323	0.733865	-0.786103	-1.91414	-0.733725	1.0808	-0.0483805	0.117105
ENSG00000251288	1.11717	0.961281	1.28766	-1.20461	-1.33152	-0.942048	-0.152492	0.13783	0.126734
CCNHP1	0.411138	1.68369	0.709928	-0.698841	-1.12127	-1.34767	0.279708	0.69305	-0.609737
FKBP4P1	0.989977	1.23839	1.24711	-1.22652	-0.849938	-1.3011	-0.0191345	-0.102499	0.0237078
PSAT1P1	0.537683	-0.219914	0.8263	-1.74324	-0.836008	-1.06522	0.952556	0.74225	0.805594
PIGFP1	0.957658	1.56419	1.13499	-0.232967	-0.6584	-0.418509	-0.911993	-1.35927	-0.0757027
DHCR7-DT	0.989926	1.05274	0.451714	-0.807829	-1.64882	-1.12898	0.805555	-0.288562	0.574256
ENSG00000254897	1.76248	0.826478	0.957436	-0.54292	-0.85726	-1.34991	-0.263224	-0.606104	0.0730281
ENSG00000255500	1.20156	0.401675	1.30572	-1.03783	-1.06889	-1.47251	-0.0739445	0.471305	0.27291
C10orf88B	0.547349	1.26568	0.604477	-0.875715	-0.925491	-1.81171	-0.0729861	0.728049	0.540345
ENSG00000256663	1.12803	0.733049	1.02784	-1.34814	-1.19238	-1.2647	0.216486	0.390298	0.309532
MIX23P5	1.55754	0.402765	1.16065	-1.01193	-0.915024	-1.3455	-0.294935	-0.0980544	0.544489
LNCOG	1.32732	0.969225	0.609997	-1.08026	-1.66073	-0.781543	-0.170828	0.554976	0.231844
ENSG00000257674	1.05782	1.04366	1.13251	-0.847287	-1.10798	-1.58892	0.161346	0.105296	0.0435565
TFDP1P3	0.738009	1.06629	1.11854	-1.62222	-1.32682	-0.614773	0.179215	0.512404	-0.0506525
PIGHP1	1.679	0.906838	1.05994	-0.457747	-1.12919	-1.02067	-0.594116	0.13657	-0.580624
NPM1P3	-0.395909	1.04377	1.10491	-0.822072	-0.543268	-1.8369	0.793493	-0.0861696	0.742152
ENSG00000261144	1.86008	-0.723524	1.2807	-0.620193	-0.96233	-0.853941	-0.196317	0.47837	-0.262852
POLR3GP2	1.02797	1.08627	0.973705	-1.37875	-0.819213	-1.38476	0.56707	-0.0624432	-0.00985116
PHF5AP1	1.43109	0.857509	1.18835	-1.29822	-0.835869	-0.321656	-0.234124	-1.08361	0.296521
ENSG00000267279	0.681313	0.777299	0.967639	-1.50182	-1.49908	-0.860771	0.574477	0.270718	0.590222
ENSG00000267656	1.08656	1.10902	1.36239	-1.28986	-0.888379	-1.10843	-0.224623	-0.0119457	-0.0347203
NIFKP6	1.28991	0.762013	1.34098	-0.0274089	-0.187841	-1.41739	-0.239299	-0.169594	-1.35136
FKBP4P6	0.761368	0.939176	1.12336	-1.39359	-1.16211	-1.22784	0.524756	-0.0130207	0.447903
FKBP4P2	1.10692	0.328541	1.24593	-0.816598	-1.11187	-1.66735	0.338653	0.0132597	0.562512
MEI4	0.0133173	0.894095	0.593731	-2.24448	-0.300191	-0.702514	0.944615	0.481719	0.319708
ENSG00000270304	0.888119	1.46796	1.0267	-0.319411	-1.69806	-0.948512	-0.161299	0.0431889	-0.298685
ENSG00000271462	0.422166	0.449447	0.39554	-1.87306	-1.16017	-0.62875	1.15523	0.384428	0.855167
ENSG00000272574	1.13096	1.34248	0.904771	-1.2671	-1.30584	-0.825635	-0.253356	0.191647	0.0820703
ENSG00000272800	0.603073	1.2768	1.47488	-1.66002	-0.759624	-0.296543	-0.193787	-0.592339	0.147553
ENSG00000273428	0.713187	1.58993	1.228	-0.806353	0.188581	-1.41411	-0.382453	-0.567796	-0.548977
ENSG00000273554	0.148852	0.991554	0.593114	-1.87995	-0.284642	-1.38572	0.607072	0.664821	0.544896
ENSG00000275632	0.399964	1.09008	1.25799	-0.632756	-0.823628	-1.91082	-0.106613	0.542423	0.183356
UHRF1	1.09742	0.946083	1.00402	-1.32175	-1.19494	-1.2429	0.208616	0.287747	0.215704
ENSG00000276390	1.14371	0.906251	1.05168	-1.50156	-1.05912	-1.07948	0.332021	-0.110482	0.316991
ENSG00000276529	1.36155	1.43888	1.10005	-0.579039	-0.856129	-0.433416	-0.862079	-0.283116	-0.886709
ENSG00000277270	1.11714	0.85979	0.651708	-1.00899	-0.608185	-1.7624	1.02688	-0.16515	-0.110789
IQCJ-SCHIP1	1.00027	1.1601	1.48618	-0.974265	-1.00111	-1.14397	-0.350291	-0.240914	0.0639947
ENSG00000283566	0.937163	0.89239	1.3578	-1.26211	-1.3453	-0.805222	0.596265	-0.129478	-0.241517
PM20D1-AS1	0.422149	0.969541	0.95417	-1.29841	-0.356947	-1.8486	0.81075	0.0662014	0.281144
ENSG00000286696	1.35515	0.239336	0.810248	-1.64661	-1.5099	-0.135396	0.48611	-0.0480693	0.449133
ENSG00000287105	0.869639	1.03193	1.47189	-0.975115	-1.03194	-1.39101	0.127972	0.0897757	-0.193134
ENSG00000287673	0.573852	1.64407	0.562358	-1.28109	-0.709432	-1.42675	0.606546	-0.211758	0.242205
ENSG00000287839	0.925869	0.874572	1.11631	-2.15058	-0.576805	-0.245229	0.272706	-0.018917	-0.197921
KIF26A	0.17482	-0.223933	0.141559	-1.29916	-0.76528	-1.3661	1.00151	1.05278	1.28381
DOCK4	1.32547	1.31181	1.29386	-0.526879	-0.470176	-0.395581	-0.687739	-0.986212	-0.864554
MCOLN2	1.32547	1.15787	1.32773	-0.126526	-0.754139	-0.318517	-1.11479	-0.96071	-0.53638
CASC8	0.0376062	-0.215674	0.176099	-1.53575	-0.690486	-1.13594	1.01153	1.22552	1.12709
RAB3A	0.419586	0.0756582	-0.236833	-1.62327	-0.685314	-1.10356	1.03951	0.808033	1.30619
COBL	0.564752	0.0231152	0.0235863	-1.54458	-0.55063	-1.41509	1.04145	0.629573	1.22783
PROZ	0.427906	0.678003	0.0423958	-1.9863	-0.938381	-0.327046	0.783228	1.34479	-0.0245964
MED12L	0.00764559	-0.040485	0.167096	-1.65238	-0.680418	-1.08283	1.01984	1.19083	1.0707
EML5	0.178778	0.56449	0.346687	-1.74491	-1.22236	-0.61351	0.65796	1.41709	0.415784
ZNF608	-0.094843	0.528283	-0.201142	-1.31722	-1.09188	-0.755934	0.46497	1.90902	0.558745
HES7	0.29343	1.28135	0.0202555	-1.49735	-1.34134	-0.811829	0.785613	0.36305	0.906822
ZNF724	0.230139	1.54398	0.306712	-0.63786	-0.804087	-1.84916	-0.123333	0.881072	0.452536
ENSG00000214980	0.772539	1.05877	-0.0219941	-0.08098	-1.98788	-1.09219	0.682549	-0.134899	0.804075
GRK6P1	0.0729043	1.25503	0.806055	-1.58403	-0.817974	-1.24949	0.732528	0.0877738	0.697198
HAUS4P1	0.0114429	0.65341	0.715923	-1.84541	-0.34603	-1.28731	0.17609	0.954167	0.967722
LINC02832	0.290108	0.684897	0.0908997	-2.10424	-0.961443	-0.288533	0.996824	0.349581	0.941904
IDI2-AS1	0.893395	-0.131872	0.336115	-1.77849	-0.885777	-0.761134	1.09327	0.0753589	1.15914
ASH1L-AS1	0.369167	-0.356925	0.799047	-1.38556	-0.954415	-1.23934	0.656468	0.867458	1.24409
NEXN-AS1	0.338137	0.863789	0.577923	-1.97808	-1.37129	-0.0330999	0.470168	0.293333	0.839115
RRM2P2	1.07272	0.299551	0.98973	-1.32932	-0.802425	-1.44274	0.485457	0.991017	-0.263986
CYP51A1P1	0.585244	1.25596	0.0857214	-1.43589	-1.69219	-0.159409	1.02682	0.089619	0.244129
FLNC-AS1	0.678077	1.23505	0.273376	-1.79928	-0.640321	-1.0689	1.03106	-0.00411254	0.295054
SF3A2P1	-0.0740784	1.08336	0.674573	-1.18828	-0.317704	-1.92806	0.40397	0.854904	0.491315
GGCTP1	0.990584	0.210876	1.23155	-1.10863	-1.3859	-0.961875	-0.212908	1.15341	0.0828847
SSBL3P	0.605976	-0.32403	0.584157	-1.98694	-0.692226	-0.587535	0.569877	0.460544	1.37018
ZNF516-AS1	-0.0223591	0.369647	0.367718	-1.87395	-1.14628	-0.44414	0.964494	1.19378	0.591083
ENSG00000280327	0.578829	0.517393	0.862321	-2.35771	-0.385249	-0.51809	0.188783	0.45142	0.662297
CPLANE1-AS1	-0.58328	0.201018	0.91531	-1.79713	-1.10438	-0.00639139	0.398942	1.32035	0.655552

## Sheet: C4
	MSTO_211_DMSO_1	MSTO_211_DMSO_2	MSTO_211_DMSO_3	MSTO_211_7883_1	MSTO_211_7883_2	MSTO_211_7883_3	MSTO_211_R7883_1	MSTO_211_R7883_2	MSTO_211_R7883_3
HS3ST1	-0.94948	-0.94948	-0.94948	-0.203479	-0.679044	-0.0505133	1.17351	1.22482	1.38314
SEMA3B	-1.20605	-1.1249	-1.01327	-0.0175751	-0.16792	-0.0281626	1.15799	1.15905	1.24084
CYP2W1	-1.07286	-1.06537	-1.14619	-0.0234437	0.167814	-0.381281	0.924987	1.29572	1.30063
NOTCH3	-1.30968	-1.16252	-1.06785	-0.0347746	-0.0132095	0.244201	1.08524	1.08674	1.17185
ABLIM1	-1.02212	-1.00771	-1.1684	-0.02285	-0.500808	0.158103	1.39498	1.06878	1.10003
SYT17	-1.30086	-1.29366	-0.739244	-0.0525307	-0.121906	0.0159294	1.15532	1.1214	1.21555
NDRG1	-0.965246	-1.08209	-1.04098	-0.271974	-0.219459	-0.155808	1.28423	1.14312	1.3082
EBI3	-0.971173	-1.02144	-1.24207	0.000104693	-0.172246	-0.221179	1.19445	1.26329	1.17026
ACTA2	-1.26249	-1.3878	-1.19596	0.48283	0.130625	0.486082	1.06614	0.925537	0.755041
VTN	-0.949735	-1.16703	-0.881502	-0.115244	-0.586998	-0.00958384	1.20238	1.32815	1.17956
GSG1	-0.260965	-0.612974	-0.105532	-0.574425	-1.062	-1.1471	1.41377	1.09334	1.25588
CR2	-0.406133	-0.262877	-0.0869552	-1.02843	-0.882839	-1.08524	1.15492	1.16438	1.43317
F3	-0.233042	-0.224112	-0.173375	-1.07419	-1.00696	-1.02308	1.27096	1.21789	1.24591
DUSP4	-1.23844	-0.923768	-1.07137	-0.0591232	-0.130019	-0.210207	1.23255	1.18629	1.21408
NPPB	-0.488946	-0.430211	-0.245346	-1.01243	-1.01243	-0.68289	1.2813	1.27218	1.31876
MGAT3	-0.915576	-1.02588	-0.826016	-0.528447	-0.435868	-0.118664	1.25016	1.29875	1.30155
IQCA1	-2.03131	-0.500365	-1.05918	0.653014	0.633113	0.88923	0.137498	0.484097	0.793908
DCLK1	-0.852129	-0.760407	-1.03296	-0.352066	-0.433067	-0.476189	1.33989	1.26691	1.30001
CCNA1	-1.33138	-0.942041	-0.791126	-0.178497	-0.242497	-0.218908	1.24518	1.25263	1.20663
ABCA8	-1.96333	-0.908098	-0.838143	0.49053	0.369609	0.331182	0.733003	0.907416	0.877833
DAB2	-1.3145	-1.33622	-1.2635	0.469714	0.382818	0.401588	0.931347	0.867349	0.861404
PCDH1	-1.24724	-0.758369	-1.22554	-0.0852302	-0.14091	-0.14184	1.19733	1.16773	1.23406
NMNAT2	-1.32618	-1.19716	-1.31568	0.266694	0.351375	0.341464	0.996335	0.946798	0.936351
TGFA	-1.02721	-1.06201	-1.25111	0.0436675	-0.161397	-0.0968381	1.16475	1.16931	1.22083
ELF3	-1.05179	-1.14632	-1.15279	0.0716371	-0.273866	0.0216834	1.12175	1.13963	1.27007
PLEKHA7	-1.17371	-1.11346	-0.76733	-0.330876	-0.238043	-0.0983673	1.252	1.21837	1.25142
YPEL4	-1.87273	-0.864987	-0.950536	0.45361	0.962935	0.620077	0.024965	0.816551	0.810113
ZNF610	-1.45832	-1.15693	-0.60648	0.215696	-0.487951	0.0963929	1.08423	1.05256	1.2608
RAB26	-1.01857	-0.574933	-1.53351	0.0771462	-0.402206	-0.0349906	1.35037	1.01775	1.11894
NPR1	-1.72582	-0.716103	-0.573356	-0.212381	-0.521041	0.438545	1.13287	1.18192	0.995373
UCP2	-0.963644	-0.851703	-0.74386	-0.39183	-0.616302	-0.356432	1.32058	1.30491	1.29828
CCDC89	-0.948453	-0.907849	-1.10161	-0.375086	-0.285541	-0.176975	1.27853	1.31725	1.19974
SLC47A2	-1.15933	-1.46117	-0.914257	0.0651496	-0.232437	0.572342	0.932496	1.18753	1.00968
IFIT1	-1.29941	-1.33333	-1.23367	0.453297	0.289423	0.322225	0.952621	0.95714	0.891706
S100A4	-1.04286	-1.34344	-1.13368	0.42522	-0.191439	0.0046143	1.1737	1.00022	1.10766
SRGAP3	-1.28484	-0.983025	-0.952473	-0.262537	0.36111	-0.37002	1.08791	1.01954	1.38434
SULF2	-0.991116	-1.23735	-1.18368	-0.152972	0.0605173	0.0161719	1.14203	1.19782	1.14858
CYSRT1	-1.02873	-1.03129	-1.20621	0.0126918	-0.126853	-0.230773	1.20865	1.14282	1.2597
L1CAM	-1.32303	-1.04525	-0.684409	-0.224794	-0.110369	-0.299077	1.2493	1.26736	1.17027
PDCD4-AS1	-0.410215	-1.09783	-1.6421	-0.335666	-0.0197689	0.342457	1.19604	1.39247	0.574614
IGFL2	-0.745574	-0.890872	-1.13368	0.0750929	-0.186175	-0.840442	1.23254	1.21613	1.27298
NEURL1B	-1.71381	-0.890173	-0.499181	-0.218974	0.212905	-0.216088	0.899857	0.957676	1.46779
UPK3B	-1.04408	-1.04408	-0.83862	-0.277667	-0.173478	-0.427297	1.2675	1.27672	1.26101
LINC01322	-0.23652	-0.204121	-0.156303	-1.00613	-1.02192	-1.09568	1.21567	1.30463	1.20039
LY6E-DT	-2.27585	-0.483229	-0.583561	0.640594	0.409547	0.130958	0.522706	0.951855	0.686983
TMEM123-DT	-0.436578	-1.27628	-1.45614	0.122338	-0.189905	-0.127503	1.43909	0.776579	1.1484
ENSG00000260464	-1.63551	-1.10403	-0.340229	0.107869	-0.396671	-0.0020575	1.2477	1.1368	0.986128
ENSG00000269729	-1.06162	-1.0561	-1.11568	-0.0589287	-0.146994	-0.202143	1.11054	1.19166	1.33925
ENSG00000277287	-1.3581	-1.34888	-0.706662	0.136817	-0.150179	0.0766832	1.0042	1.05257	1.29355
ENSG00000278989	-0.623064	-1.18927	-1.17861	-0.142723	0.507726	-0.792578	1.09687	1.11707	1.20457
ENSG00000286962	-0.912973	-0.912973	-0.912973	-0.0592125	-0.912973	-0.0145949	1.39512	1.16051	1.17007
SARM1	-0.809245	-1.28562	-0.369289	-0.437627	-0.580173	-0.345369	1.37972	1.1548	1.2928
MAP3K9	-0.324119	-0.287247	-0.346173	-0.977257	-0.864182	-1.029	1.1168	1.28686	1.42432
GAS7	-1.36559	-0.929769	-0.29743	-0.142658	-0.92238	0.174833	0.827524	1.14073	1.51475
MMP25	-0.617098	-0.444691	-0.95539	-0.606472	-0.406694	-0.893149	1.14473	1.33203	1.44673
MAPK8IP2	-0.899724	-1.60281	-0.745839	-0.592098	0.174948	0.617748	1.35386	0.978869	0.715041
CD9	-1.01902	-1.29642	-1.21784	0.293304	-0.0968334	0.00593376	1.0628	1.15249	1.11558
CD4	-0.842898	-0.360735	-1.64379	0.0746343	-0.00107697	-0.66763	1.32873	1.12218	0.990578
GPRC5A	-1.06577	-1.238	-1.16669	0.133904	-0.133289	0.0479386	1.26532	1.02417	1.13242
NRXN3	-0.455549	-1.16285	-0.336346	-0.756585	-0.593256	-0.570534	1.496	1.12196	1.25716
MUSK	-0.0691515	-0.424194	0.0170857	-0.627582	-1.42496	-1.02423	1.47399	1.10151	0.977541
GAB2	-0.285557	-0.608776	-0.522033	-0.943217	-0.837406	-0.731802	1.26996	1.3559	1.30293
USP2	-0.36915	-1.03852	-0.150094	0.793388	-1.66434	-0.463573	1.34112	0.504843	1.04632
FLT4	0.194667	-1.09493	-1.27212	-0.938037	-0.196428	-0.230616	1.15473	1.16768	1.21506
TLL1	-0.695616	-1.05471	0.033774	-0.581792	-0.785306	-0.745215	1.285	1.3228	1.22106
RTN4R	-0.659704	-0.403685	-0.354928	-0.752357	-0.907224	-0.783148	1.12218	1.00649	1.73238
XK	-0.34041	-0.464574	0.207096	-1.37846	-0.831507	-0.798487	1.15449	1.39568	1.05617
ANO2	-0.755459	-0.755459	-0.536116	-0.755459	-0.411199	-0.755459	1.32599	1.25366	1.3895
RSF1	-0.831814	-0.496033	-0.610641	-0.903876	-0.530948	-0.590663	1.3707	1.29939	1.29389
GALC	-0.526448	-0.423414	-0.400526	-0.861618	-0.830569	-0.890565	1.29741	1.29545	1.34028
GYG2	-1.33946	-0.807168	-0.898626	-0.243355	-0.18449	-0.230727	1.10696	1.3376	1.25926
PRDM1	-1.11089	-1.4293	-0.791113	0.0153709	-0.100318	-0.0112768	1.46767	1.05797	0.90188
PTPRU	-0.852565	-0.83272	-0.938489	-0.388779	-0.425834	-0.483832	1.36119	1.27339	1.28764
SPAG4	-1.02487	-0.957247	-1.0034	-0.122815	-0.597835	0.591017	0.202421	1.35202	1.56071
GPC1	-0.701797	-0.84119	-0.714121	-0.54835	-0.565306	-0.612813	1.29105	1.31124	1.38128
NTN1	-0.615049	-0.521242	-1.28139	-0.564352	-0.573375	-0.257843	1.57984	1.07007	1.16334
DGKA	-1.01328	-0.821699	-0.557211	-0.349689	-0.675759	-0.507459	1.21449	1.32039	1.39022
ERBB3	-0.824928	-0.957852	-0.65734	-0.652706	-0.415366	-0.407433	1.18554	1.17377	1.55632
MYLK	-0.201935	-1.20699	-0.316824	-0.821926	-0.62077	-0.65473	1.16845	1.43545	1.21927
PRKCQ	-0.670934	-0.787993	-0.790549	-0.486334	-0.660773	-0.582983	1.25466	1.31657	1.40834
FAM107B	-0.487768	-0.424549	-0.418306	-0.775093	-0.887167	-0.932955	1.31427	1.38051	1.23107
PDZD4	-0.941868	-1.48523	-0.432166	0.139043	-0.32958	-0.521502	0.97894	1.32634	1.26602
FGFR3	0.577822	-1.53051	-1.48398	-0.433215	-0.160683	0.0932319	0.910428	1.10352	0.923391
REEP1	-0.569968	-0.56325	-0.636825	-0.809559	-0.526941	-0.860282	1.20731	1.29565	1.46387
RORA	-1.31805	-0.752122	-0.731428	-0.530404	-0.0329326	0.051327	1.88847	1.09675	0.328399
TGFBR3	-0.72727	-0.675291	-0.633994	-0.597664	-0.628696	-0.730763	1.41071	1.30979	1.27318
HES2	-0.830741	-0.830741	-0.830741	-0.830741	-0.0366947	-0.473504	1.00718	1.35627	1.46971
TRIB2	-1.12227	-1.31659	-1.0246	-0.0404363	-0.0240163	0.0888751	1.18758	1.15944	1.09202
LIMS2	-0.833153	-0.573297	-0.829349	-1.01146	-0.399331	-0.232241	1.4092	1.32848	1.14115
PICALM	-0.520451	-0.54736	-0.529736	-0.791321	-0.798259	-0.787256	1.34235	1.31228	1.31976
CLNS1A	-0.174721	-0.160175	-0.166849	-1.03742	-1.07189	-1.07541	1.22533	1.27692	1.18421
EED	-0.253501	-0.254556	-0.34503	-1.02321	-0.962616	-0.969605	1.29684	1.2884	1.22327
NUAK1	-0.701602	-0.718064	-0.231575	-1.03945	-0.539284	-0.674757	1.43283	1.27953	1.19237
NT5C2	-1.07008	-1.05229	-0.659868	-0.254049	-0.630871	-0.119118	1.40632	1.07675	1.3032
SLC4A4	-0.687923	-0.154926	-0.584951	-0.750287	-0.779811	-0.93938	1.32412	1.43365	1.13951
COL4A4	-0.645025	-0.636266	-0.678794	-0.607755	-0.740925	-0.688083	1.31727	1.31447	1.36511
PCDHA6	-0.639863	-0.592059	-1.55271	-0.0362942	-0.773576	0.195956	1.0665	1.5749	0.75714
NID2	-0.62651	-0.825636	-0.676291	-0.711271	-0.578105	-0.570255	1.34535	1.29695	1.34577
TFAP2C	-0.766138	-0.757683	-0.84894	-0.785308	-0.545571	-0.223491	1.40117	1.24842	1.27754
AAMDC	-0.856813	-1.17893	-1.09288	-0.223329	0.0211909	-0.336397	1.06871	1.29779	1.30067
DOCK3	-0.181531	-1.22791	-1.1018	-0.0930858	-0.701473	-0.329401	1.12215	0.925514	1.58754
ARHGAP28	-0.679466	-0.85386	-0.662648	-0.61827	-0.575233	-0.596337	1.26854	1.34458	1.37269
SLC4A11	-0.555663	-0.489704	-0.449082	-1.08527	-0.750013	-0.586968	1.47857	1.16211	1.27602
SLC8B1	-0.801429	-0.744616	-1.21959	-0.200403	-0.337499	-0.505116	1.36284	1.05218	1.39364
P3H2	-1.26725	-1.06563	-1.0826	0.0588505	-0.178099	0.0568876	1.07774	1.25632	1.14377
EFNB1	-0.821827	-0.746452	-0.822406	-0.411882	-0.621936	-0.537003	1.30995	1.23949	1.41206
PITPNM3	-0.662683	-0.808183	-1.00567	-0.658496	-0.404777	-0.38915	1.29351	1.29067	1.34478
TGM1	-0.735322	-0.248682	-0.73852	-0.730694	-0.746409	-0.73935	1.48017	1.24669	1.21211
PHGDH	-0.361342	-0.152416	-0.350558	-0.916848	-0.986719	-1.03093	1.13696	1.40462	1.25724
EZR	-0.150475	-0.192413	-0.158796	-0.965199	-1.11548	-1.10148	1.26654	1.20017	1.21713
DPYSL2	-0.607561	-0.548706	-0.78761	-0.505746	-0.71632	-0.803322	1.49279	1.22497	1.2515
DSP	-0.412502	-0.668767	-0.685025	-0.69169	-0.587017	-0.920583	1.33256	1.33533	1.2977
KCNK6	-0.654117	-1.19235	-1.18861	-0.0601224	0.0051639	-0.548546	1.24905	1.09979	1.28974
RASSF7	-0.516986	-0.687255	-0.585191	-0.432248	-0.719738	-1.00688	1.27708	1.35342	1.3178
CECR2	-1.4395	-0.831327	-0.334619	0.0489209	0.242926	-0.79431	0.222476	1.77441	1.11102
TIMP3	-0.594603	-0.602352	-0.569778	-0.721081	-0.777983	-0.723695	1.36303	1.27439	1.35208
PDGFB	-0.748804	-0.952737	-0.754658	-0.254051	-0.428285	-0.742617	0.986817	1.45786	1.43648
PNPLA3	-0.832397	-1.55089	-0.384983	-0.576344	-0.249327	0.0255822	1.08677	1.01891	1.46268
ITPK1	-0.353994	-0.352657	-0.315303	-0.865447	-0.979876	-0.989515	1.31537	1.23199	1.30943
CDC25B	-0.843011	-0.826247	-0.918179	-0.411384	-0.448837	-0.483621	1.38046	1.27348	1.27734
ISM1	-0.0893981	-1.90631	0.130672	-0.165958	-0.111515	-0.88692	0.74457	1.56055	0.724309
MYL9	-0.653609	-1.43377	-0.837079	-0.305173	-0.316285	-0.149454	1.39557	1.08387	1.21594
NALCN	-0.774321	-1.33384	-1.10807	0.0786564	-0.283835	-0.0516334	0.726447	1.42037	1.32623
NDFIP2	-0.600928	-0.361516	-0.318474	-0.879322	-0.952769	-0.7953	1.28459	1.33596	1.28776
KLF5	-0.851292	-0.908178	-0.794692	-0.43674	-0.521424	-0.427136	1.33109	1.29173	1.31665
FLT1	-0.765493	-1.05698	-0.852257	-0.56227	-0.709654	0.20872	1.30519	1.36551	1.06723
MSLN	-0.722749	-0.682398	-0.791387	-0.465418	-0.754966	-0.562723	1.29431	1.31355	1.37178
MMP15	-0.756888	-0.89222	-0.607938	-0.572512	-0.490492	-0.652365	1.25338	1.35782	1.36121
SMPD3	-1.21388	-0.560471	-0.703907	-0.702306	-0.286222	-0.397697	1.28249	1.2389	1.3431
IGDCC4	-1.33883	-0.487726	-0.587987	-0.10903	-0.647165	-0.622038	1.31379	1.17805	1.30094
CEMIP	-1.25367	0.268426	-0.444463	-1.1285	-0.13127	-0.746859	0.652204	1.32448	1.45964
PDGFRL	-0.946947	-0.739487	-0.514005	-0.603851	-0.520896	-0.601162	1.62064	1.08122	1.22449
CALB1	-0.791651	-0.644317	-0.791651	-0.65084	-0.425657	-0.672929	1.35034	1.2958	1.33091
SH2D4A	-0.108238	-0.219426	-0.417149	-0.973499	-1.01975	-1.02648	1.27683	1.25424	1.23348
NUMBL	-0.975354	-0.834342	-1.12683	-0.253913	-0.0994911	-0.484827	1.15965	1.23975	1.37536
ETHE1	-0.441936	-0.652215	-0.622481	-0.780725	-0.664857	-0.813358	1.40541	1.30333	1.26684
CADM4	-0.66283	-0.706384	-0.668164	-0.631209	-0.66755	-0.662951	1.33329	1.31315	1.35264
DNAH11	-0.741914	-1.3345	-0.761713	-0.497547	-0.334759	-0.0292012	1.11712	1.56082	1.0217
CAV2	-0.80507	-0.847989	-0.824834	-0.368897	-0.574729	-0.529932	1.30155	1.3154	1.3345
CAV1	-0.987579	-1.06443	-0.979786	-0.140401	-0.358222	-0.235172	1.27666	1.22114	1.26779
HOXA1	-0.585789	-1.44214	-0.969518	-0.276517	0.210836	-0.410027	1.5811	0.775355	1.1167
CPVL	-0.854514	-0.854514	-0.854514	-0.227957	-0.556081	-0.542605	1.02679	1.43132	1.43208
MEST	-0.409629	-0.493628	-0.475104	-0.756117	-0.939615	-0.862053	1.31999	1.32506	1.2911
SLC1A1	-1.0363	0.0496794	-0.299473	-1.05307	-0.843355	-0.561608	1.31835	1.11782	1.30796
PDLIM1	-1.18361	-1.39376	-1.10039	0.515897	-0.0368513	0.261687	1.15863	0.584341	1.19406
ATRNL1	-0.475348	-0.317385	-0.786481	-0.994344	-0.973242	-0.313111	1.0966	1.36881	1.3945
VSIR	-0.832449	-0.933723	-0.945322	-0.350895	-0.431579	-0.394228	1.35351	1.13998	1.39471
LIPA	-0.678083	-0.706544	-0.683717	-0.629991	-0.662615	-0.637935	1.34564	1.3233	1.32995
FBXL15	-0.820909	-1.06563	-1.04489	-0.266255	-0.47514	-0.0710939	1.36491	1.41779	0.961216
NEURL1	-0.410637	-0.717435	-0.977332	-0.728941	-0.776955	-0.311251	1.28469	1.31634	1.32152
TBC1D12	-0.340761	-0.47106	-0.493473	-1.14704	-0.348434	-1.02932	1.13265	1.36997	1.32746
GALK1	-0.88019	-1.36715	-0.949228	-0.0960032	-0.137028	-0.182762	1.2357	1.33412	1.04255
ALDH3A1	-1.41882	-0.48694	0.0582432	-0.522964	-0.677222	-0.647638	1.12801	1.16774	1.39959
PPARGC1A	-1.45708	-0.987251	-0.203187	-0.101406	-0.615574	-0.252971	1.12292	1.1142	1.38036
CTSC	-0.802853	-0.839022	-0.836751	-0.456236	-0.506242	-0.51618	1.31387	1.33525	1.30816
DTX4	-0.80361	-0.627889	-0.690095	-0.515909	-0.585788	-0.761362	1.36675	1.31326	1.30464
UNC93B1	-1.05175	-0.973454	-1.19662	-0.292308	0.0997289	-0.202474	1.1749	1.31018	1.1318
CEP126	-0.864659	-0.904248	-1.11161	-0.436689	-0.274818	-0.232749	1.23877	1.30627	1.27974
BIRC2	-0.431299	-0.380152	-0.345168	-0.910522	-0.897921	-0.927497	1.32372	1.32358	1.24526
KRT18	-0.172842	-0.191072	-0.131083	-1.01687	-1.1096	-1.0621	1.22009	1.22254	1.24093
PTPN6	-1.53858	-0.170231	-0.966957	0.516311	-0.835319	-0.279578	0.911115	1.13868	1.22456
SLCO1B3	-0.822435	-0.506228	-0.822435	-0.822435	-0.398732	-0.567636	1.50107	1.275	1.16384
NEDD9	-1.02311	-0.71735	-1.0813	-0.0592579	-0.670291	-0.207848	1.25832	1.42785	1.07299
RIPOR2	-0.697207	-0.697207	-0.697207	-0.697207	-0.499972	-0.697207	1.34625	1.21268	1.42708
BMP5	-0.95344	-0.477464	-0.95344	-0.352232	-0.447125	-0.725652	1.37474	1.29311	1.24151
GPLD1	-0.347851	-0.887659	-1.60196	-0.295887	-0.361047	0.188403	1.09861	1.66411	0.543285
SMOC2	-0.338708	-0.581557	-0.410993	-0.947344	-0.665327	-0.947344	1.06132	1.34479	1.48516
CLIC5	-0.517751	-0.780097	-0.553045	-0.780097	-0.780097	-0.565795	1.26092	1.32518	1.39079
ENPP5	-0.409067	-1.16988	-0.11322	-1.20903	-0.520938	-0.185116	1.57975	1.27148	0.756022
SEMA5A	-0.92152	-0.514481	-0.840632	-0.674582	-0.520608	-0.479083	1.37936	1.19983	1.37172
WNT5A	-0.776056	-0.534649	-0.50653	-0.696092	-0.799749	-0.667575	1.35124	1.27752	1.35189
TNNC1	-1.21051	-0.482704	-0.841482	-0.510839	-0.136757	-0.60821	1.37459	1.46889	0.947026
IGFBP2	-0.338793	-0.230471	-0.319613	-1.11407	-0.824092	-0.980444	1.16569	1.32547	1.31632
ELAPOR1	-0.998156	-0.0372136	-1.21747	-0.793053	0.429294	0.602084	1.86528	-0.578814	0.728041
CTH	-1.01228	-0.161703	-0.316142	-0.82118	-0.737839	-0.800192	1.38881	1.09936	1.36116
NR5A2	-1.14751	-0.370437	-0.966183	-0.418444	-0.42051	-0.52973	1.24989	1.42417	1.17876
SIPA1L2	-0.655807	-0.845242	-0.831672	-0.461134	-0.600668	-0.572976	1.26919	1.42255	1.27577
RIMS3	-0.277947	-1.63444	-0.728766	-0.146309	-0.335411	-0.426032	0.874723	1.51605	1.15814
TNNT2	-0.730362	-0.304771	-0.730362	-0.730362	-0.730362	-0.730362	1.38861	1.36913	1.19884
USP35	-0.610497	-0.970409	-1.00153	-0.780284	-0.235731	-0.241041	1.35267	1.38158	1.10524
SGIP1	-0.604738	-0.164256	-0.378988	-0.619922	-0.904473	-1.16328	1.29006	1.31649	1.22911
TNFAIP3	-0.744997	-0.770804	-1.28	-0.435111	-0.120257	-0.42071	1.50096	1.14607	1.12485
CCND2	-0.138733	-0.117145	-0.287387	-1.02366	-0.998611	-1.13017	1.27609	1.15328	1.26633
NKX2-3	-0.799058	-0.242621	-0.799058	-0.483217	-0.799058	-0.799058	1.43806	1.2264	1.25762
AVPI1	-0.88833	-1.00041	-0.780554	-0.307627	-0.48629	-0.437346	1.23998	1.35793	1.30265
LRP11	-1.4677	0.136637	0.0715919	-0.688741	-0.342789	-0.995758	1.08111	0.538277	1.66737
PDLIM2	-0.329266	-0.520595	-0.503577	-0.722899	-1.02991	-0.808441	1.20193	1.30192	1.41084
FAM117A	-0.900524	-1.46245	-0.540366	-0.0052217	0.348484	-0.819376	1.1816	0.821431	1.37642
LHX4	-0.741555	-0.0400531	-0.310023	-1.26166	-0.782444	-0.632989	1.24068	1.34434	1.1837
FMOD	-0.492879	-0.93343	-0.877673	-0.221804	-0.4161	-0.919137	1.35485	1.06302	1.44315
ATP7B	-0.632955	-0.71698	-0.664842	-0.714812	-0.685428	-0.578981	1.38256	1.25082	1.36062
HOXC13	-0.80892	-0.849481	-0.55637	-0.57371	-0.65784	-0.521949	1.46657	1.25687	1.24483
IL13RA2	-0.398049	-0.343094	-0.327715	-0.886882	-1.00296	-0.91136	1.31364	1.2847	1.27172
RAB9B	-0.295192	-1.38032	-0.799675	-0.704633	-0.641187	0.226536	1.11869	1.0223	1.45348
C4BPB	-0.360831	-0.45473	-0.470598	-0.842946	-0.908767	-0.883175	1.29415	1.30963	1.31726
RAB38	-0.309819	-0.332328	-0.426813	-0.831301	-1.01689	-0.946994	1.37063	1.27878	1.21474
PARD6B	-1.54253	-0.885759	-1.10714	0.385898	-0.0563517	-0.0139745	1.06032	1.11074	1.0488
POF1B	-0.783958	-0.457744	-0.783958	-0.783958	-0.346847	-0.783958	1.16698	1.34215	1.43129
BMP4	-0.988262	-0.56079	-0.123308	-1.01344	-0.723221	-0.435344	1.4084	1.17652	1.25945
PTGER2	-1.32368	0.0589363	-0.436974	-0.810858	-0.542581	-0.410205	0.954925	0.595563	1.91487
FOSB	-0.901665	-0.640523	-0.192396	-0.786859	-1.16584	0.0315458	0.878566	1.64566	1.13152
AMOT	-0.857993	-1.15438	-1.12666	-0.149914	-0.138598	-0.254645	1.07579	1.27669	1.32971
AHDC1	-0.669426	-1.12039	-0.820622	-0.463814	-0.543955	-0.264161	1.39942	1.26869	1.21427
RHOJ	-1.50181	-1.02731	-0.314904	0.309976	-0.543345	-0.39164	1.26491	1.01188	1.19225
ADGRE2	-0.582261	-1.15258	-0.288631	-0.809485	-0.703925	-0.331458	1.30473	1.27118	1.29242
FBXL16	-0.221558	-0.213214	-0.599788	-0.918482	-0.830828	-1.05176	1.2611	1.31142	1.26311
KDM4B	-0.816156	-0.768369	-0.734429	-0.599584	-0.555958	-0.503499	1.36077	1.25674	1.36048
C22orf23	-2.04744	-1.14269	0.43207	-0.356313	0.519347	0.844403	0.839243	0.248037	0.663342
CPA4	-0.626777	-0.716539	-0.69579	-0.554278	-0.720256	-0.679095	1.25758	1.38157	1.35358
PODXL	-0.37063	-0.37501	-0.399953	-0.921257	-0.920046	-0.90461	1.3164	1.2839	1.29121
GAD1	-0.806678	-1.10176	-0.413459	-0.600057	-0.611221	-0.337179	1.00791	1.38415	1.47829
PLPPR3	-0.505639	-0.689836	-0.949399	-0.251388	-0.306539	-1.11242	1.53595	1.05083	1.22845
MNX1	-0.675603	-1.82791	-0.23278	0.259336	-0.378837	-0.316417	0.955606	1.59171	0.624901
LAMA5	-1.06675	-1.19221	-1.05194	-0.139675	-0.124083	-0.0129584	1.15167	1.16412	1.27182
KREMEN2	-0.421787	0.189565	-0.470539	-1.13752	-1.06708	-0.773811	1.22629	1.31777	1.13711
MATN3	-0.752066	-1.74972	-0.786442	-0.0216898	0.332784	-0.25207	1.3389	0.931978	0.958324
BTBD3	-0.356854	-0.245972	-0.223555	-0.943927	-1.02155	-1.00661	1.31812	1.21993	1.26042
LGR6	-0.841996	-0.841996	-0.841996	-0.116441	-0.384866	-0.841996	1.26956	1.22435	1.37539
TRPC4	-0.504031	-0.582221	-0.593664	-0.787757	-0.778838	-0.731715	1.2221	1.36514	1.39098
BEX2	-0.607871	-0.201272	-0.519012	-0.735945	-0.818883	-1.00744	1.46549	1.15909	1.26584
TTC9	-0.460297	-0.927892	-0.687972	-0.473009	-0.711228	-0.701445	1.31685	1.31405	1.33094
TSPAN2	-0.725377	-0.116444	-0.197843	-0.780824	-0.801525	-1.14939	1.52343	1.13749	1.11048
SORT1	-0.58101	-0.78147	-0.443863	-0.690981	-0.803231	-0.673017	1.4235	1.24909	1.30099
FST	-0.442166	-0.422298	-0.580593	-0.71304	-0.90267	-0.878586	1.20142	1.40335	1.33458
DOCK2	-0.817194	-0.637318	-0.538971	-0.480133	-0.642171	-0.854194	1.27629	1.40193	1.29175
EMP1	-0.96161	-0.942111	-1.1002	-0.182628	-0.388338	-0.200477	1.27236	1.22377	1.27923
SOX3	-0.784983	-0.784983	-0.373654	-0.784983	-0.413525	-0.784983	1.12766	1.53109	1.26837
DSC3	-0.272478	-0.253964	-0.249337	-1.02281	-1.04054	-0.944279	1.32277	1.20323	1.25742
CEMIP2	-1.51289	-0.78636	-1.06624	0.0308367	0.0367609	-0.118838	1.23947	0.960178	1.21709
HRK	-0.717354	-0.941283	-0.555981	-0.469753	-0.588784	-0.692607	1.30476	1.3169	1.34411
DYSF	-1.8698	-0.578155	0.463113	-1.01094	-0.271569	0.551598	0.745408	0.814393	1.15595
LMO7	-1.39439	-1.05102	-1.02624	0.207545	-0.0402175	-0.0516993	1.36804	0.955617	1.03236
GALNT5	-1.10876	-0.892278	-1.06707	0.474979	-0.855545	0.0776579	0.888265	1.21667	1.26608
CTSV	-0.212689	-0.646371	-0.259847	-1.05894	-1.08043	-0.554742	1.28871	1.14767	1.37663
IGFBPL1	-0.505601	-0.467462	-0.273799	-0.619863	-1.09024	-0.924591	1.31405	1.27023	1.29728
TUBB2B	-0.155088	-0.468963	-0.276698	-0.851775	-0.990462	-1.05279	1.32875	1.06641	1.40062
FGFBP1	-0.761952	-0.915377	-1.08714	-0.102846	-0.46179	-0.504613	1.31372	1.15967	1.36033
THAP12	-0.309066	-0.383553	-0.408301	-0.941683	-0.900934	-0.934864	1.24934	1.34106	1.288
ANKRD42	-0.552804	-0.613968	-0.521379	-0.731162	-0.821668	-0.741229	1.31898	1.31836	1.34487
CCDC90B	-0.646239	-0.775694	-0.689662	-0.626273	-0.634992	-0.621797	1.38175	1.29941	1.31349
RAB30	-0.474971	-0.61428	-0.583367	-0.754541	-0.799674	-0.753142	1.31646	1.34751	1.316
CREBZF	-0.618762	-0.644387	-0.550545	-0.795256	-0.606069	-0.772683	1.30541	1.35792	1.32438
PRCP	-0.540833	-0.609392	-0.625959	-0.707074	-0.779429	-0.72744	1.33012	1.31203	1.34799
CFAP300	-0.531842	-0.524445	-0.833629	-0.79564	-0.652515	-0.632603	1.44256	1.33988	1.18823
DCUN1D5	-0.247874	-0.209394	-0.241428	-0.973753	-1.02587	-1.0607	1.27231	1.25042	1.23629
YAP1	-0.638003	-0.67439	-0.659343	-0.732072	-0.672592	-0.621762	1.32496	1.33709	1.33611
CASP5	-1.47332	-0.159687	-0.843762	-0.778852	-0.176731	-0.0916156	0.729179	1.332	1.46278
SEMA6D	-1.51665	-1.46947	-0.308908	0.211596	-0.0729794	0.0239142	1.23765	1.13089	0.763961
MYOF	-0.989894	-1.08233	-0.944549	-0.287317	-0.338724	-0.128929	1.24598	1.2493	1.27646
HECW2	-0.853915	-1.05891	-1.09651	-0.472188	0.00388389	-0.2201	1.29765	0.963788	1.43631
SHROOM3	-0.299132	-0.470694	-0.213426	-1.07298	-0.857596	-0.921535	1.22918	1.31777	1.28842
KLRG1	-0.434161	-0.689349	-1.00634	-1.20607	0.389818	0.567972	1.87039	-0.365476	0.873218
SLC38A4	-0.470006	-0.562204	-0.0740189	-1.03858	-1.03576	-0.615339	1.34014	0.98696	1.4688
RHOF	-0.702972	-0.982253	-0.874741	-0.67535	-0.361465	-0.304815	1.34663	1.18044	1.37452
SSTR1	-0.799739	-0.900458	-1.10622	-0.538267	-0.10217	-0.365283	1.44765	1.20649	1.158
KCNH5	-0.961074	0.107719	-0.483195	-0.961074	-0.961074	-0.506949	1.24515	1.25373	1.26676
JDP2	-0.319481	-0.444969	-0.479439	-0.986524	-0.904012	-0.769785	1.34252	1.2387	1.32299
ADCYAP1	-0.764622	-0.764622	-0.764622	-0.511077	-0.764622	-0.394964	1.33876	1.26485	1.36091
GREB1L	-0.277262	-0.635707	-0.179218	-0.969797	-0.768175	-1.01328	1.30038	1.22171	1.32135
IGFBP4	-0.221163	-0.540881	-0.451985	-0.887493	-0.949172	-0.842513	1.34346	1.26155	1.2882
MAP3K6	-1.4984	-0.777093	-1.36838	0.643188	0.0366721	0.0792898	1.19384	0.811312	0.87957
SLC44A3	0.167159	-1.68566	-0.821811	-0.735854	-0.173106	0.107107	0.43088	1.43018	1.28111
RGS5	-0.541947	-0.661183	-0.668728	-0.748594	-0.678384	-0.694947	1.30201	1.33291	1.35886
RGL1	-1.34101	-0.949054	-0.891607	-0.232531	-0.192079	0.0422317	1.52867	1.06795	0.967423
FLG	-0.745732	-0.0984637	-1.27371	-0.6319	-0.104778	-0.834929	1.34402	1.44423	0.901266
GUK1	-0.390151	-0.48836	-0.423848	-0.672562	-0.911097	-1.02428	1.31673	1.31895	1.27461
WNT9A	-0.289994	-1.05879	-0.698254	-0.8969	-0.0845719	-0.79107	1.21658	1.33359	1.26941
PLEKHA6	-1.38681	-0.986686	-1.04112	0.728378	-0.254035	-0.178319	1.28296	0.742193	1.09343
THSD7B	-1.05207	-0.697568	-0.3628	-0.0291685	-0.577054	-1.05207	1.04171	1.47694	1.25208
NYAP2	0.20049	-0.610212	-0.299889	-1.49027	-0.537059	-0.813852	0.949701	1.44384	1.15725
ZNF660	-1.9075	-0.145811	-0.81844	0.237658	-0.226797	-0.16706	0.987639	1.50885	0.531459
NKD2	-0.563186	-1.27998	0.355227	-0.0613406	-1.57622	0.297482	0.699657	0.52241	1.60596
DCDC2	-0.435236	-0.363977	-0.475453	-0.713643	-1.03356	-0.885492	1.3279	1.30163	1.27784
KAAG1	-0.962871	-0.962871	-0.644668	-0.359566	-0.295305	-0.662537	1.18009	1.44389	1.26383
TNFRSF21	-0.925447	-1.19728	-0.357233	-0.573357	-0.515947	-0.257555	1.13887	1.26771	1.42024
IGFBP1	-0.422452	-0.14879	-0.424902	-1.02196	-1.03878	-0.771843	1.36549	1.20576	1.25747
CCDC120	-1.17853	-1.34717	-0.392765	-0.399445	-0.340201	0.0773315	1.38239	0.97036	1.22803
ZNF185	-0.612665	-0.586251	-0.730132	-0.647674	-0.669153	-0.748854	1.31568	1.33043	1.34862
CRB2	-0.217083	-1.1432	-0.780588	-0.0648684	-1.1432	-0.354826	1.10812	1.25918	1.33648
PTGES	-0.920491	-0.781413	-0.728476	-0.430715	-0.599596	-0.496231	1.32159	1.29472	1.34061
LCN2	-0.688199	-0.282798	-1.26169	-0.32064	-0.813463	-0.451603	1.14851	1.37259	1.29729
ST8SIA6	-0.723138	-0.714636	-1.3421	0.250929	-0.218256	-0.83649	1.14882	1.40549	1.02937
FUOM	-0.834465	-0.655675	-0.467554	-0.520337	-0.646673	-0.823655	1.10878	1.30402	1.53556
HIKESHI	-0.560802	-0.613613	-0.631514	-0.711345	-0.701025	-0.773485	1.29591	1.37234	1.32354
INTS4	-0.408665	-0.247087	-0.269346	-1.12002	-0.934108	-0.837903	1.21413	1.23674	1.36626
TAGLN	-1.00631	-0.816636	-0.588767	-0.823869	-0.216902	-0.365752	0.915185	1.62873	1.27432
JPH2	-0.862102	-0.862102	-0.530134	-0.232698	-0.862102	-0.548776	1.15927	1.2279	1.51075
DOC2A	0.169902	-0.861587	-1.31075	-0.993209	-0.39578	-0.109659	1.58688	0.905462	1.00874
CNTN5	-1.08882	-1.0701	-0.699758	-0.803316	0.191578	-0.180283	1.31552	1.10413	1.23104
DLG2	-0.70395	-0.789691	-0.352046	-0.41513	-1.15206	-0.472504	1.25904	1.30895	1.3174
IL18	-0.933457	-0.828449	-0.607701	-0.448108	-0.556132	-0.583595	1.28821	1.31913	1.3501
NDUFC2	-0.267746	-0.194483	-0.338621	-0.789138	-0.929813	-1.246	1.20041	1.23568	1.32971
ME3	-0.873498	-0.863111	-1.06539	-0.251467	-0.327321	-0.476414	1.27645	1.29955	1.28121
ADAMTS12	-0.553579	-0.4127	-0.572491	-0.919804	-0.782285	-0.716598	1.32119	1.2765	1.35977
FHIP2A	-0.803924	-0.781645	-0.754317	-0.604269	-0.679914	-0.334683	1.237	1.36997	1.35179
SAV1	-0.405389	-0.361474	-0.387245	-0.8809	-0.862781	-0.993	1.33225	1.26106	1.29747
SETBP1	-1.14027	-0.668127	-0.447972	-0.376027	-0.776253	-0.482384	1.21046	1.24509	1.43548
TCF7L1	-0.590195	-0.925038	-0.92274	-0.430998	-0.651382	-0.404502	1.46109	1.25412	1.20965
CAMK4	-0.726256	-0.276243	-0.0743274	-1.17777	-0.170688	-1.17696	1.52927	1.26224	0.810731
ZFP36L2	-0.713799	-0.653777	-0.593323	-0.77758	-0.69686	-0.553405	1.36349	1.24389	1.38136
PLEKHH2	-1.02864	-0.988814	-0.532651	-0.443759	-0.271447	-0.613644	1.18769	1.3209	1.37035
TMEM123	-0.509097	-0.44653	-0.500313	-0.842223	-0.836339	-0.819249	1.3297	1.32254	1.3015
AK5	-0.489795	-0.805807	-0.435101	-0.596267	-0.782119	-0.836824	1.51635	1.17455	1.25501
THY1	-0.578076	-0.563914	-0.520007	-0.65868	-0.799766	-0.851393	1.34848	1.21251	1.41085
CXADR	-1.45232	-0.884499	-0.964537	-0.0473089	0.294464	-0.376759	1.02728	1.24102	1.16267
TMPRSS15	-0.749511	-0.555759	-0.649607	-0.739664	-0.685616	-0.612699	1.33727	1.34281	1.31278
GRIP1	-0.829375	-0.443515	-0.925329	-0.495637	-0.650883	-0.602759	1.22866	1.46172	1.25712
TIAM1	-0.51739	-0.0401907	-0.355871	-1.57617	-0.639133	-0.501719	1.26958	1.00615	1.35475
FGF18	-0.36597	-1.58298	-0.524573	-0.401672	-0.496295	-0.327978	1.22318	1.30018	1.17611
GDF6	-0.666552	-0.666552	-0.666552	-0.666552	-0.666552	-0.666552	1.34603	1.29128	1.362
RAB11FIP1	-0.414763	-0.428666	-0.396858	-1.18281	-0.679934	-0.777517	1.29792	1.266	1.31663
DPYSL5	-0.481879	-0.468917	0.281839	-0.80239	-1.34223	-0.791571	1.16913	1.0412	1.39482
CLSTN2	-0.765636	-0.336701	-0.765636	-0.765636	-0.765636	-0.560361	1.34557	1.32552	1.28852
CD1D	-0.708697	-1.10536	-0.548374	-0.719481	-0.589261	-0.220678	1.30547	1.2135	1.37289
CPA5	-1.33622	-0.836828	-0.650218	-0.224453	-0.26365	-0.43996	1.15145	1.49027	1.10962
EMSY	-0.46146	-0.513806	-0.543966	-0.846089	-0.678648	-0.904638	1.23296	1.46917	1.24647
LAD1	-0.639627	-0.408505	-0.192183	-0.966581	-0.966581	-0.699503	1.4151	1.17369	1.28419
TCHH	-0.681232	-0.413716	-1.14379	0.723028	-0.564804	-1.20618	1.15876	0.787308	1.34063
CLDND2	-0.737635	-0.694177	-0.619002	0.444951	-0.687724	-0.1138	1.00949	2.09731	-0.699413
SLC2A6	-0.766124	-0.885507	-1.1237	-0.353956	-0.396987	-0.316669	1.40636	1.35386	1.08272
ZNF714	-0.673634	-0.360788	-1.68218	-0.464137	0.0558062	-0.382979	1.37433	1.23445	0.89914
DMKN	-0.484552	-0.491292	-0.40147	-0.781498	-0.818262	-0.958032	1.28856	1.35533	1.29122
PLCD3	-1.12812	-1.26616	-1.03254	-0.0108519	-0.0507298	0.00346528	1.14332	1.11336	1.22825
SHANK2	-0.127568	-0.392855	-0.338326	-0.997593	-1.07813	-0.863965	1.25871	1.29723	1.24248
SYNC	-0.92047	-0.750444	-1.06541	-0.625516	-0.458703	0.00705741	1.29729	1.21249	1.30371
EEIG2	-1.06285	-1.19518	-1.06633	-0.0770759	-0.1206	-0.0600818	1.14631	1.22669	1.20911
ATF3	-0.693628	-0.487138	-0.615831	-0.837566	-0.673657	-0.671492	1.22119	1.40326	1.35486
ALPP	-0.580213	-0.521657	-0.674512	-0.447626	-0.868121	-0.868121	1.32522	1.29853	1.3365
ALPG	-0.689358	-0.689358	-0.54903	-0.689358	-0.689358	-0.689358	1.34299	1.31874	1.3341
IGFBP7	-1.32946	0.0200207	-0.617634	-0.728183	-0.145644	-0.870876	1.13846	1.13283	1.40048
NFASC	-0.743721	-0.529282	-0.807358	-0.281734	-0.747909	-0.831122	1.25349	1.379	1.30863
CPA3	-0.45596	-0.121689	-0.92844	-0.879868	-0.515242	-0.951672	1.21257	1.40395	1.23635
CCDC51	-0.40062	-0.273019	-0.418015	-0.707866	-1.10828	-0.946797	1.20723	1.28663	1.36074
NPY1R	-0.902972	-0.542403	-0.56034	0.131339	-1.67257	0.322286	0.728285	1.32398	1.17239
CMBL	-0.762662	-0.741312	-0.776898	-0.240486	-0.701053	-0.723515	1.2972	1.29391	1.35481
RAET1E	-0.767902	-0.755721	-1.26489	-0.0185551	-0.264762	-0.649969	0.947348	1.37992	1.39453
SYTL3	-0.339092	-0.337316	-0.218596	-1.07132	-0.726366	-1.10672	1.22896	1.35363	1.21681
PDP1	-1.06363	-1.11439	-1.03749	-0.173846	-0.0183447	-0.234732	1.07167	1.36239	1.20838
SVEP1	-0.538401	-1.14192	-1.14153	-0.0311588	-0.613544	-0.260386	1.10629	1.3175	1.30315
PCF11	-0.563618	-0.424745	-0.511222	-0.919585	-0.654615	-0.872942	1.24072	1.39643	1.30958
ZNF219	-0.50116	-0.637568	-0.816684	-0.72803	-0.72622	-0.569181	1.22668	1.34415	1.40802
HSPA12A	-0.291103	-0.27521	-0.477163	-0.892239	-1.02377	-0.88438	1.41071	1.08379	1.34937
ANKRD2	-0.514154	-0.880531	-0.563443	-0.525564	-0.594179	-0.880531	1.2242	1.39583	1.33838
ARHGAP42	-0.672377	-0.842008	-0.590239	-0.624943	-0.616251	-0.64378	1.33116	1.32079	1.33764
CKB	-0.687179	-0.751907	-0.727947	-0.642988	-0.578971	-0.604442	1.33274	1.29375	1.36694
MOGAT2	-0.702426	-0.702426	-0.471021	-0.702426	-0.702426	-0.702426	1.22197	1.43466	1.32652
WDR72	-0.880607	0.127952	-1.61466	-0.673758	-0.468328	0.0957623	1.01409	1.27496	1.12459
PKD1L2	0.13065	-1.60441	-0.689455	0.174683	-1.03663	-0.181492	0.622142	1.47731	1.1072
TMEM135	-0.754005	-0.518479	-0.709765	-0.630201	-0.698711	-0.680011	1.30746	1.35796	1.32575
GREM1	-0.977908	-0.72025	-0.600105	-0.731657	-0.420098	-0.499653	1.35466	1.32203	1.27298
NYAP1	-1.01684	-0.584298	-1.03572	0.247512	-1.17676	0.109137	1.07603	0.965002	1.41594
GNGT2	-0.664148	-0.664148	-0.664148	-0.664148	-0.664148	-0.664148	1.13082	1.45742	1.39664
IGF2	-0.721865	-1.08779	-1.16841	0.712104	-0.445723	-0.615904	0.970725	1.42907	0.927787
OR51E2	-0.635718	-0.148653	-1.03035	-0.648008	-0.721913	-0.707987	1.39093	1.19649	1.30521
NUDT8	0.111417	-0.726619	-0.139498	-1.33569	-0.64796	-0.874282	1.32822	1.36406	0.920356
CASKIN1	-1.19802	-0.879959	-0.404254	-0.438817	-0.45152	-0.475559	1.06917	1.38894	1.39001
C2CD3	-0.241597	-0.355755	-0.460163	-0.978463	-0.762051	-1.04916	1.23816	1.18639	1.42264
KCNJ4	-0.806923	-0.272689	-0.494411	-0.600657	-0.877219	-0.865861	1.26857	1.19873	1.45046
CAVIN2	-0.510161	-0.565332	-0.511043	-0.724891	-0.859782	-0.799271	1.33694	1.30514	1.32841
COL3A1	-0.831759	-1.00123	-0.869463	-0.408061	-0.388295	-0.397992	1.34478	1.20806	1.34396
GRM5	-0.700325	-0.488477	-0.700325	-0.700325	-0.700325	-0.700325	1.34616	1.35156	1.29238
CPLX1	-1.21467	-0.246728	-1.11121	-1.34636	0.733332	0.563272	1.23992	0.50659	0.875859
COL4A3	-0.722907	-0.577553	-0.399056	-0.745674	-0.659646	-0.861364	1.25427	1.3336	1.37833
SH3TC2	-0.485588	-0.367372	-0.691268	-0.820526	-0.846947	-0.741609	1.34686	1.30212	1.30433
COL22A1	-0.665355	-0.665355	-0.665355	-0.665355	-0.665355	-0.665355	1.20034	1.34129	1.45051
SDC2	-0.976245	-0.579768	-0.64938	-0.600372	-0.690907	-0.465424	1.35495	1.31371	1.29344
KRT8	-0.309786	-0.363708	-0.304319	-0.831334	-1.02811	-1.00449	1.25148	1.27194	1.31833
KISS1	-0.595399	-0.593486	-0.734722	-0.599739	-0.734722	-0.734722	1.33036	1.32825	1.33418
TMEM126A	-0.333927	-0.530785	-0.35225	-0.811049	-0.966644	-0.904484	1.25055	1.30186	1.34672
TMEM126B	-0.318892	-0.401922	-0.353235	-0.868183	-0.979444	-0.949681	1.31444	1.29234	1.26457
DLK2	-0.568659	-0.813867	-0.81844	-0.461515	-0.756837	-0.529015	1.11154	1.51722	1.31957
LRRC8D	-0.658092	-0.639076	-0.527183	-0.6923	-0.848115	-0.620916	1.35379	1.3278	1.30409
PDE3A	-0.65085	-2.01712	-0.266547	-0.275678	0.339001	-0.171113	1.26752	0.755423	1.01936
MRGPRF	-0.989352	-1.17441	-0.902578	-0.0522673	-0.359068	-0.237754	1.38512	1.11339	1.21692
OLR1	-0.355917	-0.742125	-0.207501	-0.592608	-0.9838	-0.9838	1.24172	1.24888	1.37515
FAUP4	-0.735065	-1.26701	-0.911252	-0.0374554	-0.44051	-0.350877	1.32464	1.08936	1.32817
ANKRD36C	-0.915422	-0.576816	-0.11349	-0.826307	-0.870951	-0.579531	1.39194	1.23475	1.25583
FZD4	-0.756694	-0.634986	-0.636352	-0.697986	-0.739055	-0.523097	1.32234	1.26101	1.40482
DNAH12	0.864633	-1.76525	-0.836589	-0.100061	-0.26209	-0.740777	1.16302	0.996684	0.680429
PPM1E	-0.211764	-1.68671	-0.990313	-0.385373	-0.112557	-0.0430798	0.971545	1.25125	1.20701
SFN	-1.24629	-0.13477	-1.07812	0.12971	-0.710955	-0.548655	0.903684	1.24118	1.44422
DENND2C	-0.71	-0.493658	-1.17411	-0.627106	-0.252205	-0.62339	1.36502	1.23359	1.28186
SLCO3A1	-1.12791	-0.900489	-1.16964	-0.296783	-0.105421	-0.0272773	1.20229	1.0357	1.38952
PLAAT3	-0.958553	-0.849988	-1.17903	-0.0285791	-0.219101	-0.502377	1.27698	1.29857	1.16207
EPS8L2	-1.05091	-1.23787	-1.19374	0.0125991	-0.0266741	0.0669134	1.09641	1.10054	1.23273
RBM44	0.626355	-1.22392	-0.763327	-1.37006	0.348539	-0.564666	1.38514	0.592288	0.969647
CRACR2B	-0.489996	-0.426925	-0.287765	-0.692399	-0.850018	-1.12956	1.32041	1.33411	1.22215
ALS2CL	-0.836285	-0.953647	-0.769271	-0.3554	-0.472624	-0.541836	1.32691	1.23091	1.37125
ZNF114	0.116254	-0.864519	-0.246945	-1.18226	-1.34566	0.289068	1.18262	0.587964	1.46347
THBD	-0.835147	-0.858166	-1.00832	-0.464704	-0.468999	-0.253451	1.27243	1.24711	1.36926
TMEM139	-0.539816	-1.22681	-0.424034	-0.558492	-0.673571	-0.460441	1.18001	1.36043	1.34273
FOXE1	-0.632112	-0.776622	-0.628221	-0.660209	-0.604943	-0.677893	1.40959	1.12581	1.4446
TRIML2	-0.598869	-1.11588	-0.632911	-0.449366	-0.857371	-0.156972	1.60455	1.21372	0.993097
TMTC2	-0.515336	-0.935207	-0.764894	-0.566084	-0.672584	-0.504619	1.44222	1.27947	1.23704
GVQW3	-0.548107	-0.687663	-0.673855	-0.663495	-0.679058	-0.739459	1.28245	1.42511	1.28408
TMEM151A	-0.43255	-0.950139	0.0700499	-0.950139	-0.545603	-0.950139	1.13282	1.50204	1.12365
CHST13	-0.812551	-0.625746	-0.606836	-0.661592	-0.819097	-0.42682	1.4581	1.08645	1.40809
FAM83H	-0.636922	-0.73684	-0.758867	-0.69393	-0.636069	-0.527941	1.31317	1.30688	1.37052
H2AC25	-0.586386	-0.761572	-1.31451	-0.654759	-0.16805	-0.292758	1.35678	1.08121	1.34004
LRRC75A	-0.438746	-1.64062	-1.33907	0.432083	0.0466082	-0.0968239	0.962218	0.883614	1.19074
CHST15	-0.866317	-0.751114	-0.803052	-0.481868	-0.530933	-0.531555	1.36523	1.27794	1.32167
TDRKH	0.0184047	-0.250158	-0.560992	-1.11504	-1.02064	-0.799128	1.10909	1.45153	1.16694
TSKU	-0.810213	-1.17225	-1.09347	-0.284131	-0.208968	-0.152823	1.1677	1.26004	1.29411
GRID1	-0.745983	-0.745983	-0.745983	-0.745983	-0.745983	-0.174016	1.50811	1.05146	1.34436
RGS7	-0.694249	-0.296755	-0.361557	-0.889409	-0.782831	-0.877964	1.14961	1.45722	1.29593
FAM43B	-0.727594	-0.727594	-0.324384	-0.727594	-0.727594	-0.727594	1.41873	1.26999	1.27363
CTNNA3	-0.82654	-0.616286	-0.131205	-0.492295	-0.550543	-1.19969	1.34914	1.04548	1.42194
EMILIN3	-0.480706	-0.473043	-0.209327	-1.0386	-0.602563	-1.0386	1.30604	1.4379	1.0989
OLFML1	-0.785419	-1.09955	-0.632614	-0.422286	-0.672846	-0.283414	1.26489	1.33658	1.29466
PROS1	-1.18686	-1.31318	-1.30202	0.284056	0.193833	0.398654	1.01843	1.09284	0.81424
LRRC26	-0.476116	-0.905749	-0.905749	-0.489497	-0.125668	-0.905749	1.44527	1.47784	0.885421
ADAMTSL5	-0.808985	-0.796982	-0.541842	-0.566955	-0.593843	-0.673866	1.35639	1.29523	1.33086
MTARC1	-0.536726	-0.680628	-0.273542	-0.702479	-0.879683	-0.859556	1.33522	1.22237	1.37502
LYPD6	-1.08872	-0.648217	-0.231006	-0.509039	-0.703514	-0.719314	1.2916	1.31055	1.29766
DYNC2H1	-0.483399	-0.435994	-0.466592	-0.860527	-0.808953	-0.885476	1.27492	1.34514	1.32088
BCAM	-0.724414	-0.823887	-0.807153	-0.531926	-0.542868	-0.545607	1.31854	1.3147	1.34261
PLEKHG7	-1.17217	-0.755306	-0.560924	0.0306777	-1.17217	0.0141171	1.25788	1.22165	1.13626
KRT18P59	-0.206176	-0.379895	0.137409	-0.516958	-1.32674	-1.25236	1.22826	1.21642	1.10004
PLSCR3	-0.600245	-0.543489	-1.18365	-0.439968	-0.792517	0.23484	1.74954	1.40602	0.169479
NHS	-0.18736	-0.41054	-0.206031	-0.967679	-0.975986	-1.03963	1.26149	1.30221	1.22352
NANOS1	-0.44867	-0.371519	-0.426127	-0.988644	-0.947483	-0.720629	1.25018	1.28926	1.36364
TMEM198	-1.06232	-0.500366	-1.52324	-0.497659	0.688609	-0.280382	0.816868	1.34031	1.01818
GJB3	-0.77208	-0.767824	-0.348114	-0.573527	-0.66106	-0.828814	1.46245	1.19951	1.28946
VSTM1	-0.665437	-0.307789	-0.268876	-0.95521	-0.72873	-0.95521	1.3826	1.22645	1.2722
PLAC9	-1.45514	-1.4328	-0.257767	-0.0276264	-0.45625	1.24073	0.567212	1.0411	0.780539
ZNF493	-0.72746	-1.50593	-0.864708	-0.182988	0.167961	-0.221437	1.75805	0.713731	0.862771
CD55	-0.974517	-0.942258	-0.993009	-0.278687	-0.366717	-0.274336	1.27186	1.26247	1.2952
SLC6A9	-0.583236	-1.3094	-0.862822	-0.118583	-0.530245	-0.343724	1.48159	1.02361	1.24282
MYO18A	-0.873141	-0.84428	-0.787337	-0.590866	-0.45748	-0.393116	1.29983	1.30427	1.34213
LINC00173	-0.675061	-0.245191	-0.74347	-0.852916	-0.43127	-0.952455	1.32998	1.14642	1.42396
ZNF431	-0.686763	-1.01116	-0.474996	-0.715323	-0.556771	-0.497812	1.40053	1.36517	1.17713
DAPK1	-0.503426	-0.686734	-0.523022	-0.750814	-0.67475	-0.833259	1.44506	1.20366	1.32329
TLE1	-0.445816	-0.289134	-0.289986	-0.751021	-1.21203	-0.840242	1.22161	1.25361	1.35301
CASP4	-0.691969	-0.850094	-0.88598	-0.488852	-0.509387	-0.533414	1.26747	1.3513	1.34093
LYPD2	-0.754587	-0.754587	-0.754587	-0.754587	-0.754587	-0.135167	1.13303	1.37253	1.40255
CPLANE1	-0.888052	-1.03452	-0.766766	-0.683407	-0.315396	-0.159565	1.41316	1.19839	1.23614
DPP4	-0.96985	-0.485341	-1.3018	-0.34568	-0.398656	-0.136376	1.74166	0.973238	0.922797
RYR2	-1.00045	-0.691344	-0.73355	-0.527643	-0.431655	-0.550978	1.14906	1.47062	1.31594
PAPSS2	-1.1137	-1.18808	-1.14747	0.106802	-0.223014	0.122544	1.09985	1.15417	1.1889
ALPK2	-0.467683	-0.70407	-0.70407	-0.70407	-0.70407	-0.70407	1.33959	1.30099	1.34745
GJC2	-0.75031	-0.617233	-1.17507	-0.735365	-0.250148	-0.329028	1.31885	1.23172	1.30659
IBA57-DT	-0.435845	-0.608259	-1.54837	0.16926	-0.534616	-0.640691	1.21255	1.21493	1.17104
RAET1G	-0.519258	-1.43225	-0.62769	0.315149	-1.0092	-0.204298	1.09272	1.40189	0.982928
FOXO6	-0.275196	-0.613116	-0.648914	-1.02477	-0.7226	-0.640786	1.27511	1.2683	1.38198
LINC02783	-0.500706	-0.269335	-0.847801	-0.804108	-0.883256	-0.616595	1.31682	1.41223	1.19275
MIR1915HG	-1.16539	-1.10788	-0.229985	0.355621	-0.763806	-0.390183	1.83017	0.552223	0.919231
LGR4	-0.494204	-0.293714	-0.6443	-1.18708	-0.645217	-0.613158	1.13419	1.33172	1.41176
SERPINB5	-0.952052	-0.684681	-1.09441	0.197994	-0.768984	-0.399959	1.04409	1.24549	1.41251
SLC48A1	-0.718062	-0.935784	-0.902514	-0.358253	-0.557473	-0.44579	1.41609	1.14713	1.35466
C1orf220	-0.668458	-1.48408	-0.300254	-0.362798	-0.173022	-0.629057	0.937042	1.68113	0.999499
EMP2	-0.330297	-0.322292	-0.344458	-0.840591	-0.892945	-1.11325	1.28741	1.28353	1.27289
UCA1	-0.742555	-0.742555	-0.742555	-0.742555	-0.742555	-0.173628	1.57121	0.978511	1.33668
PPME1	-0.353623	-0.521847	-0.485657	-0.857663	-0.842694	-0.870443	1.36669	1.23107	1.33417
CSKMT	-1.0823	-0.482616	-0.721343	0.310521	-0.983134	-0.709878	1.21796	1.33	1.12079
KRT18P23	-1.1303	-0.394736	-0.851449	0.0261308	-1.21875	-0.00951423	1.31584	1.31027	0.952506
RPS2P55	-0.858445	-0.80316	0.0493795	-0.761267	-1.01308	-0.0340821	0.296154	1.70292	1.42158
YAP1P1	-0.608006	-0.531953	-0.437951	-0.904572	-0.837001	-0.630608	1.42903	1.35818	1.16288
MESTP1	-0.26431	-0.0874636	-0.524084	-1.10141	-0.91768	-0.891953	1.2336	1.36484	1.18846
MIR1208	-0.166331	-0.760767	-0.345154	-0.909955	-0.648951	-1.01025	1.04141	1.39189	1.40811
EBF2	-0.755419	-0.198079	-0.42939	-0.765876	-0.635098	-1.09117	1.17739	1.33697	1.36067
FADS3	-0.18065	-0.735087	-0.232575	-1.03865	-0.742462	-0.905281	1.16495	1.30012	1.36964
ENSG00000221995	-0.949396	-1.06561	-1.10136	-0.092998	-0.33547	-0.14028	1.19946	1.44447	1.04118
LINC01615	-1.07576	-1.0499	-1.07189	0.119253	-0.245167	-0.31264	1.26751	1.12222	1.24638
MIR503HG	-0.317522	-0.302369	-0.215368	-1.09246	-0.851742	-1.01346	1.32382	1.14901	1.32008
THAP12P8	-0.910052	-0.60997	-0.0574861	-0.94638	-0.920568	-0.290414	0.818387	1.61043	1.30605
SLC44A3-AS1	-1.64872	-0.0660635	-0.716933	-0.861641	0.0399714	-0.192535	1.02507	1.23553	1.18532
LINC01133	-0.993316	-0.993316	-0.0927417	-0.369399	-0.69614	-0.682722	1.15782	1.22009	1.44972
PINCR	-0.480687	-0.468064	-0.580986	-0.792855	-0.876201	-0.763168	1.30262	1.34804	1.3113
PCOLCE-AS1	-2.00464	0.118195	-0.607811	-0.0207387	0.505182	-0.081889	1.72365	0.569375	-0.201321
LINC00863	-1.53519	-0.956266	-0.296034	-0.111575	0.137892	-0.401709	0.482046	0.782537	1.8983
GOT1-DT	-1.0802	-0.795896	-0.13447	-1.04043	-0.268197	-0.43994	1.29132	1.47997	0.987853
EEDP1	-0.549804	-0.602475	-0.459993	-1.12062	-0.510965	-0.670385	1.16392	1.27515	1.47517
ENSG00000225187	-0.895325	-1.08928	-0.519608	-0.241996	-0.108013	-0.814897	1.07913	0.800494	1.78949
KRT18P36	-0.214218	-0.415333	-0.443927	-0.839906	-0.853104	-1.08863	1.35545	1.29885	1.20081
TMEM191A	-1.55653	-0.538274	-0.365472	-0.705393	-0.41586	0.308016	1.7032	1.14202	0.42829
SNX30-DT	-0.495706	-0.453564	-0.925087	-0.207166	-1.61784	0.662869	0.557143	0.916376	1.56298
THORLNC	0.23875	-0.223486	-2.04069	0.180301	-0.918048	0.0716989	1.38972	0.837427	0.464328
ENSG00000226965	-0.392439	-0.377735	-1.75664	-0.743918	-0.202465	0.0237866	1.12242	1.32976	0.997228
FTH1P16	-1.17796	-0.437678	0.101147	-0.903952	-0.924372	-0.0777359	1.67178	1.32662	0.42215
LINC01806	-0.905125	-0.292498	-1.76337	0.0486614	-0.48728	0.101633	1.11995	0.855157	1.32288
LINC01537	-1.28012	-1.43382	-0.97192	0.617681	0.0752727	0.113928	0.661044	0.930005	1.28793
THAP12P3	-0.936593	-0.376809	-0.0933516	-0.963939	-0.514239	-0.907324	1.17119	1.03799	1.58308
GEMIN8P4	-1.09359	-0.187803	-0.328135	-0.862664	-0.717623	-0.535613	0.702944	1.67441	1.34807
HDAC2-AS2	-1.37433	-0.151569	-0.986299	-0.496911	-0.469822	-0.193162	1.02906	1.49283	1.1502
ENSG00000228708	-0.510971	-0.681667	-0.719271	-0.522601	-0.594262	-0.938775	1.35064	1.28609	1.33082
THAP7-AS1	-0.97114	-0.177868	-1.77756	0.0645882	0.782458	0.11482	1.0177	1.4094	-0.462389
ENSG00000230928	-0.848736	-0.352393	-1.709	-0.0625177	0.249269	-0.551966	1.45616	1.1205	0.698679
GNB1-DT	-0.256615	-1.57061	-1.1872	-0.305307	-0.121319	0.152968	0.871316	1.55981	0.856949
LINC02522	-0.786639	-0.333831	-0.786639	-0.786639	-0.437531	-0.786639	1.2329	1.12204	1.56298
LNCAROD	-0.974805	-0.739816	-0.751506	-0.446696	-0.34116	-0.665197	1.25741	1.49771	1.16406
LINC01816	-0.689153	-1.01318	-0.426065	1.34424	-0.0214856	-1.39846	1.21887	1.03247	-0.0472461
LINC03078	-0.838224	-0.583335	-0.342635	-0.838224	-0.496684	-0.838224	1.42651	1.27465	1.23616
FAM27C	-0.440388	-1.44353	-0.0462077	-0.957469	-0.565413	-0.168641	1.43629	1.13984	1.04552
ENSG00000231563	-0.884681	-1.49944	-0.478625	-0.472584	-0.191937	-0.113391	1.28853	1.03403	1.3181
TMSB15B-AS1	-0.465926	-0.623356	-1.84191	-0.519228	-0.102161	0.25516	1.17282	1.17211	0.95248
ENSG00000231916	-0.814452	-0.363725	-0.340966	-0.577334	-0.446486	-1.20554	1.76801	1.07703	0.903459
ENSG00000232110	-0.758087	-1.01496	0.0710912	-0.766087	-0.814193	-0.531617	1.20579	1.26676	1.3413
ZNF687-AS1	-2.0252	-0.827158	-0.0858474	0.836492	0.184001	0.0507933	-0.256901	0.788462	1.33536
MRPS16P2	-0.58664	-0.874713	-1.41415	1.0184	-0.619123	-0.233538	1.6671	0.737112	0.305555
MIR3936HG	-0.463562	-0.55324	-1.04921	-0.613762	-0.785898	-0.466345	1.32794	1.22347	1.38061
KRT8P15	0.0135981	-0.340533	-0.418022	-0.739811	-1.21959	-0.997872	1.11709	1.0813	1.50384
CAVIN2-AS1	-1.02829	-1.01349	-0.0640262	-1.55626	0.140421	0.35893	1.05627	0.995776	1.11067
ENSG00000233937	-0.54467	-0.0837611	-1.67892	-0.962884	0.932294	0.649918	1.56924	0.36702	-0.248231
ELF2P1	-0.502293	-0.798799	-0.757798	-0.559944	-0.672152	-0.596226	1.45481	0.804018	1.62838
LINC02983	-0.845335	-1.01973	-0.759932	-0.748178	-0.771777	0.84153	1.05905	0.835591	1.40879
MAGI2-AS3	-0.267499	-0.865053	-0.444003	-0.855302	-0.66317	-0.821611	1.42966	1.25207	1.23491
CDC20-DT	-0.731613	-0.716572	-0.234434	-0.502258	-0.359053	-1.23531	1.60361	1.24731	0.928328
ENSG00000235070	-1.75073	0.185562	-0.127573	0.776467	-0.746876	-0.929371	0.804026	1.44832	0.340175
KRT18P16	-0.43435	-0.29285	-0.0364946	-0.617244	-1.26846	-1.0558	1.08681	1.23699	1.3814
SSR4P1	-1.01226	-0.0735593	-0.802972	-0.584662	-0.580558	-0.810706	1.35322	1.30068	1.21081
ENSG00000235427	-0.399963	-1.19048	-0.0729179	0.0721553	-1.34385	-0.617139	1.22149	1.07226	1.25844
ZNF747-DT	-0.0600536	-0.328761	-1.5412	0.118799	-1.46442	0.473398	1.06848	1.35965	0.37412
ENSG00000235817	0.226521	-0.0194205	-1.92308	-0.804322	-0.656729	0.177087	0.693797	1.15198	1.15416
ENSG00000236266	-0.83896	-1.09453	-0.398024	0.49277	-0.80222	-0.856034	1.46908	0.783622	1.24431
BTBD3-AS1	-0.740122	-1.11399	0.255055	-1.66923	0.0520052	0.138913	1.28695	1.09375	0.696665
IMPDH1P4	-0.515339	-0.392877	-1.21782	-0.938536	-0.372097	-0.393864	1.41734	1.1755	1.23769
LINC03011	-0.63071	-1.55839	0.193238	-1.32808	0.732357	-0.240739	0.692661	1.00158	1.13808
WAKMAR2	-0.918426	-0.57074	-1.13791	-0.644876	-0.219883	-0.330736	1.06022	1.48826	1.2741
TIAM1-AS1	-1.7082	-0.31323	0.157173	-0.167067	-0.13415	-1.09844	1.3164	0.776997	1.17052
ENSG00000237813	-0.80878	-0.509948	-0.940368	-0.247883	-0.756574	-0.658937	1.27412	1.28435	1.36402
SIRPG-AS1	-0.786072	-0.367458	-0.428684	-0.786072	-0.786072	-0.786072	1.34528	1.17032	1.42483
STPG4	-0.801591	0.153931	-1.11938	-1.04392	0.0996074	-0.685047	0.558116	1.71271	1.12556
C1orf226	-1.03943	-0.40213	-0.456365	-0.846702	-0.11743	-0.938736	1.47235	0.992403	1.33604
PNMA2	-0.430618	-0.45895	-0.42787	-0.983794	-0.812154	-0.81112	1.27578	1.32175	1.32698
ARHGDIG	-1.72689	-0.258335	-0.419244	0.202724	-0.180727	-0.94703	0.923072	1.03407	1.37236
TWF2-DT	-1.60011	-1.5817	0.0468488	-0.190304	0.0400151	0.456976	0.851643	0.916881	1.05975
ENSG00000243243	-0.356611	-1.28738	-0.514443	-0.573856	-0.515839	-0.564971	1.14505	1.04606	1.62199
NAA80	-0.876005	-1.29916	-0.814272	0.401157	-0.257113	-0.59443	0.676216	1.49444	1.26917
EZRP1	-0.536401	-0.133436	-0.232557	-1.43061	-0.934567	-0.386141	0.98032	1.47208	1.20131
DUBR	-0.819897	-0.975985	-0.814311	-0.517657	-0.39784	-0.388938	1.18567	1.41539	1.31356
RTL9	-0.931824	-0.183611	-1.40416	-0.343149	-0.0351884	0.116768	2.13913	0.646374	-0.00434624
TMEM141	-0.816378	-0.881045	-0.979899	0.075714	-0.564306	-0.622012	1.06862	1.20677	1.51254
WNT5A-AS1	-0.431206	-0.408492	-0.814938	-0.809597	-0.96738	-0.492045	1.41722	1.24765	1.25879
RAB30-DT	-0.873098	-0.774542	-0.633901	-0.606864	-0.466492	-0.619679	1.33834	1.31436	1.32187
KCTD21-AS1	-0.849336	-1.02817	-0.317305	-0.556041	-0.266449	-0.838656	1.05481	1.37372	1.42742
UBR5-DT	-1.07051	-0.0766621	-0.6819	-0.84743	-0.680139	-0.457054	1.04228	1.20298	1.56844
SBF2-AS1	-0.5906	-0.344914	-0.612299	-0.837436	-0.872455	-0.691889	1.30087	1.23491	1.41381
FZD4-DT	-1.16918	-0.487346	-1.2435	0.340714	-0.50921	-0.468329	1.35366	1.23116	0.952033
ANKRD42-DT	-0.579205	-0.61986	-0.669629	-0.511934	-0.655075	-0.936358	1.29419	1.38078	1.2971
ENSG00000248577	-0.141743	-0.676985	-0.470562	-1.19265	-0.647432	-0.715681	1.17647	1.3629	1.30568
KRT8P46	-0.208715	-0.263924	-0.182127	-1.09472	-0.763224	-1.17973	0.934146	1.33321	1.42508
CASC11	-0.27751	-0.635928	-0.19847	-0.855162	-0.976624	-0.89082	1.1354	1.53503	1.16408
HOXC13-AS	-0.458362	-1.38123	-1.05425	-0.341187	-0.386945	0.0160688	0.865429	1.37958	1.3609
KRT18P31	-0.467714	-0.441138	-0.0152165	-0.528894	-1.32765	-0.940496	1.30092	1.07141	1.34877
SH3TC2-DT	-0.474303	-0.954457	-0.564185	-0.413903	-0.623856	-0.901629	1.36671	1.20158	1.36404
RDH10-AS1	-0.369506	-0.163872	-0.0440723	-1.36956	-0.7868	-0.915673	1.14193	1.41737	1.09018
TRMT9B	-0.426046	-0.901067	-0.194979	-0.901067	-0.529801	-0.901067	1.09529	1.20757	1.55118
CHCHD10	-0.0738055	-0.337118	-0.458817	-1.00156	-0.937368	-0.988177	1.20177	1.27915	1.31592
SNHG18	-0.939654	-1.00668	-0.428994	-0.760811	-0.197705	-0.541983	1.29561	1.30711	1.2731
ENSG00000250920	-0.663108	-0.663108	-0.663108	-0.663108	-0.663108	-0.663108	1.44983	1.08797	1.44085
MESTP3	-0.46371	-0.39339	-0.21633	-0.874601	-1.05569	-0.853436	1.22857	1.39028	1.23831
ENSG00000251017	-0.715667	-0.55168	-1.07234	-0.70247	-0.490852	-0.389542	1.41371	1.28358	1.22526
ENSG00000253659	-0.7107	-0.7107	-0.7107	-0.42395	-0.7107	-0.7107	1.44526	1.26234	1.26984
THAP12P7	-0.377326	-0.159787	-0.400498	-0.996693	-1.23212	-0.613169	1.27827	1.35532	1.14601
ENSG00000254607	-0.697811	0.351918	-1.70305	0.0369163	-0.883976	-0.12117	0.500507	1.6285	0.888163
ENSG00000254676	-0.621341	-0.263661	-0.554388	-1.0672	-0.729145	-0.654634	1.14019	1.20748	1.5427
RSF1-IT2	-0.536943	-0.124008	-1.06055	-0.551177	-0.496922	-1.06055	1.21382	1.30078	1.31555
EMSY-DT	-0.367731	-0.744599	-0.615868	-0.625327	-0.642778	-0.957243	1.31927	1.33065	1.30363
ENSG00000255237	-1.04626	0.392856	-0.96032	-1.11817	-0.846443	0.513888	1.54854	0.917564	0.598352
B4GAT1-DT	-0.893568	0.160683	-1.72665	0.348295	-1.09968	0.603869	0.475879	1.03633	1.09485
ENSG00000255921	-0.286643	-0.988956	0.0759421	-1.08592	-1.0379	-0.209027	0.627744	1.34991	1.55485
ENSG00000256542	-0.835027	-1.17518	-1.12815	-0.0659626	-0.538534	0.143819	1.29228	1.11234	1.19441
LINC02985	-0.748015	-0.711358	-0.53446	-0.798588	0.0897653	-1.0828	1.33965	1.37272	1.07308
ARHGEF17-AS1	-1.33331	-0.700405	-0.812035	1.29542	0.163073	-0.722754	1.45654	-0.178343	0.831805
ENSG00000257298	-1.62553	-0.100501	-0.937837	0.623221	-0.00168122	-0.971005	1.03197	0.757339	1.22402
KRT18P20	-1.67461	-0.611722	0.0846833	-0.229729	-0.584596	-0.514479	1.18836	1.1614	1.18069
ENSG00000257813	-0.495096	-0.607725	-0.155652	-0.987453	-0.788937	-0.850604	1.26205	1.3682	1.25522
KRT8P1	-1.82377	-0.691939	-0.639012	-0.0309245	0.261972	-0.135172	1.63981	0.748648	0.670384
KRT18P7	0.409299	-0.143487	-1.70307	-0.254241	-0.747209	-0.650098	1.70318	0.743022	0.642607
CHORDC2P	-0.382824	-0.673781	-0.0403232	-1.13074	-0.751774	-0.829392	1.28783	1.38292	1.13809
THTPA	-0.945435	-1.08664	-1.28563	0.00346017	-0.0830369	-0.163426	1.11539	1.17253	1.27278
ENSG00000259523	-1.22525	-0.111604	-0.503586	-1.29484	-0.244036	-0.136383	0.962806	1.65873	0.894177
MESTP2	-0.776757	-1.03828	-0.0806141	0.0836786	-0.852376	-1.01575	1.36755	1.19307	1.11947
TEDC2-AS1	0.144131	-0.420483	-2.09166	-0.864282	0.00310977	0.580942	0.9185	0.824487	0.905251
CARMAL	-0.273224	-1.25899	-0.0516086	-1.2863	-0.343515	-0.294932	1.19541	0.72433	1.58883
ENSG00000260293	-0.0135877	-0.190298	-0.236817	-1.43587	-0.621526	-1.04254	0.820859	1.34916	1.37061
ENSG00000260328	-0.264402	-1.15985	-1.2787	0.171342	0.152849	-0.973324	1.13653	0.78869	1.42687
TMEM263-DT	-0.145242	-1.62206	-0.23538	-0.596538	0.080558	-0.942244	1.14197	1.31663	1.0023
ENSG00000260757	-0.300222	-1.24191	-0.955653	1.19538	-1.2013	0.399361	-0.0368206	0.816559	1.32461
WFDC21P	-1.45923	-0.502532	-0.626097	-0.539516	-0.441552	-0.187668	1.23104	1.27215	1.25341
LINC02582	-0.484654	-0.603326	-0.518612	-0.821874	-0.721802	-0.821874	1.34348	1.30145	1.32721
LINC02861	-2.27231	-0.445452	-0.302786	1.13598	0.412127	-0.108565	0.422062	0.244266	0.914678
MYZAP	-1.7883	-1.21152	-0.149618	0.44116	-0.159205	-0.0400586	1.36078	0.628005	0.918765
ENSG00000267069	-0.275302	-1.08333	-1.08333	-0.0505241	-1.08333	0.0034507	1.49072	0.963671	1.11799
DNAH17-AS1	-0.55136	-1.21136	0.368635	-1.03416	-0.666193	-0.44072	1.07568	0.910717	1.54877
LINC01836	-1.25495	-1.21192	-0.473416	-0.296891	-0.318661	0.022851	0.705294	1.56658	1.26112
HIKESHIP2	-0.532453	-0.733621	-0.44812	-0.620705	-0.813632	-0.818789	1.27957	1.41633	1.27142
IGFL2-AS1	-0.647865	-0.641837	-0.7069	-1.08669	-0.490607	-0.260973	1.07541	1.05179	1.70768
ENSG00000268858	-0.278328	-0.231071	-0.424653	-1.20818	-0.997706	-0.640351	1.41741	1.07421	1.28867
HOMER3-AS1	-1.40668	-1.37006	-0.144331	-0.313171	0.765317	-0.53162	0.700051	1.25202	1.04848
C10orf95-AS1	-0.548611	-0.523505	-1.17371	-0.288779	-0.728219	-0.587828	0.987823	1.3464	1.51642
ENSG00000270175	-0.275556	-2.19454	0.0429938	-0.362353	0.145885	0.267001	0.413246	1.60786	0.355458
PDLIM1P1	-0.593347	-0.374992	-1.91182	0.128118	-0.553638	0.0812729	1.09603	1.23215	0.896226
ENSG00000271547	0.561949	-1.00797	-1.2457	-0.874363	-0.867333	0.190916	1.193	1.16565	0.883852
ANKRD34A	-0.205108	-0.912829	-0.510332	-0.714493	-0.808672	-0.752526	1.4706	1.14523	1.28814
FCHO2-DT	-1.08607	-0.735462	-0.564843	0.12142	-0.377142	-0.929647	0.515714	1.48535	1.57068
LRRC8D-DT	-0.633521	-0.818057	-0.544904	-0.709898	-0.609967	-0.669835	1.31209	1.41072	1.26337
ENSG00000272983	-1.52613	-0.262004	-0.384261	-0.699312	0.184607	0.51224	0.0570104	-0.0418007	2.15965
LCDR	-1.31224	-1.25992	-1.25914	0.523068	0.0379629	0.524523	0.989721	1.0078	0.748222
ENSG00000273162	-0.22874	-2.03952	0.0910097	-0.574384	-0.481785	0.163868	0.937947	0.925737	1.20587
ENSG00000273301	-0.0436118	-1.07681	-0.630891	-0.689735	-0.714511	-0.678858	1.41385	1.39041	1.03016
RPS21-DT	-0.612715	-1.4309	-0.599522	-0.708369	0.0309241	-0.305066	1.5769	0.889132	1.15962
ENSG00000273759	-0.414061	-0.832338	-0.0251535	-0.244856	-1.4544	-0.308549	1.1231	1.8777	0.278563
ENSG00000274698	-1.39072	-0.477426	-0.452388	-0.524888	0.0767416	-0.905645	1.21974	1.35274	1.10185
TRBV12-3	-1.54226	-0.251362	-1.04221	-0.594175	-0.27423	0.402844	0.981313	0.823053	1.49703
TRBV12-5	-0.133451	-0.756756	-0.756756	-0.756756	-0.756756	-0.756756	1.33385	1.32844	1.25495
LENG9	-0.999731	-1.29246	-0.930518	-0.439258	0.105336	0.0884903	0.799462	1.17265	1.49603
ENSG00000275437	-0.246203	-0.513814	-0.882595	-1.21267	-0.132239	-0.776998	1.3956	1.34423	1.02469
TRBV12-4	-0.496558	-0.140072	-0.2563	-1.07069	-1.14473	-0.668014	1.24017	1.34212	1.19407
LINC00235	-1.70312	-0.796483	-0.368784	0.0650484	0.0487894	-0.442	0.382386	1.30447	1.50969
ENSG00000277218	-0.677293	-1.63208	0.418201	-0.739135	0.194683	-0.714043	0.755246	1.4901	0.904326
MIR6784	-1.43381	0.0286373	-0.313847	-1.48422	0.0659596	-0.116687	1.33212	0.997914	0.92393
ENSG00000277369	-0.127073	-1.39202	-1.18166	0.392852	-1.00358	0.511845	1.17239	1.32738	0.299854
ENSG00000277459	-0.658456	-0.641647	-0.452487	-0.91418	-0.773137	-0.522344	1.29643	1.26346	1.40236
ENSG00000278864	-0.772032	-0.684997	-0.619305	-1.17782	-0.170736	-0.411867	1.27164	1.45313	1.11199
ENSG00000279672	-0.732484	-1.0422	-0.772533	-0.599801	-0.651314	0.0551501	0.85921	1.66172	1.22226
ENSG00000279900	-0.958486	-0.466657	-0.783198	-1.01947	-0.619612	0.380431	0.528194	1.26332	1.67547
ENSG00000280269	-0.131344	-1.20435	-0.401332	-0.809629	-0.650942	-0.628865	1.35192	1.29718	1.17736
ENSG00000280435	-0.383003	-0.224697	-0.0814923	-1.35164	-0.942256	-0.714712	1.15324	1.23209	1.31247
ENSG00000282021	0.078939	-0.381052	-1.54342	-0.835869	-0.398597	0.655427	0.593912	1.95236	-0.1217
ENSG00000284428	-0.365716	-1.25621	-0.887028	-0.244737	0.198695	-0.827803	1.903	0.754409	0.725398
ENSG00000284968	-1.21206	-0.759708	-0.460723	-0.434475	-0.543577	-0.391766	1.56243	1.39746	0.842424
ENSG00000285899	-1.06187	-0.574128	-0.645464	-0.0245558	-0.408318	-1.06187	1.47363	1.21759	1.08498
ENSG00000286134	-0.666624	-0.666624	-0.666624	-0.666624	-0.666624	-0.666624	1.32021	1.32013	1.3594
COPG2IT1	-0.283994	-0.931705	-0.427858	-0.0714171	-1.32281	-0.690731	1.24979	1.2067	1.27203
ENSG00000286826	-0.581283	-0.768538	-0.833828	-0.396698	-0.778356	-0.607147	1.28829	1.33968	1.33788
ENSG00000287104	-1.76166	-1.16777	-0.324589	0.52568	-0.519118	0.428932	0.96897	1.08034	0.76921
ENSG00000287114	-0.83917	-0.411252	-0.83917	-0.83917	-0.509251	-0.494354	1.51068	1.2179	1.20379
ENSG00000287158	-1.12129	-0.539119	-1.0227	-0.429368	-0.420914	-0.310703	1.36935	1.16396	1.31079
ENSG00000287477	0.16847	-0.750002	-0.0455916	-1.28761	-1.1215	-0.424996	0.711623	1.26493	1.48468
ENSG00000287647	-0.361719	-0.866539	-1.04846	0.741659	-1.08797	0.0387652	-0.164052	1.86417	0.88414
ENSG00000287760	-0.838743	-1.11684	0.0702427	-0.0283166	-0.423742	-1.16916	0.691382	1.23977	1.57541
ENSG00000287910	-1.07505	-0.741966	-1.19693	0.420007	-0.397423	-0.520612	1.28555	0.863574	1.36285
ENSG00000287917	-0.430574	-1.6579	-0.702037	1.15507	-0.881283	-0.0693027	0.560399	0.798515	1.22711
ENSG00000288528	-0.536724	-0.243041	-0.266844	-0.96321	-0.691518	-1.12809	1.17666	1.32641	1.32635
SLC25A24	-0.233704	-0.23819	-0.20443	-0.965281	-1.10123	-1.00674	1.27996	1.21184	1.25777
ADGRL2	-0.37279	-0.241897	-0.23203	-1.11656	-0.939886	-0.895988	1.216	1.31129	1.27187
SLC2A1	-0.320797	-0.297139	-0.238447	-0.766248	-1.16549	-1.00126	1.33115	1.30164	1.15658
ARHGEF39	-0.248611	-0.0794116	0.00147364	-1.30414	-0.711458	-1.21157	1.02564	1.19509	1.33298
LRRC1	-0.281236	-0.294337	-0.322225	-0.816338	-1.1169	-0.94475	1.47203	0.924409	1.37935
TMOD3	-0.215669	-0.180358	-0.192615	-1.14289	-0.936694	-1.04625	1.30268	1.19401	1.21778
PANK1	-0.251568	-0.305146	-0.54742	-1.00886	-0.968748	-0.778397	1.31444	1.3556	1.19011
SNHG14	-0.246275	-0.323541	-0.0766159	-1.14749	-0.945572	-0.989057	1.24346	1.29601	1.18907

## Sheet: C5
	MSTO_211_DMSO_1	MSTO_211_DMSO_2	MSTO_211_DMSO_3	MSTO_211_7883_1	MSTO_211_7883_2	MSTO_211_7883_3	MSTO_211_R7883_1	MSTO_211_R7883_2	MSTO_211_R7883_3
FHL1	-0.0300763	0.0839629	-0.223489	-1.05451	-1.29416	-1.00397	1.26304	1.12496	1.13423
SNAPC1	0.938476	0.876765	0.880499	-1.3712	-1.34001	-1.18831	0.453973	0.385053	0.364743
LRRC7	0.159024	0.435068	0.114541	-1.27752	-1.28744	-1.18284	0.987639	1.06947	0.982059
ADRB1	-0.0375948	0.747654	0.455868	-1.06292	-1.54791	-1.07159	1.34419	0.407684	0.764613
MTHFD2	0.869893	0.849852	0.781303	-1.33481	-1.33585	-1.27977	0.475651	0.542929	0.430796
MGLL	0.47783	0.498982	0.499957	-1.26037	-1.35032	-1.34443	0.853026	0.763278	0.862042
RUNX1T1	1.04443	0.858501	0.6239	-0.927064	-1.47693	-1.45434	0.598031	0.380707	0.352768
PHLPP1	0.114086	0.0509125	0.044104	-1.22651	-1.14493	-1.19103	1.1095	1.11043	1.13342
ATP8B1	0.915889	0.864359	0.950388	-1.26285	-1.33842	-1.29301	0.41509	0.386386	0.362168
COBLL1	0.300861	0.299375	0.280074	-1.45451	-1.22868	-1.12268	1.01317	0.938068	0.974317
P2RX5	0.570986	0.177088	0.751088	-1.27579	-1.12527	-1.48519	1.02401	0.706448	0.656628
MYBL2	0.667769	0.743046	0.666989	-1.27695	-1.31032	-1.40826	0.621564	0.650055	0.646104
SIRPB1	-0.0986279	0.307751	0.221553	-1.61653	-0.721128	-1.18511	1.30813	0.835696	0.94827
SLC7A5	0.380824	0.450814	0.377995	-1.3244	-1.28512	-1.2962	0.901314	0.907486	0.887283
PLAT	0.570207	0.475021	0.594718	-1.27994	-1.38528	-1.30733	0.849879	0.679451	0.803267
JPH1	0.829185	0.815855	0.888545	-1.31549	-1.21485	-1.39905	0.405147	0.634511	0.356152
ATP6V0A4	-0.107582	-0.486518	0.327197	-1.18437	-1.18437	-0.850401	1.29434	0.956394	1.23532
PTPRZ1	0.567316	0.825123	0.560159	-1.5403	-1.40609	-0.996884	0.550958	0.73018	0.709537
TYRP1	-0.470332	0.0437532	-0.177902	-0.98856	-0.939892	-1.15608	1.14421	1.29278	1.25202
TSPAN14	0.742456	0.642661	0.63715	-1.31879	-1.3529	-1.32586	0.669571	0.680577	0.625144
TMEM97	0.847788	0.887296	0.683335	-1.27856	-1.36425	-1.30901	0.652549	0.396515	0.484334
COL12A1	0.442934	0.408096	0.478486	-1.44121	-1.22602	-1.25633	0.918165	0.872609	0.803275
SLC16A10	0.933926	0.784956	0.795377	-1.44911	-1.04192	-1.42078	0.341836	0.547192	0.508522
FGF1	0.741123	0.449934	0.608029	-1.4486	-0.955092	-1.52853	0.768597	0.612151	0.752387
WWC1	0.829792	0.822285	0.727531	-1.26717	-1.34189	-1.35981	0.472354	0.600979	0.515941
EVA1A	1.01589	0.803096	0.915815	-1.13794	-1.37483	-1.35175	0.518577	0.215245	0.395905
DHCR24	0.502748	0.473873	0.473879	-1.31598	-1.32801	-1.30913	0.859378	0.811197	0.832051
MYCL	-0.153645	-0.0506016	-0.227477	-1.14833	-1.12967	-0.935059	1.14681	1.34337	1.15461
RGS4	0.563017	0.654991	0.529298	-1.3218	-1.34211	-1.32223	0.804534	0.69224	0.742063
EBNA1BP2	0.878784	0.843408	0.87878	-1.21219	-1.33156	-1.38242	0.432024	0.496888	0.396293
CDC20	0.647231	0.650577	0.580944	-1.26005	-1.28041	-1.45095	0.709165	0.707301	0.696203
OGFRL1	0.595368	0.65074	0.607193	-1.52934	-1.22709	-1.22415	0.721795	0.73071	0.674766
CNNM1	0.491771	0.341174	0.261325	-1.46706	-1.20878	-1.18381	0.901029	0.999016	0.865326
DUSP1	0.508155	0.50519	0.595432	-1.3348	-1.31514	-1.32324	0.80049	0.837013	0.726904
CDC42EP1	0.966966	0.937192	0.751553	-1.29651	-1.15558	-1.44511	0.366539	0.442831	0.432117
HOXD13	0.477771	1.14112	0.820299	-1.61717	-1.32944	-0.847958	0.221354	0.528397	0.60563
AP1M2	0.309942	0.28743	0.229075	-1.18862	-1.19425	-1.41164	0.987601	1.00729	0.973174
KRT34	0.346054	0.645823	0.0719879	-1.37194	-1.0667	-1.37194	0.966431	1.02609	0.754206
MATN2	-0.075773	-0.111239	-0.0512749	-1.05118	-1.12981	-1.15603	1.17598	1.20527	1.19406
STARD13	0.757587	0.755837	0.742799	-1.44288	-1.30619	-1.23286	0.537536	0.605222	0.582942
GRHL1	0.683885	0.193406	0.351604	-1.913	-0.82343	-0.899456	0.636021	1.24043	0.530538
STX11	0.293361	0.332799	0.333186	-1.1337	-1.42767	-1.2475	1.19334	0.736327	0.919857
DUSP5	0.194314	0.206903	0.221113	-1.19709	-1.25048	-1.28403	1.07319	1.03402	1.00207
SYT16	-0.0568785	0.121182	-0.00796654	-1.13503	-1.10736	-1.24281	1.15682	1.09387	1.17818
GPR65	0.303501	0.0275891	-0.122075	-1.1345	-0.759688	-1.56332	1.24313	1.12089	0.884462
CCN1	0.888192	0.882607	0.876078	-1.31507	-1.33847	-1.26628	0.432766	0.420098	0.420079
RGS16	0.6458	0.912856	0.895271	-1.45706	-1.5161	-0.851511	0.130326	0.707281	0.533138
MAP3K21	0.700912	0.704407	0.563026	-1.28829	-1.1748	-1.51801	0.69402	0.667958	0.650774
CHAC2	0.81029	0.925142	0.863238	-1.18178	-1.3843	-1.34407	0.55517	0.258293	0.498017
MARCHF4	0.595905	0.570733	0.532671	-1.29617	-1.35188	-1.33633	0.783341	0.770801	0.730926
IGFBP3	0.6089	0.509763	0.465143	-1.28489	-1.32875	-1.35588	0.810655	0.803289	0.771777
PROSER2	-0.0468488	0.0558679	-0.0145015	-1.16098	-1.15097	-1.14721	1.10007	1.18254	1.18203
ANKRD1	0.460215	0.372982	0.421298	-1.09823	-1.43482	-1.36353	0.782476	0.985596	0.874011
ADM	0.450065	0.498161	0.534109	-1.51552	-1.05232	-1.36315	0.771686	0.84386	0.833104
KIRREL3	0.591927	0.53317	0.53206	-1.20296	-1.39673	-1.37076	0.847241	0.652865	0.813184
GFRA1	0.657812	0.593891	0.632531	-1.3438	-1.37338	-1.27885	0.721217	0.689958	0.700618
DDAH1	0.435475	0.434179	0.409551	-1.31135	-1.33542	-1.27395	0.918693	0.85481	0.868023
PDE1C	0.253511	0.225907	0.257557	-1.27148	-1.3143	-1.18539	1.02795	1.00061	1.00562
PIK3AP1	0.0694403	0.252273	0.00325473	-1.27776	-1.03789	-1.26552	0.877853	1.08617	1.29218
HKDC1	-0.0985075	-0.310729	-0.190892	-0.859166	-1.18716	-1.06123	1.2574	1.24203	1.20825
AFAP1L1	0.508444	0.604692	0.607546	-1.35548	-1.42873	-1.18987	0.865742	0.697932	0.689723
CFAP251	0.741651	0.751502	0.704611	-1.34012	-1.1981	-1.44441	0.524933	0.599989	0.659937
TENT5B	0.403297	0.216725	0.217065	-1.35035	-1.21086	-1.2197	1.18386	0.791365	0.968604
HK2	0.71111	0.830346	0.816026	-1.2734	-1.37898	-1.31929	0.588512	0.551122	0.474555
FGFR4	0.198927	0.351124	0.0438989	-1.04826	-1.43185	-1.21203	1.02516	0.943009	1.13002
AK4	0.351261	0.447839	0.414902	-1.17393	-1.22852	-1.48788	0.988883	0.819898	0.867546
NIPAL1	0.66267	0.720304	0.718169	-1.24037	-1.38998	-1.35549	0.489153	0.749378	0.64616
TGM4	0.767702	-0.766058	0.799022	-0.825991	-1.30226	-1.25401	0.770346	0.884212	0.927039
KLF15	0.407551	0.0863095	-0.199314	-1.00067	-1.08709	-1.44774	1.03174	1.06657	1.14263
CDC25A	0.880005	0.830165	0.745037	-1.27553	-1.29949	-1.38238	0.535076	0.464277	0.502843
TERT	0.68126	0.771499	0.798121	-1.49548	-1.33178	-1.13238	0.461993	0.521803	0.724965
DDIAS	0.00657644	0.16283	-0.0243433	-1.2751	-1.10499	-1.14582	1.12427	1.16673	1.08986
NOLC1	0.872532	0.918704	0.864495	-1.35876	-1.26296	-1.29257	0.397155	0.487941	0.37346
SERPINB7	-0.137414	-0.105579	-0.171264	-1.10221	-1.0896	-1.04563	1.23014	1.21277	1.20878
DHRS13	0.358765	-0.150893	0.245303	-0.756339	-1.21794	-1.57986	0.889509	1.09056	1.1209
STXBP6	0.0777919	0.0488077	0.0177182	-1.16462	-1.1657	-1.20305	1.13956	1.12072	1.12877
ADRB2	0.475277	0.465248	0.42011	-1.16356	-1.46422	-1.29921	0.858756	0.854665	0.852933
SCN9A	0.0626122	-0.055945	-0.0367141	-1.15086	-1.13461	-1.16162	1.17258	1.15048	1.15408
FASN	0.891819	0.83235	0.905496	-1.36273	-1.29453	-1.26441	0.456602	0.37935	0.456047
SEMA3E	0.796512	0.813311	0.921357	-1.43003	-0.994704	-1.47274	0.464174	0.329725	0.572394
SIX2	0.0435111	0.12543	-0.277497	-0.660185	-1.76428	-0.802017	1.099	1.17219	1.06385
S1PR1	0.647022	0.678569	0.761312	-1.33372	-1.30826	-1.35341	0.589799	0.628328	0.690356
LPAR3	0.578418	0.573945	0.787111	-1.29414	-1.58412	-1.08134	0.704283	0.682652	0.633188
DHCR7	0.895639	0.705393	0.740265	-1.20302	-1.31215	-1.44866	0.577732	0.471989	0.572809
TUBB6	0.945786	0.913386	0.862377	-1.23725	-1.33387	-1.32491	0.41128	0.411166	0.352036
RIMS2	0.0734774	0.0158981	0.0638419	-1.19075	-0.943167	-1.38111	1.05862	1.11758	1.18561
GLDC	0.428186	0.16586	0.322093	-1.37867	-1.37224	-1.05145	0.973098	1.0544	0.858724
TMEM52	0.90003	0.457659	-0.458685	-1.44624	-1.33939	-0.685784	0.484956	1.05597	1.03149
RFLNA	0.8686	0.649425	0.991863	-1.17177	-1.24262	-1.50153	0.413506	0.447764	0.544763
MTHFD2P7	0.428572	0.949718	0.819302	-1.36908	-1.40632	-1.16393	0.453547	0.664596	0.623593
NLRP10	-0.243703	0.0434248	-0.0918646	-0.901898	-1.27721	-1.10491	1.19468	1.22069	1.16079
RFLNB	0.815942	0.787609	0.820818	-1.42383	-1.21729	-1.31437	0.629907	0.432591	0.468621
NOG	0.105729	0.206344	-0.0914486	-1.21043	-1.13888	-1.20275	1.20787	0.974251	1.14932
DUSP5P1	0.00113278	0.22948	0.212828	-1.29866	-0.897122	-1.32779	0.916458	0.598596	1.56508
KCNQ3	0.243821	0.0303952	-0.021844	-1.24301	-1.14695	-1.15364	0.794906	1.24934	1.24698
PRR16	0.534469	0.193108	0.376142	-1.12694	-1.54118	-1.17515	0.928574	0.965838	0.84514
FLRT2	0.315935	0.596424	0.554251	-1.13169	-1.47313	-1.32552	0.757367	0.850969	0.85539
KAZN	0.568806	0.714807	0.75587	-1.49863	-1.00141	-1.4422	0.443439	0.684548	0.77477
ADARB1	0.0933622	0.122197	0.0489958	-1.22199	-1.17034	-1.19524	1.07514	1.12224	1.12564
ELOVL2	0.545368	0.641578	0.573855	-1.25046	-1.3069	-1.4279	0.76977	0.711583	0.743106
NRARP	0.644944	0.946115	0.47399	-1.46555	-1.32057	-1.16457	0.652275	0.739641	0.49372
ARC	0.840217	0.817411	0.864063	-1.29612	-1.37298	-1.27833	0.438709	0.477042	0.509993
INSYN2B	0.403042	0.39936	0.421655	-1.349	-1.28244	-1.27753	0.911673	0.872548	0.900694
LINC01291	0.423158	0.558127	0.584589	-1.77378	-0.954259	-1.13622	0.65149	0.963506	0.683384
MTHFD2P5	-0.287668	0.692938	0.857225	-0.997313	-0.770285	-1.71989	1.22373	0.78124	0.220016
ENSG00000215805	0.137904	-0.0489167	-0.11624	-1.448	-1.25787	-0.65274	1.20561	1.21227	0.967974
LINP1	0.352591	0.477454	0.50892	-1.37177	-1.31572	-1.23845	0.925244	0.882491	0.779242
MIR137HG	0.851068	0.83543	0.74266	-1.34367	-1.37311	-1.24555	0.526882	0.502831	0.503461
NOLC1P1	0.505795	1.02625	0.8619	-1.19214	-1.19273	-1.47818	0.391742	0.843201	0.234169
SFTA1P	0.227756	0.0968671	0.19832	-1.49562	-1.06273	-1.11058	1.04282	1.06908	1.03408
DANCR	0.464369	0.423241	0.291113	-1.21617	-1.33024	-1.34603	0.936988	0.845033	0.931694
HK2P1	0.938631	0.74674	0.852847	-1.57935	-1.14504	-1.17555	0.587472	0.357315	0.416932
ELOVL2-AS1	0.653454	0.672139	0.0404737	-1.94149	-0.510441	-1.13877	0.446787	0.969019	0.808837
SETSIP	1.05152	0.437105	0.370432	-1.4575	-0.924313	-1.3751	0.527044	1.17486	0.195953
ENSG00000230836	0.595202	0.463279	0.400196	-1.34208	-1.40626	-1.19004	0.694989	0.905861	0.878861
CDC20P1	0.726867	0.710205	0.611663	-1.38106	-1.09456	-1.49997	0.652789	0.631708	0.642367
CHORDC1P1	0.226824	0.00366218	-0.280068	-1.24846	-1.05588	-1.09902	1.21471	1.05439	1.18385
CHORDC1P5	0.0809427	0.0814186	-0.108053	-1.12594	-1.01257	-1.33321	1.07122	1.22219	1.12401
LINC02535	1.17725	0.638391	0.191378	-1.52164	-1.39883	-0.74808	0.0391434	0.912662	0.709717
MCIDAS	0.984666	0.736212	0.742372	-1.1564	-0.949257	-1.73175	0.278782	0.441992	0.653388
ENSG00000235432	0.879226	0.639012	0.14582	-1.12596	-1.56041	-1.13986	0.484093	1.11572	0.562361
STARD13-AS	0.316801	0.527177	0.112864	-1.03014	-1.67175	-1.05343	1.01876	0.785585	0.994139
BTNL12P	-0.05762	-0.111449	0.300532	-1.25045	-1.29845	-0.933057	1.08592	1.00909	1.25549
PPP1R3B-DT	0.567046	0.914939	0.63326	-1.37032	-1.3248	-1.23819	0.582186	0.324925	0.910951
ENSG00000248625	0.180977	0.34816	0.0873427	-1.45179	-0.781097	-1.38994	1.04588	0.686095	1.27438
KRT18P25	-0.789097	0.900782	0.478132	-0.560914	-1.32426	-1.29022	0.837295	1.30717	0.441113
ENSG00000250899	0.920009	0.876856	0.946648	-1.28777	-1.17039	-1.40662	0.310918	0.573728	0.236621
LINC02728	0.172845	0.652829	0.420934	-1.09333	-1.45599	-1.16932	0.238843	1.37502	0.85817
FAM222A-AS1	0.719613	0.844096	0.793241	-1.35767	-1.01988	-1.50699	0.314716	0.881601	0.331268
HIF1A-AS3	0.742089	0.693742	0.724359	-1.53828	-1.41074	-1.0048	0.633763	0.541672	0.618192
DDX18P1	1.56559	0.768553	0.270971	-1.23363	-0.992116	-1.38482	0.477258	0.480522	0.0476686
GARS1P1	0.942961	0.378111	0.45885	-1.26176	-0.705091	-1.62155	-0.191186	1.03737	0.962294
CHORDC1P4	-0.0560233	-0.0137044	-0.0164501	-1.17675	-1.10519	-1.13538	1.20881	1.08778	1.20692
ENSG00000266709	0.697416	0.757487	0.749708	-1.50702	-1.41235	-1.03665	0.484556	0.638641	0.628205
KRT18P61	0.10378	0.419392	0.26542	-0.0564091	-1.52029	-1.77374	1.10245	0.698593	0.760813
POLR3GP1	1.29322	1.0374	0.216154	-1.2854	-1.11596	-1.34016	0.342913	0.549669	0.302167
ENSG00000269906	0.395698	0.244559	0.264554	-0.788529	-1.71632	-1.21749	0.861647	1.04363	0.912249
LINC02104	1.18908	0.865128	0.137035	-1.26566	-1.20421	-1.32029	0.8299	0.244442	0.524579
ENSG00000276672	0.824109	1.12703	0.589803	-1.4904	-1.39923	-0.907858	0.136102	0.397107	0.723336
ENSG00000279766	0.249671	0.407365	0.645305	-1.18734	-0.634462	-1.73221	1.24059	0.00943457	1.00165
ENSG00000282057	-0.162736	0.407506	-0.0497312	-1.1462	-1.19875	-1.1693	1.01533	1.11949	1.18439
ENSG00000285588	0.455617	-0.100464	0.0864667	-0.700575	-1.27878	-1.5364	1.31495	0.802887	0.956304
ENSG00000286232	0.692161	0.596893	0.981636	-1.82846	-0.979365	-0.993647	0.231991	0.565611	0.733174
DLX6	0.4492	-0.756749	-0.304118	-1.23606	-1.23606	-0.346381	1.03339	1.29116	1.10562
TSPAN9	-0.103705	-0.136749	-0.135528	-1.16666	-1.05643	-1.03385	1.21087	1.15267	1.26939
GABRA3	-0.121452	-0.831055	-0.831055	-0.423469	-0.831055	-0.831055	1.38592	1.10133	1.38188
RRAGD	-0.0193739	-0.796252	-0.694154	-0.540579	-1.50303	-0.0474455	1.13097	1.25725	1.21261
SLAMF7	0.757991	-0.812377	-0.569841	-0.598166	-0.777967	-0.689021	1.24548	-0.375627	1.81952
KCNH2	-0.207416	0.0554202	-1.72894	-0.282674	-0.550772	0.263004	-0.404764	1.06088	1.79526
PKP2	0.143477	0.0808872	0.141632	-1.26494	-1.19044	-1.17407	1.14334	1.02486	1.09526
COL11A1	-0.276427	-0.070746	0.181834	-0.532814	-1.68983	-0.93178	0.813616	1.0587	1.44744
NAALAD2	-0.295573	0.029851	-0.425161	-1.36171	-0.799791	-0.830558	1.27458	1.09799	1.31037
RIMS1	0.22686	-0.752882	-0.86917	-0.110305	-0.176001	-1.65324	1.12653	1.37127	0.836935
IL12RB2	0.17986	0.712952	-1.43578	-0.590365	-0.219281	-1.49322	1.03567	0.731007	1.07916
SPTLC2	-0.200338	-0.0661395	-0.154302	-1.07736	-1.04282	-1.10786	1.30319	1.11406	1.23156
PARD6A	-0.279463	-0.45245	-0.646559	-1.0634	-1.02924	-0.33963	1.58267	1.05622	1.17185
ENTREP2	-0.363957	-0.647881	-0.71043	-0.383302	-1.07554	-0.730933	1.31115	1.34336	1.25754
RNASEH2A	-0.218805	-0.363693	0.172977	-1.07434	-1.1716	-0.907516	0.837545	1.25306	1.47237
ZNF85	-0.490611	-0.0684664	0.2265	-1.03266	-1.46292	-0.618858	1.43636	1.12638	0.88427
ECM2	-0.396641	-0.378786	-0.579962	-0.6665	-1.34297	-0.463602	1.28683	1.35519	1.18644
AREG	0.479973	-1.31151	-0.023858	-0.784787	-0.886601	-0.867415	1.06299	1.01157	1.31963
CHORDC1	-0.138274	-0.120255	-0.115317	-1.13351	-1.04745	-1.07933	1.22392	1.24774	1.16247
HMGCS1	-0.0316601	-0.0896782	-0.0171814	-1.11603	-1.15313	-1.1202	1.23488	1.08843	1.20457
LOX	0.17045	0.0409392	0.0452029	-1.05449	-1.32948	-1.18808	1.192	1.04146	1.08199
CSPG5	-0.0502867	0.0525535	-0.282003	-1.47686	-0.917856	-0.849549	1.31132	1.07229	1.14039
AGMAT	-0.42056	-0.393071	0.125469	-0.943124	-0.542956	-1.44723	1.18426	1.24729	1.18993
KIF17	-0.378586	-0.170324	-0.813841	-0.446981	-1.08927	-0.932883	1.28825	1.35586	1.18778
BCL11A	0.128429	0.0898356	-0.00651017	-0.870738	-1.31927	-1.34057	1.03761	1.16268	1.11854
RDH10	-0.0813516	-0.179333	-0.0404167	-1.03166	-1.18103	-1.08612	1.17532	1.20622	1.21836
PRXL2A	0.252938	-0.0917864	0.147251	-0.965943	-1.30961	-1.28881	1.13065	1.23574	0.889568
CALD1	-0.118936	-0.026275	-0.0859778	-1.16515	-1.08255	-1.08975	1.28142	1.1051	1.18213
MYH2	0.749181	-0.201504	-0.124783	-0.701379	-0.607382	-1.83096	1.52733	0.848842	0.340657
GNAI1	-0.450678	-0.509023	-0.491577	-0.617142	-0.976706	-0.88563	1.44197	1.26269	1.2261
CHAC1	-0.301998	-0.394681	-0.704446	-1.23858	-1.01849	0.110288	1.72867	1.03229	0.786944
NPAS1	-0.0800837	-0.186776	-0.100244	-1.08586	-1.18871	-0.984453	1.25916	1.16592	1.20106
FADS2	0.0507364	-0.0516035	0.0764863	-1.03863	-1.28344	-1.16772	1.13841	1.05462	1.22114
HTR1B	0.159261	-0.264435	-0.604722	-1.1512	-1.07797	-0.734099	1.3256	1.18089	1.16668
NARS2	0.0870785	-0.0355604	0.0466054	-1.20661	-1.20855	-1.09263	1.1031	1.18256	1.124
PAQR5	-0.59218	-0.490411	-0.455673	-0.566171	-1.08369	-0.737804	1.42898	1.21299	1.28396
PLCE1	-0.122809	-0.12903	-0.036614	-1.23896	-1.07813	-0.985194	1.20081	1.21848	1.17145
FBLN5	-0.146149	-0.417323	-0.859172	-0.63566	-0.811951	-0.998662	1.18639	1.3325	1.35003
WTIP	0.0401044	-0.128009	-0.05774	-0.856329	-1.24212	-1.25709	1.13608	1.05079	1.31431
ZNF385B	-0.0337481	-0.799637	-0.57616	-0.820855	-1.2789	-0.206348	1.3958	1.025	1.29485
CTDSPL	-0.202494	0.0668022	-0.00245071	-1.15641	-1.14875	-1.07663	1.17908	1.10544	1.23541
DENND2A	-0.0746427	-0.0490581	-0.337899	-0.555667	-1.07873	-1.38307	1.40493	1.46585	0.608283
SYBU	0.242188	0.1439	-0.00288356	-1.10921	-1.25761	-1.26129	1.0398	1.1547	1.0504
MKX	-0.357539	-0.337546	-0.150738	-0.840522	-0.535668	-1.46225	1.22733	1.42759	1.02934
SLC16A12	0.361235	-0.342055	-0.973403	-0.697219	-0.681268	-1.24959	1.2858	1.18713	1.10937
MAP3K7CL	0.129924	-0.402812	-0.0814584	-0.850356	-1.0235	-1.34044	1.1983	1.2135	1.15684
SFXN2	0.0946161	-0.145618	0.0198983	-1.21699	-1.06039	-1.15546	1.02895	1.27003	1.16496
NRG1	-0.0590848	-0.26975	-0.071934	-0.933546	-1.24271	-1.05287	1.24704	1.18465	1.1982
MEGF11	-0.13669	-0.149817	-0.393711	-0.891786	-1.19938	-0.917192	1.20448	1.55243	0.931659
DZIP1L	-0.263803	-0.0767506	-0.785232	-1.10334	-0.626652	-0.910384	0.950632	1.37779	1.43773
TMSB15B	-1.06002	-0.0620398	-1.20271	-0.399464	0.143499	-0.776924	1.45332	0.353485	1.55085
TSPAN33	0.161583	-0.506208	-0.512577	-0.75223	-0.986795	-1.03441	1.75799	0.962536	0.910106
SPON2	-1.19835	0.615099	-0.645756	-0.0621424	-1.21593	-0.765653	1.38102	0.903841	0.987876
SPATC1L	-0.13868	-0.710203	-0.585213	-0.682957	-1.10442	-0.653369	1.39489	1.24498	1.23497
TLCD1	-0.276141	-0.841735	-0.608671	-0.690373	-0.990169	-0.478436	1.06791	1.56515	1.25247
ADCY10P1	-0.530561	-1.1628	-0.377049	0.347291	0.144871	-1.31551	0.574999	1.97582	0.34294
ANKRD33B	-0.15587	-0.199656	-0.182881	-1.07235	-1.10918	-0.979441	1.23744	1.20795	1.25399
OSR2	-0.0974845	-0.590804	-0.717008	-0.278938	-0.885131	-1.1712	1.14195	0.972258	1.62635
CYB5R2	0.00783596	-1.43537	-0.0475051	-0.446823	-0.824602	-0.786328	1.17595	0.804756	1.55209
FAM110B	-0.712687	0.140698	-0.0269109	-0.693841	-1.33807	-0.938673	1.38092	1.00272	1.18584
CPT1C	-1.31981	0.189215	-0.295949	-0.454957	-0.709549	-1.01116	1.42211	1.12897	1.05113
LDB2	0.040021	-0.103535	-0.837808	-1.37975	-0.664845	-0.57352	0.664616	1.64463	1.21019
WNT10B	-0.0391551	-0.109855	0.424758	-0.450511	-1.45104	-1.48754	1.02122	1.20939	0.882729
PLAC1	-0.0946954	-0.0711885	0.22652	-0.820031	-1.34059	-1.28206	1.20247	1.08072	1.09884
FOXB1	-0.067821	0.337262	0.0522194	-1.59713	-0.934392	-0.986481	1.21996	0.84587	1.13051
NIPAL4	-0.166452	-0.191576	-0.219825	-1.21387	-1.05441	-0.852749	1.25803	1.1388	1.30205
CD34	-0.162853	-0.254791	0.150331	-0.103828	-2.07	-0.635346	0.901513	1.02184	1.15314
SLC29A2	0.115115	-0.10195	-0.0117377	-1.277	-1.03844	-1.13245	1.03333	1.15511	1.25803
FGFBP3	-0.163023	0.101471	-0.0919089	-1.28191	-1.08371	-0.99756	1.07166	1.26949	1.17548
UFSP1	-0.139213	-0.146358	-0.7112	-0.310331	-0.899265	-1.40445	0.822532	1.47195	1.31634
RNF182	-0.440281	0.065783	-0.0577782	-1.04826	-0.765966	-1.34244	1.19412	1.10442	1.29041
YOD1	-0.217785	0.0432048	-0.0865432	-0.999021	-1.14664	-1.16849	1.20731	1.22756	1.1404
C1orf116	0.360864	-0.692263	-0.286796	-0.733807	-1.46351	-0.673987	1.21604	0.901502	1.37195
CMKLR2	-0.465972	0.320192	-0.242587	-1.2923	-0.868692	-0.931893	1.46538	0.734803	1.28107
KCTD8	0.0381294	0.229676	-0.179722	-0.662528	-1.19869	-1.48384	0.715034	1.05426	1.48767
POU3F2	-0.00116071	0.119928	-0.725374	-0.722683	-1.02071	-1.24706	1.21296	1.30812	1.07597
C11orf87	0.103078	-0.45315	-0.472863	-0.386242	-2.01288	0.208182	1.43015	0.88348	0.700242
ZNF681	-0.99878	-0.0460271	-0.0199067	-0.630925	-0.127385	-1.57274	0.934127	1.55464	0.906992
RPS6KL1	0.114472	-0.319418	-0.121713	-0.996029	-1.12558	-1.12007	0.91917	1.28852	1.36064
ATL1	-0.254349	-0.407906	-0.536351	-0.972018	-1.11858	-0.472518	0.802241	1.61953	1.33995
TMEM170B	-0.137651	-0.190317	-0.151102	-1.2142	-1.0935	-0.877068	1.18802	1.18081	1.295
MT-TI	0.0342239	-0.204189	-0.783057	-0.400252	-0.475007	-1.36461	1.49748	1.68922	0.00619436
CLNS1AP1	0.22591	-0.0766948	-0.351386	-1.074	-0.894656	-1.05475	1.29245	1.74577	0.187361
KRT8P37	-0.190692	-0.498831	0.350769	-0.264329	-1.06623	-1.58088	0.595143	1.26831	1.38674
KRT18P10	-0.500708	-0.104188	-0.209508	-0.3064	-0.466636	-1.67959	1.47143	1.52417	0.27143
KRT8P14	0.256061	-0.0398735	0.323991	-1.41741	-0.874671	-1.25453	0.678248	1.55757	0.770618
MESTP4	0.278638	-0.794423	-0.95252	0.235098	-1.32055	-0.773745	1.54905	0.939992	0.838455
KRT8P8	-0.354587	-0.107941	0.00572449	0.280132	-1.55122	-1.30339	0.418245	1.0943	1.51874
KRT8P45	0.101588	-0.0506731	-1.03696	0.163505	-1.27973	-1.23116	1.11453	0.991804	1.2271
ENSG00000225205	-0.393407	-0.260678	-1.15315	-0.17253	-0.684392	-1.09311	1.0806	1.38568	1.291
PROSER2-AS1	-0.117915	-1.26083	0.267562	-0.479379	-0.859101	-1.06105	1.40772	1.1896	0.9134
KRT8P20	-0.479123	0.303502	-0.935963	-1.09243	-0.117576	-1.00948	0.7546	0.701926	1.87454
TLE1P1	-0.158335	0.344696	-1.39829	-0.8082	-0.312903	-0.909363	1.61257	0.370901	1.25893
KRT18P1	-0.397735	-0.192801	-0.0916071	-0.988455	-0.824425	-1.21923	1.15169	1.42836	1.1342
ENSG00000230309	0.302675	0.325611	-0.103724	-1.30196	-1.17231	-1.12338	1.3094	1.19036	0.573342
ARHGAP42P2	-0.27769	-0.641042	-0.721088	-1.18833	-0.766379	-0.172474	0.98432	1.63853	1.14416
ENSG00000231769	-0.611328	0.767425	-0.355896	-0.672496	-1.37073	-0.985105	1.11961	1.31179	0.796737
CTAGE7P	0.00864272	0.224202	-1.47325	-1.15544	-0.724082	-0.271152	1.1195	1.21649	1.05509
KRT18P2	-0.0463713	-0.346917	-0.613075	-1.27754	-0.771852	-0.704272	1.06188	1.27774	1.42041
KRT18P15	0.600695	-0.429585	-0.309266	-0.983052	-1.54188	-0.566523	0.751843	1.41112	1.06665
KRT8P17	0.28318	-0.411616	-0.103032	-0.462855	-1.87464	-0.642495	0.760595	1.31644	1.13443
GNAS-AS1	-0.80727	0.916898	-0.379702	-1.38817	-0.945434	-0.217332	0.197171	1.22762	1.39622
LINC01186	-0.57657	-0.280347	0.529201	-0.337188	-1.138	-1.49479	1.04075	1.26211	0.994832
ITPK1P1	-0.392796	-0.196685	0.564399	0.15009	-1.66554	-1.34654	0.926178	1.20226	0.758632
KRT8P36	0.0777783	-0.0612355	-0.680238	-0.799844	-0.861656	-1.31434	1.24481	1.21816	1.17657
NDUFB2-AS1	-0.390297	-0.661926	-1.03174	-0.468676	0.271901	-0.872308	-0.0888395	1.50324	1.73865
THAP12P2	-0.33424	0.0159205	-1.14796	-1.0535	-1.03375	-0.0618782	1.23947	1.30841	1.06754
KRT8P4	0.272719	-0.197039	-0.0996706	-1.49001	-0.9616	-0.831969	0.614248	1.48003	1.2133
ENSG00000249741	-1.60751	-0.26831	0.758882	-0.364445	-0.197891	-1.23241	1.24787	1.09258	0.571231
KRT8P32	-0.783495	0.434644	-0.301783	0.506413	-1.23841	-1.47953	1.08885	0.457077	1.31625
KRT18P21	0.171225	-0.158561	-0.329329	-1.06897	-1.16161	-1.01681	1.41436	1.06619	1.0835
KRT18P41	-0.375482	-0.182308	-0.115972	-0.614518	0.0793808	-1.97584	0.755822	1.25561	1.17331
KRT8P3	-0.378634	-0.471496	-0.680634	-0.399868	-1.03026	-0.919447	1.4989	1.08581	1.29563
ENSG00000254471	-0.212092	0.623924	-0.863145	-0.422564	-1.13898	-1.02056	0.161495	1.15911	1.71282
ENSG00000254783	0.401293	-1.1025	-0.817639	-0.340342	-0.472809	-1.08169	0.666891	1.71126	1.03553
MORF4L1P3	-0.100321	0.31088	-0.0576109	-1.66824	-0.859581	-0.827322	1.33652	0.652715	1.21297
KRT8P11	0.0146446	0.0526156	-0.376064	-0.47294	-0.153952	-1.92724	0.570078	1.83214	0.460719
ENSG00000256913	0.127353	0.133206	0.00289299	-1.04552	-1.19121	-1.33591	1.00199	1.11061	1.19659
KRT8P19	-0.493703	0.30355	-1.31097	-0.17859	-0.742002	-1.00867	1.10457	0.704212	1.62161
LINC00520	-0.340304	-0.246954	-0.0936854	-0.905287	-0.751949	-1.36132	1.31569	1.23648	1.14733
MAP3K9-DT	-0.429331	0.0157637	-0.1409	-0.457144	-0.808335	-1.64955	0.791999	1.32432	1.35318
KRT8P9	0.207416	-0.779005	-0.439199	-0.0139056	-1.37182	-1.07973	1.14586	0.963935	1.36645
VPS9D1-AS1	-0.10508	0.153247	-0.125532	-0.908832	-1.10957	-1.37209	1.13549	1.18401	1.14836
ZNF488	-0.0357669	-0.0253684	-0.135518	-0.960698	-1.2543	-1.13128	1.0928	1.16216	1.28797
ENSG00000267698	-0.336048	0.384785	-0.739033	-0.426352	-1.54413	-0.658244	0.634749	1.03565	1.64862
PLCE1-AS1	-0.63169	-0.28974	-0.696768	-0.321659	-1.11543	-0.720278	1.78088	0.951632	1.04304
KRT18P40	0.480241	0.0255801	-1.2768	-0.406941	-0.673709	-1.40331	1.15493	1.12369	0.97632
SUV39H2-DT	0.461706	-0.192884	-1.23427	-0.756898	-1.20805	-0.236425	1.46924	1.36766	0.329911
DUSP5-DT	-0.350085	0.147916	-0.696089	-0.641355	-1.24029	-0.904958	1.26916	1.01569	1.40001
ENSG00000273186	0.120334	-0.873027	-0.570561	-0.563424	-1.24537	-0.585465	1.1786	1.46246	1.07645
ENSG00000273568	-0.505883	0.323711	0.456886	-1.42939	-1.24151	-0.739354	0.979355	1.16661	0.989585
ENSG00000273987	0.048757	-0.115792	-0.562984	0.145453	-1.0479	-1.69252	1.37969	0.726059	1.11924
ENSG00000274723	-0.252993	-0.238605	-0.690213	-0.0335914	-0.767558	-1.58789	1.04982	1.18612	1.33491
ENSG00000276603	0.388238	-1.28846	-0.111996	-0.640028	-0.31072	-1.25615	0.713987	0.780943	1.72419
ENSG00000278948	-0.265407	0.329235	-0.969772	0.124901	-1.21703	-1.23318	1.53602	0.664665	1.03057
ENSG00000280385	-0.151902	-0.0282615	-0.209607	-1.14016	-1.05765	-1.04953	1.21486	1.24674	1.17551
TRG-AS1	-0.162082	0.387581	-0.939011	-0.859141	-1.00523	-0.977213	1.26268	1.05603	1.23638
ENSG00000287692	-0.437705	-0.279429	-0.484083	-1.15582	-0.84331	-0.589291	0.81684	1.57484	1.39796
RPUSD1	0.666246	0.631905	0.593653	-1.21923	-1.35334	-1.4184	0.746528	0.642019	0.710622
CYTH3	0.2429	0.273625	0.174891	-1.12378	-1.42294	-1.19867	0.986426	1.01555	1.052
CRY1	0.766694	0.531967	0.683839	-1.4293	-1.20289	-1.34714	0.773897	0.539944	0.682988
ST3GAL1	0.19385	0.287596	0.0529007	-1.56277	-0.89039	-1.18176	0.875348	1.15318	1.07204
QPCTL	0.572521	-0.0859233	-0.33647	-1.26647	-1.02261	-1.11985	0.822908	1.26238	1.17351
LIMA1	0.00328915	0.0122906	0.0566912	-1.20221	-1.15633	-1.13972	1.13221	1.1831	1.11069
RAD51	0.828319	0.746147	0.811424	-0.87876	-1.64244	-1.36156	0.382585	0.61988	0.494408
ALDH18A1	0.560864	0.624723	0.59487	-1.31156	-1.35193	-1.32332	0.680805	0.849565	0.675982
LZTS1	0.24843	-0.290341	-0.0709652	-0.99201	-0.937225	-1.41206	1.18612	1.05134	1.21671
LIMCH1	0.267587	0.273536	0.227414	-1.4454	-1.00113	-1.31221	0.99453	1.06154	0.93412
IDI1	0.479993	0.491619	0.476335	-1.29479	-1.35788	-1.2994	0.846049	0.798344	0.859723
PITX1	0.570177	0.621128	0.599215	-1.38082	-1.42176	-1.16755	0.554605	0.738675	0.886328
LMCD1	-0.875203	0.788036	-0.448145	-1.43541	-1.01066	-0.0159762	0.964488	0.608031	1.42484
ADD2	0.288361	0.196335	0.289707	-1.27272	-1.06071	-1.43369	0.925831	1.01328	1.05361
DLG1	0.0449909	-0.0145862	0.0327641	-1.2431	-1.11464	-1.13371	1.11254	1.20584	1.1099
FDFT1	0.555266	0.583615	0.628927	-1.26376	-1.33921	-1.38415	0.795037	0.675251	0.749023
ARG2	0.575247	0.461183	1.07694	-1.07586	-1.71639	-0.978937	0.96674	0.17031	0.520769
SLC27A5	0.170961	0.201494	0.0541689	-0.859028	-1.3333	-1.40285	0.809211	1.127	1.23234
RAD54L	0.758481	1.02429	0.753928	-1.34591	-1.18884	-1.38692	0.422522	0.388876	0.573576
CASS4	0.41361	0.450044	0.492329	-1.19884	-1.6986	-0.942272	1.10309	0.64682	0.733821
CWF19L1	0.279763	0.330273	0.451937	-1.34332	-1.19854	-1.31504	0.924361	1.06592	0.804648
SCD	0.145678	0.131975	0.228509	-1.10766	-1.3952	-1.17525	1.07624	1.03889	1.05681
GCAT	0.504239	-0.00823283	0.0430527	-1.31723	-1.31453	-0.958982	1.16767	1.27585	0.608154
MICALL1	0.076916	-0.0829743	-0.0412408	-1.18077	-1.17923	-1.06816	1.30557	1.06241	1.10748
ADISSP	0.372354	0.348185	0.271887	-1.19572	-1.24816	-1.3982	0.988784	0.845432	1.01544
PLCB4	-0.129396	0.0548636	-0.196312	-1.23902	-1.16178	-0.878719	1.37822	0.971975	1.20017
NOP56	0.851209	0.918899	0.870799	-1.3367	-1.19839	-1.37756	0.395149	0.515265	0.361329
LAMA1	0.181688	0.302192	0.264755	-1.43923	-1.17489	-1.14998	1.01479	1.01179	0.988871
TBL1X	0.680225	0.592716	0.65903	-1.36026	-1.35446	-1.28218	0.664197	0.717907	0.682827
CHRDL1	0.689028	0.574257	0.516755	-1.39676	-1.35764	-1.22761	0.775582	0.778319	0.648064
MYEF2	0.00789337	0.00400018	0.0335306	-1.14776	-1.17251	-1.16411	1.12068	1.22389	1.09438
SQLE	0.551447	0.508599	0.577268	-1.28428	-1.40664	-1.28249	0.856309	0.700601	0.779177
SLC1A5	0.861026	0.954838	0.764079	-1.29122	-1.22358	-1.41174	0.42155	0.454715	0.470336
IMPDH1	0.913602	0.836493	0.821024	-1.28131	-1.26758	-1.38464	0.410451	0.430167	0.521795
TWNK	0.457915	0.819339	0.730491	-1.40615	-1.02482	-1.51663	0.690488	0.639879	0.60949
NPM3	0.822992	0.724543	0.793623	-1.38904	-1.31742	-1.26887	0.530118	0.517705	0.586343
SMC3	0.267239	0.483104	0.519336	-1.3955	-1.28175	-1.22082	0.866224	1.02572	0.736439
CDR2L	0.496602	0.39778	0.446012	-1.18581	-1.23334	-1.49319	0.857064	0.726298	0.98858
INPP4B	0.292287	0.397699	0.44447	-1.25522	-1.39247	-1.23326	0.844912	0.978108	0.923473
FANCE	0.591112	0.803894	0.644845	-1.28915	-1.20112	-1.48562	0.515857	0.743817	0.676368
HMGCR	0.406171	0.309052	0.321906	-1.24791	-1.36816	-1.23624	1.03691	0.783897	0.994377
AMOTL2	0.179781	0.124622	0.14857	-1.22689	-1.22725	-1.2138	1.07244	1.0703	1.07223
PODXL2	0.386989	0.54408	0.487312	-1.34324	-1.17918	-1.41487	0.785926	0.846418	0.88657
CLCN2	0.676101	0.54752	0.189524	-1.46595	-1.29862	-1.12459	0.886788	0.624591	0.964644
SLC30A3	0.675142	0.564209	-0.333786	-1.42919	-0.707565	-1.46524	0.907936	0.877193	0.911299
RALGPS2	0.0307804	0.0466741	0.066267	-1.24773	-1.19818	-1.08288	1.20052	1.09367	1.09088
CUTC	0.272448	0.528413	0.111176	-1.1159	-1.37982	-1.30275	0.973451	1.02922	0.883752
HELLS	0.603092	0.645236	0.663465	-1.36915	-1.19774	-1.42156	0.755853	0.604615	0.716184
GOT1	-0.0770495	-0.15499	0.0909542	-1.33149	-0.943628	-1.09025	1.18171	1.2371	1.08764
ACAT2	0.316844	0.152061	0.197074	-1.05779	-1.31423	-1.35843	1.07614	0.918677	1.06966
SORBS3	-0.119534	-0.0919774	-0.0556268	-1.11586	-1.08862	-1.11538	1.26327	1.1162	1.20752
NR4A1	0.642013	0.230924	0.405588	-1.00285	-1.27035	-1.57342	0.635734	0.923228	1.00913
SLC12A4	0.187348	0.109004	0.217137	-1.2584	-1.16184	-1.26828	1.06218	1.09864	1.01422
SNRPB	0.579706	0.716229	0.568079	-1.2293	-1.26688	-1.48483	0.695354	0.792442	0.629196
HSPA2	0.463815	0.651595	-0.0317769	-0.747376	-1.37589	-1.59682	0.722883	1.0034	0.910177
AUNIP	0.903845	0.745595	0.662284	-1.65997	-1.18329	-1.06402	0.438491	0.718211	0.438862
PKMYT1	0.706835	0.925141	0.890639	-1.33492	-1.21739	-1.37257	0.315992	0.461137	0.62513
LRFN1	0.839697	0.887549	0.921923	-1.19712	-1.42461	-1.2828	0.518888	0.302656	0.433814
FLNC	0.475542	0.50184	0.518452	-1.44937	-1.25245	-1.2524	0.801737	0.813993	0.84265
PIMREG	0.067255	-0.0217729	-0.269044	-1.2127	-1.10044	-1.00948	1.08248	1.31927	1.14444
AJUBA	-0.0264931	-0.120811	-0.0970545	-1.04342	-1.16654	-1.12237	1.17183	1.22682	1.17803
THEM6	0.450644	0.394156	0.37798	-1.24327	-1.21275	-1.44524	0.904703	0.917493	0.856282
RHPN2	0.793106	0.179806	0.905067	-1.13715	-1.55709	-1.20103	0.670923	0.711135	0.635239
SCLY	0.788893	0.949325	0.646991	-1.11522	-1.44549	-1.37323	0.363688	0.639997	0.545039
PSAT1	0.418632	0.574914	0.464431	-1.19954	-1.33576	-1.40998	0.822564	0.882534	0.782207
HEY2	0.912462	-0.246074	-0.319576	-1.50599	-0.540982	-1.02931	1.1993	0.142372	1.3878
TBC1D4	0.723718	0.713127	0.793736	-1.45241	-1.23304	-1.29679	0.599295	0.537478	0.614886
HS6ST1	-0.215416	0.0540108	-0.121219	-0.705003	-1.44232	-1.08669	1.35252	1.02379	1.14032
KHK	0.305678	-0.0322006	0.67421	-1.1659	-1.3472	-1.23558	0.667403	0.947447	1.18615
CEP55	0.0243823	-0.00679135	0.0362072	-1.29004	-1.10008	-1.09158	1.18381	1.20174	1.04237
ENTPD1	0.934772	0.81083	0.784814	-1.42333	-1.36645	-1.12942	0.331823	0.616431	0.440535
SLC7A1	0.911023	0.90726	0.847296	-1.34877	-1.21447	-1.34802	0.399897	0.414739	0.431045
MYLK3	0.143132	0.174021	0.387452	-1.25741	-1.37577	-1.05442	1.25292	0.59383	1.13624
TUFT1	0.358208	0.348094	0.460217	-1.43719	-1.22939	-1.20599	0.950754	0.700274	1.05502
MBOAT2	0.00143255	-0.0736914	-0.00243036	-1.20801	-1.14966	-1.06539	1.18199	1.1596	1.15617
COL8A1	0.764613	0.744469	0.820605	-1.42426	-1.30871	-1.24173	0.513559	0.585116	0.546343
PLAC8	0.174127	0.216126	0.0610416	-1.11923	-1.24726	-1.28798	1.05055	0.950909	1.20172
OTULINL	0.658733	-0.190817	0.247372	-1.36298	-1.12425	-1.18792	0.885734	1.04529	1.02884
SKP2	0.752142	0.84512	0.74808	-1.24934	-1.33668	-1.38844	0.552349	0.526393	0.550378
C1QTNF2	0.691547	0.1256	0.0589096	-1.08976	-1.66623	-0.517283	0.924992	-0.0798821	1.55211
TRIM7	-0.242861	0.567211	0.164949	-1.22868	-1.2876	-1.08897	1.03318	1.07494	1.00783
PM20D2	0.518879	0.691899	0.678999	-1.50263	-1.22654	-1.25251	0.725923	0.680345	0.685633
EBP	0.290125	0.178813	0.291908	-0.860586	-1.39222	-1.45913	1.20589	0.789862	0.955336
CSGALNACT1	0.449554	0.0266482	-0.22165	-0.229031	-1.23568	-1.76239	0.891479	0.814157	1.26692
SIGMAR1	0.558092	0.496083	0.389394	-1.17282	-1.3582	-1.41057	0.853333	0.832225	0.812466
NTMT1	0.740354	0.678275	0.870229	-1.17727	-1.26214	-1.52268	0.525403	0.540617	0.607208
TAF5	0.835255	0.74182	0.773626	-1.46714	-1.24009	-1.24442	0.443449	0.42367	0.73383
PPRC1	0.778175	0.922658	0.770284	-1.43351	-1.19279	-1.32036	0.475559	0.536166	0.463819
PDCD11	0.525457	0.534554	0.575923	-1.38553	-1.19776	-1.38876	0.731162	0.824185	0.780771
FADS1	0.0786225	0.215907	0.177009	-1.23733	-1.23865	-1.19428	1.15811	1.04311	0.997505
CNKSR2	0.500201	0.521762	0.105506	-1.24618	-0.616927	-1.82613	0.913652	0.773179	0.874943
LATS2	0.288308	0.135062	-0.196716	-1.23159	-1.10003	-1.21027	1.14204	1.05021	1.12299
NEK7	0.414289	0.33709	0.362403	-1.13781	-1.48774	-1.24039	0.980714	0.940578	0.830872
IFIT5	0.164495	-0.07702	0.117159	-1.25328	-1.23392	-1.05669	1.17428	0.980337	1.18465
CMIP	0.470971	0.337244	0.350107	-1.35432	-1.22771	-1.30771	0.93131	0.862573	0.93753
FAM167A	0.0754906	-0.0529516	0.0497244	-1.35833	-1.29198	-0.799339	1.01709	1.26911	1.09119
FMN2	0.531188	0.643716	0.658474	-1.33505	-1.33064	-1.32537	0.782559	0.652624	0.722497
PCGF6	0.927457	0.776042	-0.00334514	-1.66255	-1.22355	-0.873234	0.684191	0.911624	0.463368
LRP8	0.910787	0.849227	0.772154	-1.40396	-1.21972	-1.31465	0.412707	0.529225	0.464235
RADIL	-0.467686	0.583477	0.627225	-1.06843	-0.640342	-1.73848	0.768819	0.898852	1.03657
ALG8	-0.0393861	-0.104095	-0.107206	-0.923621	-1.07488	-1.31402	1.26047	1.17306	1.12967
SLX9	0.670093	0.904745	0.689254	-1.33282	-1.28032	-1.36207	0.558721	0.504396	0.647997
LY6K	0.637406	0.0684366	0.451504	-1.28289	-1.47111	-1.05535	0.629569	1.11116	0.911273
PEA15	0.740376	0.768225	0.668174	-1.40569	-1.24118	-1.34264	0.624584	0.600573	0.58758
ADCY1	0.234149	0.728692	0.340475	-1.45505	-1.22121	-1.20443	0.893628	0.734601	0.949144
WNK2	0.420879	0.465977	0.524643	-1.33006	-0.833411	-1.62253	1.22518	0.38399	0.765335
ZNF367	0.639986	0.780826	0.817106	-1.57564	-1.1793	-1.19754	0.441479	0.624517	0.648569
SLITRK5	0.173307	-0.0514573	0.109854	-1.39811	-1.1571	-0.990217	0.990958	1.13388	1.18889
NETO1	0.663575	0.621172	0.675348	-1.36825	-1.30005	-1.33011	0.695631	0.693447	0.649239
GLYATL1	0.277257	1.23353	0.500764	-1.13052	-1.82121	-0.651628	0.101198	0.816249	0.674359
CDT1	0.657008	0.56871	0.389775	-1.11618	-1.40493	-1.43205	0.776992	0.758497	0.80218
SAC3D1	0.534036	0.511336	0.536376	-1.28508	-1.39304	-1.28644	0.834191	0.665454	0.883176
UQCC5	-0.203442	-0.0789	0.0748616	-0.979417	-0.972535	-1.36118	1.09921	1.36728	1.05412
ROR2	-0.159437	0.0205449	0.490613	-0.0258711	-1.76384	-1.02699	-0.101328	0.92002	1.64628
PUSL1	0.481411	0.764905	0.476029	-1.29679	-1.3232	-1.35136	0.795195	0.793009	0.660804
IRX2	0.436333	0.745677	0.402975	-1.28885	-1.22012	-1.44067	0.780947	0.822836	0.760866
NEGR1	0.668927	0.955857	0.567864	-1.39949	-1.28847	-1.27502	0.543329	0.723135	0.503864
RASGRP1	-0.0365997	0.000418297	0.0644539	-1.50968	-0.938332	-0.833275	0.993882	1.67771	0.581428
RNASEH2C	-0.351377	-0.0319558	-0.0209643	-0.927221	-0.973942	-1.29272	0.979633	1.24773	1.37081
NOC3L	0.639444	0.786844	0.67848	-1.42697	-1.35413	-1.20315	0.589752	0.730475	0.559256
RAPH1	0.854838	0.500557	0.468252	-1.70909	-1.16246	-1.02627	0.813991	0.537138	0.723047
BRSK2	-0.0795436	0.461951	0.313932	-1.24972	-0.757177	-1.60172	1.14811	0.651002	1.11316
CLTB	0.390012	0.373228	0.291612	-1.1911	-1.34539	-1.32552	0.8611	0.936083	1.00997
SLC35G1	0.0855842	0.42804	0.111383	-1.27552	-1.10854	-1.32765	0.990471	1.06329	1.03294
SAMD12	0.0915035	0.0805284	0.436896	-1.29561	-0.941724	-1.43803	0.904072	1.13417	1.0282
IMPDH2	0.167315	0.248437	0.261813	-1.16136	-1.24689	-1.33816	0.957281	1.08589	1.02568
CDH4	0.535235	0.592027	0.561982	-1.36424	-1.2677	-1.33741	0.729716	0.607877	0.942511
FRAT2	-0.17441	0.45834	0.310051	-1.0492	-1.20762	-1.38717	0.807787	1.03831	1.2039
TMEM45A	0.294977	0.64475	0.772876	-1.15954	-1.48824	-1.26604	0.853893	0.449019	0.898303
GPR3	0.986396	0.152113	0.695816	-1.73099	-1.02991	-1.04052	0.442618	0.86731	0.657166
DEXI	0.316624	0.0234118	0.225678	-1.41309	-1.19751	-1.0554	1.09492	1.21944	0.785927
RRP7BP	0.780291	0.636229	0.662529	-1.58897	-1.14529	-1.18475	0.32343	0.920682	0.595841
SLC35F3	0.756818	0.231808	0.394122	-1.67946	-1.25266	-0.862018	0.993575	0.493181	0.924628
PGP	0.421244	0.3476	0.362669	-1.25793	-1.25246	-1.37095	0.890545	0.834613	1.02468
JAG2	0.626591	0.499481	0.6738	-1.24763	-1.3478	-1.3904	0.712173	0.690409	0.783377
NAT8L	0.678003	0.763277	0.570323	-1.5153	-1.03158	-1.40034	0.441734	0.736745	0.757144
SAPCD2	0.368189	0.294947	-0.00258801	-1.08993	-1.15941	-1.45186	0.834037	1.04349	1.16313
INSIG1	0.816914	0.766969	0.963804	-1.26367	-1.33677	-1.33207	0.563192	0.446534	0.375094
PRR5	0.356132	0.550305	0.381092	-1.24534	-1.29035	-1.33768	0.916403	0.529306	1.14013
MITF	0.563178	0.574744	0.457924	-0.995057	-1.49235	-1.43649	0.674826	0.968214	0.685008
HS6ST1P1	-0.72957	0.7107	-0.0191063	-0.299702	-1.4949	-1.0958	0.373907	1.14595	1.40852
ENSG00000188078	0.0703142	-0.951187	-0.123438	-0.700825	-0.448256	-0.889499	0.579562	0.177652	2.28568
HES4	0.289418	0.473006	0.598327	-1.26667	-1.28613	-1.36901	0.771317	0.945848	0.843899
ASTL	0.340634	-0.752266	0.643693	-0.585125	0.0249162	-2.02117	0.55102	0.372356	1.42594
DPY19L2P1	-0.0550672	0.615947	0.049301	-1.0377	-1.29307	-1.32068	1.14737	0.868767	1.02513
RRP7A	0.576136	0.753302	0.621946	-1.11392	-1.47148	-1.38452	0.782535	0.532593	0.703413
STK40	0.448312	0.525783	0.416423	-1.52174	-1.24654	-1.15299	0.885906	0.742928	0.901917
SCN8A	0.634569	0.511755	0.283595	-1.559	-1.02284	-1.29285	0.582526	1.06065	0.801597
MCMBP	0.6173	0.703648	0.56463	-1.3968	-1.27752	-1.31551	0.800474	0.670292	0.633482
TEAD4	0.503493	0.434007	0.417952	-1.33811	-1.32324	-1.27255	0.813406	0.84205	0.922985
SNHG12	0.377108	0.610546	0.623277	-1.11778	-1.36468	-1.46642	0.783007	0.856144	0.698792
MICB	0.511443	0.596797	0.402355	-0.814059	-1.32504	-1.6236	0.648035	1.2813	0.322775
RPL26L1-AS1	1.19046	-1.3804	0.402741	-0.384809	-1.28111	-0.914228	0.905426	0.703165	0.758765
UQCC3	0.600626	0.496271	0.712431	-1.16254	-1.35784	-1.45093	0.760746	0.589922	0.811315
CD177	-0.0419963	0.227577	0.04928	-0.519068	-2.2816	-0.12346	1.05769	0.771533	0.86004
PSG5	0.371627	0.592359	0.442526	-1.07765	-1.77731	-0.983012	0.617188	0.875905	0.938374
CCDC85C	0.510183	0.603702	0.62034	-1.36701	-1.27633	-1.33813	0.665325	0.726753	0.85516
SNORD17	-0.370849	0.184043	1.08337	-0.667671	-1.66371	-1.02896	0.352931	0.932834	1.17801
NPM1P32	0.65653	0.380542	0.600273	-0.600016	-1.31495	-1.81276	0.30772	0.841405	0.941256
RPL26P13	0.235419	-0.623575	0.714565	-1.34868	-0.277458	-1.12449	0.471641	0.039259	1.91331
TMX2	0.498523	0.581621	0.738709	-1.45978	-1.24002	-1.26516	0.806832	0.828479	0.510795
CNN2P6	0.66272	-0.473662	-0.417953	-0.518079	-0.273423	-1.72743	0.0203983	1.6032	1.12424
ZNF90	0.52224	0.796088	0.437447	-1.59658	-1.15673	-1.17394	0.565871	0.920524	0.685085
MPRIPP1	-0.413415	-0.174317	0.0947188	-1.04324	-0.983021	-1.12355	1.33344	1.03644	1.27295
CRPPA	-1.31851	-0.522587	0.884132	-0.305766	0.148214	-1.54277	1.33146	0.490449	0.835366
DDX18P6	1.09607	0.483139	0.162624	-0.76379	-0.905734	-1.82312	0.174294	0.269522	1.30699
NUTM2A-AS1	0.295245	-0.6118	0.468856	-0.764466	-1.39242	-1.04966	0.511419	1.58697	0.955858
KRT8P51	0.977561	-0.721297	-0.303762	-0.762938	-1.79847	-0.158903	1.05479	0.785	0.92802
CERS1	0.420647	0.615922	0.175799	-0.870366	-1.09012	-1.80154	0.81236	1.03039	0.706909
DMTF1-AS1	0.768944	-0.31234	-0.754975	-0.682006	-0.435994	-1.67363	0.8043	1.02928	1.25642
ENSG00000224163	0.946446	0.504737	0.0559647	-0.832075	-0.81489	-1.97107	0.543468	0.582393	0.98503
HAGLR	0.415357	0.606699	0.42486	-0.838296	-1.44149	-1.57813	0.955012	0.594234	0.861749
RASAL2-AS1	-0.530563	0.481836	0.538649	-1.04536	-0.562587	-1.73135	0.806707	0.859584	1.18308
RNF32-AS1	0.432898	-1.45412	0.262509	-0.88858	-0.631329	-0.771662	0.87504	0.490088	1.68515
RPS27AP12	0.800044	0.161305	-0.826081	-0.874533	-0.792059	-1.47716	0.914007	0.891537	1.20294
ENSG00000225655	0.588658	0.915361	-1.33601	-0.819743	-0.410918	-1.41258	0.575663	0.778143	1.12142
SCDP1	0.17646	0.25785	0.181155	-1.27367	-1.20636	-1.24404	0.945114	1.00826	1.15523
ENTPD1-AS1	0.7236	0.698566	0.65964	-0.706796	-1.90709	-1.07618	0.203322	0.363103	1.04183
ENSG00000228509	0.11524	0.536093	0.913566	-1.26565	-1.33274	-1.27363	0.875883	0.906883	0.524346
MYOSLID	0.885452	0.919289	0.944478	-1.12255	-1.10695	-1.60018	0.448386	0.189539	0.442536
SKP2P1	-0.152252	-0.111405	1.53438	-0.832706	-1.73197	-0.731743	0.681974	0.589333	0.754396
ENSG00000230010	1.27599	0.00089795	-1.23395	-1.06521	-0.0433695	-1.31551	0.639473	0.702819	1.03886
PSAT1P3	0.252346	0.620336	0.429254	-1.42412	-1.21535	-1.22254	0.506579	1.06146	0.992034
ENSG00000231566	-0.26733	0.415813	0.479033	-0.994619	-1.1893	-1.41537	1.00616	1.27862	0.686987
SMC3P1	0.412796	0.661689	-0.0967742	-1.4426	-0.702138	-1.53293	0.77533	1.01314	0.9115
MCF2L2P1	0.135082	0.074054	0.919899	-0.851192	-1.73127	-1.04414	1.21021	0.532446	0.754916
DCST1-AS1	-0.0714644	0.21854	-0.279259	-1.82666	0.372091	-1.22734	0.891425	1.31113	0.611535
LINC00665	0.171493	0.141533	0.143885	-1.13808	-1.40873	-1.10174	1.06142	1.20782	0.922405
KRT8P39	0.167853	0.947427	-0.162632	-1.33624	-0.479905	-1.63144	0.830377	1.21659	0.447973
CYP51A1P2	0.426856	0.83768	1.05121	-1.19021	-1.08242	-1.6118	0.509113	0.576494	0.483082
LINC02609	-0.234142	0.475998	-0.0599378	-1.09978	-0.97549	-1.39548	1.12204	1.0896	1.07719
ENSG00000234061	0.0019226	0.0444749	0.851656	-1.08264	-1.2648	-1.34499	1.04212	0.688143	1.06411
DEPDC1-AS1	0.623953	-1.0201	0.214687	-1.17935	-0.903947	-0.900225	0.758717	1.07107	1.33519
C12orf75	0.710021	0.682183	0.644223	-1.11509	-1.37216	-1.49248	0.691991	0.624457	0.626849
RPS2P7	0.842097	0.178983	-0.00526869	-0.252775	-1.13805	-1.70773	1.69144	0.0442013	0.347103
MTFR2P2	-0.900156	0.395801	0.92949	-0.0589132	-2.04604	-0.504853	1.02544	0.602472	0.556756
PNMA6A	0.153091	-0.0359148	-0.18189	-1.25547	-0.477362	-1.54532	1.12279	0.998102	1.22198
GPS2P1	0.650027	0.350721	-0.548355	-1.01547	-0.57674	-1.70307	1.27862	0.657351	0.906923
ENSG00000237870	0.36768	0.850286	0.562867	-1.47871	-1.4446	-1.00123	0.621411	0.715149	0.807149
IDI1P1	0.204263	0.537255	0.121497	-0.848988	-0.761475	-1.95493	1.08464	0.963036	0.654697
ENSG00000239739	0.251846	1.12475	-0.83966	-1.20272	-0.69218	-1.26238	1.02124	1.05028	0.548819
ENSG00000241257	0.118783	-0.704762	0.521042	-0.836016	-0.608618	-1.64223	1.05568	1.31278	0.783344
ENSG00000242163	0.814795	-0.976677	0.897321	-0.875666	-1.03432	-1.29545	0.687268	0.870842	0.911884
ENSG00000246477	0.928908	0.238766	-0.587768	-1.84184	0.35789	-1.08571	0.626166	0.0844418	1.27914
GLDCP1	0.555712	0.636142	-0.10685	-0.320738	-1.36607	-1.79196	0.564457	1.14176	0.687551
ENSG00000248927	0.255077	-1.3652	0.473954	-1.08004	-0.487868	-0.614908	1.37428	1.47458	-0.0298796
LINC02762	-0.21904	0.106596	-0.384448	0.338476	-0.962597	-1.87452	1.30557	1.07454	0.615423
ENSG00000253414	0.414517	0.449548	-0.416525	-1.1806	-0.978759	-1.35388	0.73435	1.23968	1.09167
ENSG00000253966	0.310989	0.00110723	0.837619	-0.316633	-1.52765	-1.42302	1.32447	-0.183951	0.977066
PRXL2AP2	-0.458917	0.828919	-0.789366	-0.103993	-1.50676	-0.50293	1.82047	0.790518	-0.0779452
ADM-DT	0.307645	0.336887	-0.525243	-1.05816	-1.02065	-1.32421	1.0868	1.15598	1.04095
CENATAC-DT	0.0816373	0.56944	-1.18832	-1.39408	-0.675799	-0.599762	0.977304	1.28275	0.946842
HPRT1P3	-0.550961	0.647266	0.767233	-1.39785	0.485709	-1.69187	1.09042	0.668709	-0.0186584
CRIM1-DT	0.254776	-0.12217	-0.247688	-0.610204	-1.0429	-1.5697	1.16394	1.41646	0.757484
RNF126P1	1.24432	0.719065	0.4124	-1.03506	-1.29605	-1.49239	0.724163	0.366859	0.356682
ST3GAL1-DT	0.372886	0.0365655	0.471303	-0.504459	-2.2765	-0.380293	1.12532	0.824959	0.330222
KRT18P18	-0.795106	0.341803	0.272236	-0.0657608	-1.66464	-1.13061	1.05605	1.12691	0.859112
ENSG00000261786	0.0614769	0.0332391	-0.0509225	-1.11377	-1.30675	-1.0238	1.42329	0.899803	1.07744
AK4P1	0.644103	-0.721619	0.5766	0.280376	-1.83814	-1.14901	0.935116	1.00383	0.268739
ENSG00000264215	0.483192	0.990342	-0.447534	-1.11237	-0.160429	-1.92606	0.84918	0.749794	0.573887
ENSG00000266651	0.151491	0.852874	-0.716925	-1.68864	-0.545252	-0.778464	0.751745	1.47085	0.50232
ZNF850	0.515815	0.981173	0.462636	-1.03385	-1.43468	-1.46095	0.618553	0.680249	0.671059
PCGF7P	0.339494	0.592586	0.633005	-0.335745	-1.11105	-1.97144	1.25855	0.0342052	0.56039
AFAP1-AS1	0.000184216	0.17569	-0.173303	-0.943654	-1.19835	-1.28132	1.19334	1.29541	0.932006
SLC30A6-DT	0.307587	-1.28867	0.652835	0.0581004	-0.618763	-1.7203	0.803116	1.2168	0.589296
ENSG00000273388	0.134726	-0.175818	-0.51776	-0.792189	-1.2969	-0.933822	1.23042	1.50958	0.84177
EPOP	0.451201	0.642844	0.409226	-1.1561	-1.21213	-1.56318	0.788266	0.833351	0.806529
PCCA-DT	0.559875	0.0583715	0.15935	-1.2076	-0.630819	-1.75392	0.794032	0.847275	1.17343
ENSG00000274849	0.970727	0.322507	-0.195983	-1.84847	-0.207271	-1.2751	0.859313	0.416144	0.958127
ENSG00000275216	0.533554	0.132962	0.0990243	-1.1099	-1.47261	-1.15043	0.8865	0.960043	1.12086
ENSG00000278041	0.58723	0.855219	0.251445	-1.37129	-1.1558	-1.40457	0.732421	0.721712	0.783638
CEP83-DT	0.236623	-0.170841	0.913763	-0.604092	-1.4084	-1.51255	1.15861	0.429418	0.957471
ENSG00000280020	-0.00739281	1.08128	0.548738	-0.921913	-1.57373	-1.22679	0.3504	0.724512	1.0249
ENSG00000280099	0.792362	1.02551	0.154132	-1.25873	-0.855254	-1.52931	0.537493	1.1629	-0.029106
SNHG4	0.386087	0.38633	0.300752	-1.24295	-1.2129	-1.40513	0.90175	1.06345	0.822618
ENSG00000286519	0.249833	0.0520649	-0.785246	-0.998171	-0.632935	-1.27366	1.03591	0.696753	1.65546
ENSG00000286887	0.571386	0.607907	-0.636081	-0.571599	-0.689017	-1.72275	1.07828	-0.0401784	1.40205
ENSG00000286996	-0.365871	1.0179	-0.406612	-0.646901	-1.36442	-0.745738	-0.0589222	0.774861	1.7957
ENSG00000287735	-0.156664	0.147687	0.0744761	-0.847264	-1.20772	-1.07539	0.0568752	1.29433	1.71367
ENSG00000287817	-0.171826	-0.558516	0.51485	0.264754	-0.987831	-1.86037	0.678484	0.761856	1.3586

## Sheet: C6
	MSTO_211_DMSO_1	MSTO_211_DMSO_2	MSTO_211_DMSO_3	MSTO_211_7883_1	MSTO_211_7883_2	MSTO_211_7883_3	MSTO_211_R7883_1	MSTO_211_R7883_2	MSTO_211_R7883_3
KCNG1	1.43728	1.28211	1.12563	-0.397219	-0.388433	-0.636986	-1.15351	-0.339996	-0.928864
POU2F2	1.06011	0.983154	1.00614	0.342309	0.242747	0.089684	-1.40468	-1.00153	-1.31793
ABCC9	1.14774	1.08501	1.33848	-0.49809	-0.100726	-0.144453	-0.393951	-0.81863	-1.61538
HAS1	1.06202	1.05542	1.21664	-0.0125263	0.0903469	-0.0298651	-1.21349	-0.612595	-1.55595
IL1B	0.980241	1.03688	1.02782	0.251223	0.28537	0.177087	-1.24645	-1.14992	-1.36225
WNK4	1.03522	1.01161	0.964165	0.255052	0.256869	0.25976	-1.24044	-1.32881	-1.21343
HLX	1.35898	1.14237	1.33384	-0.25429	-0.233078	-1.05897	-0.6333	-0.996718	-0.658852
BCL2A1	1.05825	1.24425	1.03249	-0.134249	0.023209	0.306061	-1.17667	-1.17667	-1.17667
DNAJA4	0.945506	1.24191	1.09731	0.0753193	-0.849723	0.335941	-1.65174	-0.400567	-0.793953
TRPM2	1.25512	1.34415	1.27693	-0.577957	-0.377559	-0.238326	-0.798024	-1.08672	-0.797615
ABI3BP	0.997847	0.998761	0.991476	0.276396	0.259347	0.258565	-1.0898	-1.36289	-1.32971
GAREM2	1.38052	1.16896	1.18839	-0.393263	0.0406527	-0.580222	-0.80462	-0.705058	-1.29536
NAGS	0.948932	0.930529	0.958915	0.362305	0.377825	0.270163	-1.27617	-1.16453	-1.40797
RBP7	1.31424	0.771088	1.17125	0.366696	0.220191	-0.705597	-1.26281	-0.568087	-1.30696
NLRP3	1.42355	0.85319	1.40918	0.043938	-0.195222	-0.645571	-0.923218	-0.887104	-1.07874
PTX3	1.15355	1.16795	1.18927	0.0137692	-0.0872119	-0.0253594	-1.102	-1.14906	-1.16089
KCNK5	1.2994	1.44589	0.887451	-0.0450131	-0.100894	-0.910325	-0.471676	-0.77417	-1.33067
EN2	1.07586	0.923916	1.14692	0.439801	-0.0433395	0.067946	-1.31238	-0.915742	-1.38298
GPR4	1.13527	0.704909	1.20185	0.347084	0.262192	-0.0589753	-1.23261	-0.809952	-1.54977
RPP25	0.93811	0.921084	0.874508	0.439618	0.405439	0.2886	-1.19621	-1.51917	-1.15198
CASP3P1	1.50447	1.1424	1.07297	-0.937275	-0.237352	-0.00490075	-0.901333	-1.12759	-0.51139
PSG11	1.24899	1.21605	1.36421	-0.436039	-0.260728	-0.359203	-0.684413	-1.22186	-0.867006
MGAM	1.35151	1.31682	1.25084	-0.408473	-0.379936	-0.523629	-0.956653	-0.747201	-0.90328
ENSG00000277342	1.41754	1.57949	0.246556	0.035161	0.0741087	-0.57625	-1.07611	-1.34643	-0.354064
SENP3-EIF4A1	0.799166	1.13218	1.11602	-0.288505	0.14924	-0.546908	-0.157248	-2.09595	-0.107997
ENSG00000287134	1.31436	1.1802	1.17458	0.243363	-0.307533	-0.688893	-1.10125	-0.984849	-0.82999
TMEM98	0.825075	0.784174	0.824696	0.56342	0.513027	0.443858	-1.29873	-1.19746	-1.45806
NOX1	0.916478	0.938363	1.02316	0.352351	0.0327923	0.286423	-0.827796	-1.92486	-0.79691
IL20RA	1.13779	0.0290016	1.21598	0.141648	0.255288	0.539405	-1.55874	-1.53999	-0.220383
TNFRSF1B	0.890408	0.870274	0.762603	0.452242	0.449681	0.515981	-1.27395	-1.42088	-1.24636
BMAL2	1.31224	1.30343	1.27462	-0.478506	-0.294768	-0.394228	-0.934711	-0.820359	-0.967721
HDAC9	0.990601	1.06172	1.06045	0.143394	0.284083	0.179242	-1.36077	-1.18137	-1.17736
CC2D2A	0.778063	0.879752	1.02844	0.324567	0.474366	0.393702	-1.48767	-1.14327	-1.24795
CDK17	1.07186	1.22944	1.13748	-0.0355456	0.0697447	0.00563719	-1.14965	-1.21847	-1.1105
COL17A1	0.838397	1.22109	1.12996	0.0931599	-0.0959949	0.410512	-1.32991	-1.17848	-1.08873
GSTO2	0.920596	0.785849	1.15153	-0.996922	0.166279	0.911616	-0.552416	-1.5122	-0.874332
TIE1	0.839057	0.834441	0.801451	0.532232	0.463461	0.484952	-1.26483	-1.39132	-1.29944
ADGRL1	0.920437	0.814509	0.794825	0.299882	0.527769	0.568403	-1.27966	-1.20593	-1.44023
CAPN6	0.704198	0.861772	0.574292	0.410302	0.495416	0.868425	-1.11292	-1.6254	-1.17608
POLD3	1.17661	1.32839	1.22541	-0.342989	-0.0963749	-0.202776	-1.04752	-1.04902	-0.991735
LAMP3	0.431988	0.854845	1.19907	0.244772	0.884161	0.138988	-1.01202	-1.34923	-1.39258
MOXD1	0.923095	0.953031	0.795581	0.346732	0.413236	0.470551	-1.194	-1.38052	-1.32771
MOK	1.0309	0.999717	0.969368	0.311769	0.264109	0.210939	-1.32508	-1.2109	-1.25083
CXCL2	0.792358	0.859342	0.805409	0.472014	0.4931	0.531524	-1.19812	-1.33129	-1.42434
CMTM1	0.867776	1.04536	0.576058	-0.0937013	0.700801	0.662204	-1.15155	-1.58611	-1.02084
TPTEP1	0.954892	0.976912	0.86021	0.409218	0.389383	0.275583	-1.32065	-1.18671	-1.35884
COCH	0.79065	0.939818	0.797464	0.474343	0.388699	0.543242	-1.41045	-1.18979	-1.33398
SLC17A9	0.972339	0.772838	1.08898	0.723769	0.141202	0.0651859	-1.25477	-1.25477	-1.25477
MYLK2	0.68144	1.10495	1.12276	-0.554187	0.700035	-0.17891	-0.11345	-0.93635	-1.82629
NECAB2	0.854087	0.848584	0.863279	0.136049	0.598217	0.220933	-0.353267	-1.23936	-1.92852
EHD4	1.19118	1.30706	1.25993	-0.281023	-0.189649	-0.233639	-1.02314	-1.07445	-0.956269
SFRP1	0.996317	0.960664	1.00902	0.276722	0.266317	0.297515	-1.25284	-1.27951	-1.2742
RUNDC3B	1.07613	0.843907	0.685439	0.666769	0.0816089	0.45523	-1.31235	-0.963452	-1.53329
TFPI2	0.893308	0.902155	1.02184	0.374425	0.317081	0.354926	-1.29955	-1.3034	-1.26078
SERPINE1	1.16978	1.16569	1.19509	-0.0925438	0.0047192	-0.0527556	-1.17122	-1.10836	-1.11039
AEBP1	0.814453	0.817476	0.860269	0.445408	0.509631	0.506998	-1.29099	-1.33804	-1.32521
RAPGEFL1	0.963484	0.673838	0.900736	0.588634	0.478263	0.291139	-1.52631	-1.11868	-1.25111
RAD51C	1.08978	1.18622	1.05874	0.16661	-0.0645248	0.0845714	-0.981265	-1.43778	-1.10234
TBC1D9	1.00509	1.13266	0.830374	0.348963	0.293123	0.15469	-1.16635	-1.14259	-1.45597
NKX3-2	0.648211	0.143641	0.879437	-0.27503	0.791355	1.25998	-0.555614	-1.39179	-1.50019
HPX	0.464592	0.625564	0.938514	0.532162	0.228046	0.82069	-1.66429	-1.62124	-0.324039
KIAA1549L	0.919908	1.09412	1.02549	0.0918558	0.303474	0.317762	-1.30983	-1.17518	-1.26761
SLC35F2	0.974393	1.0436	0.951	0.304078	0.308509	0.211502	-1.16517	-1.22994	-1.39797
EXPH5	0.555329	1.12126	0.555335	0.379457	0.745383	0.522025	-1.48926	-0.993446	-1.39609
TBC1D30	1.1672	1.56695	1.16303	-0.526821	-0.44633	-0.4314	-1.0501	-0.612526	-0.830004
ADTRP	0.864147	0.940235	0.815107	0.290596	0.839854	0.0601501	-1.36509	-1.05087	-1.39412
FAM184A	1.21872	1.09101	0.842757	0.184918	0.000522547	0.039337	-1.84246	-0.822169	-0.712632
MAN1A1	0.52261	0.848394	0.59617	0.626277	0.822797	0.557107	-1.35631	-1.372	-1.24504
UST	0.823949	0.952738	0.952122	0.300797	0.419241	0.397779	-1.07794	-1.17502	-1.59366
CD83	1.17408	1.13728	1.20938	-0.118529	-0.00628049	-0.000725533	-1.1974	-1.06327	-1.13452
MDFI	0.743189	0.844694	0.228499	0.522029	0.49975	1.04076	-1.11639	-1.29643	-1.4661
PRLR	0.708506	1.00865	0.876094	0.399343	0.165313	0.686064	-1.11533	-1.57519	-1.15345
FGF12	0.702479	0.883889	0.55141	0.533802	0.677364	0.623958	-1.43764	-1.329	-1.20626
IQCG	1.00724	0.824546	0.869833	0.376357	0.406467	0.396878	-1.49558	-1.22427	-1.16147
CISH	1.10825	0.97695	0.632187	-0.439839	0.489381	0.597571	-1.79039	-1.08974	-0.484379
IL1A	0.902768	0.960742	0.974375	0.329948	0.475458	0.201349	-1.29495	-1.205	-1.34469
IL18R1	1.00363	0.929424	1.13607	0.247728	0.199793	0.205158	-1.02699	-1.27975	-1.41506
SLC9A2	1.03515	0.554317	0.639241	0.988834	-0.0775123	0.559916	-1.00591	-0.976568	-1.71748
MARK1	1.1413	1.30397	0.858192	0.263935	0.104879	-0.22009	-0.881315	-1.44368	-1.12719
PAPPA2	0.795807	0.569973	0.49355	0.570907	0.671565	0.521805	-1.86706	-0.278115	-1.47843
KIF21B	0.987987	1.20881	1.13992	0.186343	-0.0785176	0.0797961	-1.39312	-1.11122	-1.01999
CA14	0.72929	0.840002	0.850147	0.581459	0.291073	0.604992	-1.3266	-1.59153	-0.978833
TJP2	0.944368	0.760126	1.03419	0.333486	0.60217	-0.0201269	-0.620619	-1.52232	-1.51128
SOCS2	1.27699	1.10546	1.11552	0.0980195	-0.0970813	-0.101443	-1.06541	-1.06803	-1.26403
TRIM6	0.9119	0.997473	0.646975	0.501177	0.379199	0.477364	-1.21166	-1.4299	-1.27253
NRK	1.21877	1.10052	1.1339	0.301757	-0.289441	-0.100009	-1.06353	-1.31272	-0.989236
PFKFB2	0.935401	0.854414	0.549955	0.631113	0.428369	0.53455	-1.51717	-1.16867	-1.24797
FLRT1	1.01015	0.834872	0.960321	-0.141903	0.551266	0.391379	-1.33038	-0.626087	-1.64963
KDR	0.773694	1.12492	1.23115	0.0420137	0.0205429	0.352554	-0.979711	-0.93337	-1.63179
ARHGAP22	1.0542	1.1233	1.09753	-0.0208235	0.322231	0.0188219	-1.14765	-1.27462	-1.17299
STARD8	0.978335	0.928892	0.984196	0.0199054	0.481761	0.38567	-1.47592	-1.1632	-1.13965
AOC3	0.831424	0.932017	1.04056	0.510805	0.314231	0.116961	-1.02963	-1.7006	-1.01577
PER2	0.966118	1.16322	0.855563	-0.0709754	0.601362	0.0887678	-1.1357	-0.866214	-1.60214
POPDC3	0.739855	0.997335	0.772965	0.51414	0.498399	0.410625	-1.41579	-1.31201	-1.20552
GSC	0.806939	1.02314	0.910867	0.147742	0.607429	0.318852	-1.04696	-1.22152	-1.5465
PTPN22	0.106238	1.03431	1.0346	0.596872	0.680494	0.376015	-1.26696	-1.25054	-1.31102
ETS1	1.16903	1.24364	1.27702	-0.211228	-0.164245	-0.139027	-1.00593	-1.07368	-1.09559
ADAM19	0.999041	1.05409	0.868027	0.270595	0.387535	0.227823	-1.20824	-1.41153	-1.18734
GLUL	0.89222	0.982906	0.918784	0.316454	0.371115	0.389091	-1.37244	-1.23329	-1.26484
HTR2B	0.754362	0.955206	1.01217	-0.151951	0.503719	0.603077	-1.58239	-0.767172	-1.32703
CIB2	0.356241	0.885621	0.696515	0.769891	0.754263	0.369732	-0.892512	-1.77618	-1.16357
MNS1	1.17222	1.35834	1.26567	-0.209958	-0.391735	-0.234366	-1.03308	-0.929553	-0.997538
SLAIN1	0.54587	1.44025	1.24629	0.166178	-0.0926566	0.0949752	-1.3644	-0.801511	-1.235
NTRK3	0.910054	1.18416	0.754609	0.38914	0.240885	0.258036	-1.31318	-0.849567	-1.57413
CHST4	1.1814	0.643272	1.60527	0.0329924	0.018103	-0.510979	-0.670776	-0.790641	-1.50865
RHBDL3	0.397711	0.737686	0.974964	0.195186	1.27473	0.107828	-0.925714	-1.38845	-1.37393
PIK3R5	0.713054	0.504961	1.1984	0.773351	0.70284	-0.142372	-1.25008	-1.25008	-1.25008
ZNF750	1.33541	-0.652982	1.20373	0.526294	-0.117926	0.817155	-1.17224	-0.716932	-1.22251
CNKSR1	1.28017	0.976152	0.606617	0.468062	0.46439	-1.03352	-0.288872	-1.68154	-0.791459
IGSF3	0.764884	-0.121416	0.949597	0.795303	0.778459	0.581532	-0.977626	-1.63791	-1.13282
ZNF697	0.953025	0.835328	0.949579	0.472086	0.366475	0.290154	-1.08237	-1.35159	-1.43269
ILDR2	0.89659	1.22596	0.930949	0.604837	-0.0560791	-0.00144503	-1.14492	-0.97203	-1.48386
SYT14	1.05531	0.779089	0.655528	0.362039	0.580453	0.47753	-1.37655	-1.42423	-1.10918
GALNT13	-0.466981	1.14297	0.953325	0.305186	0.525011	1.01552	-0.851289	-1.31187	-1.31187
AGTR1	1.05499	0.962894	1.44281	-0.0573627	-0.0654159	-0.449523	-1.66106	-0.893126	-0.334207
USP53	0.850109	0.852019	0.749127	0.387678	0.537919	0.572843	-1.43083	-1.22225	-1.29662
ADAMTS16	0.925168	1.28355	0.56343	0.299817	0.51622	0.170225	-1.4724	-1.22322	-1.06279
N4BP3	1.11927	1.14182	0.755855	0.12156	0.124697	-0.0133004	-0.959427	-1.95085	-0.339622
DOK3	1.05377	1.20533	1.02099	0.265732	0.135554	-0.126848	-1.09054	-1.05264	-1.41135
NFKBIE	1.07905	1.03489	1.04876	0.280541	0.103187	0.0994609	-1.51425	-1.0835	-1.04815
SLC22A3	0.99212	0.63103	0.917727	0.28421	0.392324	0.658923	-1.53853	-1.22663	-1.11117
CREB5	0.843371	0.881092	0.874502	0.454621	0.466867	0.407586	-1.23834	-1.4003	-1.2894
SH3KBP1	0.861945	0.781037	0.739089	0.58533	0.540514	0.45989	-1.3482	-1.2564	-1.36321
TMEM47	0.72314	0.823256	0.706305	0.724356	0.217469	0.730217	-1.40884	-1.40884	-1.10706
NAPRT	1.23859	1.22963	0.982415	-0.354798	0.185068	0.0826182	-1.24631	-0.941889	-1.17532
HTR7	0.577162	0.918548	0.780973	0.232839	0.861705	0.502283	-1.21347	-1.05273	-1.60731
ZNF215	1.17476	1.05717	1.16609	-0.149261	0.103415	0.145664	-1.24101	-1.10001	-1.15682
ZC3H12C	0.780451	0.907343	0.725845	0.307956	0.613311	0.612533	-1.31173	-1.30244	-1.33326
AP1S3	0.924287	0.925561	0.731911	0.490705	0.472114	0.365356	-1.10308	-1.39409	-1.41276
PDE3B	1.036	1.02023	0.908425	0.130822	0.506607	0.144518	-1.07172	-1.47862	-1.19627
ZIC1	1.20098	0.645489	0.939996	0.411916	0.382106	0.246177	-1.27555	-1.27555	-1.27555
CLGN	0.98436	1.5774	1.17368	-0.0712662	-0.156378	-0.667213	-0.95719	-0.962341	-0.921045
BMP6	0.820048	1.30613	1.02895	0.227287	0.144445	-0.0459165	-1.67202	-1.07246	-0.736468
PID1	0.736199	1.19889	1.07369	0.442745	0.0705	0.0260903	-1.22863	-0.676688	-1.64279
HS3ST3A1	1.13562	1.17635	1.18592	-0.142884	0.0760269	-0.0194613	-1.21475	-1.14798	-1.04885
PDLIM3	1.07939	0.697055	0.436607	0.231784	0.906521	0.520744	-1.29289	-1.37321	-1.20601
ACSS1	0.880567	0.81281	0.693574	0.583893	0.407238	0.578802	-1.33445	-1.20688	-1.41555
ADAMTS3	0.730005	0.857684	0.678251	0.515331	0.635727	0.557127	-1.44497	-1.31503	-1.21413
TMED6	1.17893	1.34275	1.22303	-0.108842	-0.200372	-0.390254	-0.912634	-1.05753	-1.07508
NBL1	1.07082	0.886092	1.13287	0.0596339	0.300779	0.255738	-1.40133	-1.2074	-1.09719
ANKLE1	0.704502	1.19475	1.18781	0.360876	0.264807	-0.0664324	-1.07853	-1.30158	-1.2662
CAMK2N1	0.695153	1.14923	1.10478	-0.340162	0.45997	0.274979	-0.590061	-1.84197	-0.911907
NTNG1	1.17384	1.01631	0.86097	0.144463	0.16244	0.366962	-1.1818	-1.40481	-1.13837
XIRP2	0.994217	0.922165	1.17319	-0.0700119	0.184879	0.353408	-1.44459	-1.44459	-0.668663
NKX6-1	1.04404	1.4808	0.832612	-0.293288	0.0694695	0.208372	-1.26487	-0.781111	-1.29603
PCOLCE2	0.905389	0.923086	0.911009	-0.0261057	0.664372	0.253864	-0.634539	-1.71974	-1.27734
CXCL3	0.837265	1.00988	0.882337	0.357856	0.417914	0.373983	-1.13891	-1.42595	-1.31438
HHIP	0.733056	1.28187	0.736029	0.373813	0.446082	0.215793	-1.06374	-1.52539	-1.19751
C5orf63	0.740274	1.01002	0.646018	0.424996	0.589355	0.53321	-1.42029	-1.28161	-1.24196
CASP3	1.33035	1.30642	1.20935	-0.343054	-0.338633	-0.299639	-0.939078	-0.999743	-0.92597
TMEM200A	0.500723	1.06073	0.269928	0.650062	0.9603	0.357477	-1.13219	-0.986852	-1.68018
STEAP1	1.35656	1.23267	1.15234	-0.204673	-0.192094	-0.326221	-0.771851	-1.06211	-1.18462
JCAD	0.865659	0.901464	0.314627	0.296345	0.906774	0.595809	-1.30391	-1.45256	-1.12421
SMCO2	1.1025	1.62729	1.0507	-0.281098	-0.385791	-0.285669	-1.11764	-0.930364	-0.77993
NAV2	0.898696	0.945191	1.00038	0.155814	0.418237	0.423425	-1.28668	-1.27987	-1.2752
AXIN2	0.85942	1.21765	1.04571	0.207075	-0.075032	0.0982221	-0.458997	-1.78513	-1.10892
TSPAN5	0.904956	0.948684	0.932392	0.442539	0.233046	0.401176	-1.32522	-1.15752	-1.38005
P2RY1	0.987563	1.00568	0.934375	0.309952	0.327601	0.251773	-1.16578	-1.31912	-1.33205
MYO7B	1.48153	0.82546	0.834752	-0.0518842	0.308606	-0.173331	-1.81925	-0.681027	-0.724862
TMEM154	0.884946	1.08526	1.17073	0.112336	0.146652	0.292081	-1.26715	-1.17105	-1.2538
MTSS1	0.939051	0.994331	0.756886	0.360176	0.18787	0.606905	-1.07082	-1.50543	-1.26897
DSEL	1.22066	1.23273	1.17944	-0.302169	-0.203437	0.0509604	-1.07929	-1.26904	-0.829854
PIK3CD	0.726915	1.07746	1.02707	0.321724	0.205758	0.462576	-1.35062	-1.33331	-1.13757
ZIK1	0.707101	1.34887	1.01157	0.467096	0.0800371	-0.0351278	-0.95773	-1.50744	-1.11438
NDNF	0.865895	1.01537	0.720992	0.143085	0.469244	0.664862	-1.29315	-1.29315	-1.29315
B3GNT5	0.846946	0.970415	0.84272	0.327498	0.426914	0.494652	-1.33374	-1.26136	-1.31405
GLULP4	1.01846	1.13405	1.02608	0.65347	-0.749317	0.000861124	-1.42536	-0.490927	-1.16733
ALOXE3	0.677448	1.14163	0.775066	0.65678	0.629265	-0.192917	-0.833364	-1.37422	-1.47969
ARHGAP45	0.751398	0.826233	0.741067	0.479872	0.539393	0.621102	-1.10122	-1.44004	-1.4178
UNC5C	0.790996	-0.308329	0.963492	0.92475	0.694406	0.604511	-0.911006	-1.45902	-1.2998
B3GALT5	0.727962	0.794912	0.93529	0.229063	0.608667	0.618767	-1.14732	-1.30565	-1.46168
CFAP91	0.763112	0.954407	0.572663	0.892924	0.612371	0.0612702	-1.17486	-1.22648	-1.4554
EFNA5	1.09357	0.956694	1.1325	0.300033	0.159508	0.0272937	-1.24467	-1.1932	-1.23173
WT1	1.23951	1.24296	1.16319	-0.248022	0.0339033	-0.261952	-1.26309	-1.05719	-0.849301
ROBO2	0.900421	0.97215	0.687879	0.339616	0.523111	0.500431	-1.30787	-1.30787	-1.30787
SGCZ	0.80954	0.894027	0.577323	0.511152	0.647666	0.529339	-1.32302	-1.32302	-1.32302
RBM11	0.280672	1.1	0.623709	0.817142	0.506299	0.526934	-0.993055	-1.57169	-1.29001
NCR3LG1	0.984832	1.27823	1.12609	-0.241846	0.292554	0.00901381	-1.1537	-1.04993	-1.24524
MIR3667HG	0.591648	0.778239	1.11674	0.648317	0.662561	0.0401849	-1.41332	-1.21049	-1.21389
BEND4	0.956962	0.902381	0.924508	0.117856	0.507583	0.381367	-1.28383	-0.930974	-1.57585
SP6	0.711338	0.797219	0.705741	0.265433	0.451845	0.933834	-0.978833	-1.23184	-1.65474
FAM180A	1.16067	0.748426	1.06871	0.291808	0.0587511	0.397405	-1.4117	-1.0273	-1.28677
MMP1	0.735866	1.10043	1.15103	0.152807	0.454305	0.124585	-1.27219	-1.40438	-1.04245
SCOC-AS1	0.518871	0.831162	1.06102	1.0082	0.0339609	0.299153	-1.4143	-0.977296	-1.36078
ADAM32	1.00028	0.0896468	1.0692	0.619571	0.637184	0.269709	-1.40234	-0.687531	-1.59572
VEPH1	1.11332	0.847872	0.987817	0.25668	0.260021	0.336056	-1.24286	-1.26082	-1.29809
CHSY3	0.835447	1.08806	1.16383	0.27597	0.252992	0.0951387	-1.2881	-1.30893	-1.11442
HYLS1	0.876994	0.777013	0.833578	0.387896	0.461574	0.610531	-1.30333	-1.29662	-1.34764
SH3BGRL2	1.29068	1.12998	1.37831	-0.327327	-0.228431	-0.321708	-0.818689	-1.13373	-0.969083
NHSL2	1.15868	0.96497	0.87204	0.225171	0.242471	0.279052	-1.5037	-1.19519	-1.04349
ZNF204P	1.00914	0.811341	0.939045	0.411066	0.565013	0.110196	-1.24726	-1.36762	-1.23092
MROH6	0.982031	1.18833	1.09297	-0.00408365	0.340255	-0.00854552	-1.29209	-1.17299	-1.12588
ZNF783	0.99318	0.773787	0.829998	0.0895563	0.517309	0.66559	-1.38923	-1.26908	-1.21111
TMEM240	1.15515	0.64296	0.503549	0.14518	0.793066	0.609943	-1.15871	-1.42587	-1.26527
ZBTB10	0.781254	0.865547	0.841327	0.488423	0.427259	0.468771	-1.13048	-1.01451	-1.72759
PRR22	0.898474	1.04648	1.25015	0.119447	0.142146	0.186638	-1.31181	-1.05046	-1.28106
ZNF880	1.09819	0.777361	0.937222	0.387064	0.434878	0.198776	-1.42868	-1.19318	-1.21163
HLA-DPB1	0.327848	0.895776	0.967201	0.562695	0.770183	0.369923	-1.21076	-1.19456	-1.48831
ADM5	0.857046	1.32952	1.1726	0.141935	-0.213963	0.109803	-1.31207	-1.31629	-0.768579
CT62	1.52588	0.352792	0.766163	-0.0566681	0.429601	0.4902	-0.918904	-0.884569	-1.7045
ENSG00000225531	0.843989	1.187	1.14182	0.0986752	0.247588	0.0943926	-1.47851	-0.94502	-1.18994
ACTG1P24	1.05216	0.563921	0.666818	0.325353	0.698677	0.178196	-0.837797	-0.517919	-2.12941
LINC01535	0.266943	0.962745	0.797722	0.329349	0.138952	1.17631	-0.994227	-0.964583	-1.71322
RPL19P4	0.607035	0.794387	1.28936	0.770715	0.0967221	0.0169768	-1.13672	-0.734902	-1.70357
IL6STP1	0.706208	1.08167	1.02336	0.124607	0.013999	0.699417	-0.905846	-1.68422	-1.0592
ENSG00000228367	0.930752	0.96165	1.03923	0.976937	0.0109511	-0.569022	-1.38378	-1.0132	-0.953513
PROB1	1.06723	1.248	1.26772	-0.128675	-0.11309	-0.087893	-1.33786	-1.09009	-0.825332
ENSG00000229808	0.831509	0.967281	0.859544	1.13457	0.033832	-0.675241	-0.589073	-0.920804	-1.64162
RPL19P21	1.31083	1.21931	0.767252	0.427839	-0.256406	-0.356086	-0.429966	-1.49513	-1.18763
LINC01436	0.665864	0.948126	1.20937	0.373084	0.372587	0.21864	-1.49728	-1.19258	-1.09781
SPRY4-AS1	1.27732	1.14115	1.13111	0.290232	-0.244255	-0.528663	-1.1102	-0.649286	-1.30741
ZNF826P	0.379307	0.763322	1.30853	0.311549	0.35975	0.591899	-0.741451	-1.39828	-1.57463
ENSG00000232748	0.644516	1.05849	1.05891	-0.100814	0.438393	0.520103	-0.940399	-0.89425	-1.78494
DNM1P51	0.791118	0.817812	0.799593	0.189478	0.733789	0.556623	-0.998012	-1.37981	-1.51059
ENOPH1P1	1.04548	1.08147	1.49225	-0.974213	0.106353	-0.227212	-0.493737	-1.3263	-0.704081
ENSG00000236453	0.682005	0.860139	0.840762	-0.525013	0.994073	0.704689	-1.45684	-1.03056	-1.06926
CD302	0.450158	0.7881	1.07386	0.680649	0.33088	0.566821	-1.07604	-1.3341	-1.48032
P2RY11	0.761763	0.933799	0.776953	0.559144	0.230005	0.651266	-1.26236	-1.48032	-1.17025
CFHR1	0.560837	0.842921	0.338723	0.511064	0.436586	1.14902	-1.1236	-1.09456	-1.621
ENSG00000248521	0.831715	0.758789	1.30863	0.0842615	0.226428	0.39634	-0.713201	-1.21063	-1.68233
ENSG00000249755	0.868343	0.655745	0.831561	0.693183	0.320949	0.324924	-0.567365	-1.22948	-1.89786
TMEM158	1.10128	0.848934	1.01548	0.272356	0.271077	0.285995	-1.28559	-1.30053	-1.20901
LINC01605	1.01323	1.09216	1.0383	0.0747519	0.25101	0.188386	-1.2458	-0.943879	-1.46816
PCDHGB6	0.62427	0.986581	1.06246	0.434051	0.468826	0.211681	-1.07724	-1.02298	-1.68766
ENSG00000253307	1.28898	0.899865	0.879558	-0.696136	0.935935	-0.225386	-1.05482	-1.30957	-0.718424
ENSG00000253642	1.28422	0.333026	1.03333	0.137879	0.118318	0.748527	-1.06389	-1.0845	-1.50692
CKLF-CMTM1	0.898824	0.924511	0.724012	0.640016	0.0418856	0.336345	-1.79792	-1.38075	-0.386922
GVINP1	0.581846	0.72697	0.490053	0.546731	0.500256	1.06251	-1.16624	-1.15318	-1.58896
SCARNA9	1.3347	0.828796	0.675653	0.690024	0.154638	-0.21123	-1.6251	-1.22619	-0.621292
ENSG00000255050	1.00271	1.16748	1.02251	0.206122	0.181712	-0.312082	-1.69566	-0.398432	-1.17436
ENSG00000255389	0.798775	1.06658	0.870411	0.0231096	0.537473	0.453242	-0.960797	-1.11146	-1.67733
BTBD10P1	0.65019	0.983851	0.87853	-0.329475	0.649309	0.419734	-2.11638	-0.50829	-0.627468
ENSG00000258365	0.872921	0.561776	1.10776	0.47141	0.388048	0.0194887	-1.03259	-2.03185	-0.356959
ENSG00000259959	0.902794	0.72688	1.44064	0.281442	0.0953053	0.0276152	-1.48111	-0.602262	-1.3913
ENSG00000260196	0.72911	1.03415	1.13067	0.458243	0.280913	0.0920213	-0.958828	-1.5802	-1.18608
SPCS2P1	0.873413	0.73199	0.817602	0.354939	-0.111519	0.945846	-1.76044	-1.23091	-0.620923
ENSG00000261051	1.18464	0.447189	0.83647	0.527947	-0.493512	0.842841	-1.17256	-0.483013	-1.69
LINC02516	0.682757	0.457777	0.821691	-0.0828669	0.805172	0.964715	-0.788575	-1.01219	-1.84848
PCDHGA9	0.673515	0.640093	0.766123	0.726084	0.489236	0.188374	-1.71539	-1.6721	-0.0959377
ENSG00000262539	0.939324	0.0282556	0.896317	0.679986	0.468459	0.808594	-1.53956	-1.08948	-1.1919
ENSG00000263731	1.27054	1.28786	0.852346	0.163835	0.0483823	-0.287042	-1.22893	-0.771437	-1.33555
ENSG00000267293	1.16123	1.27911	1.39533	-0.618279	-0.442678	-0.0952497	-0.67662	-1.09536	-0.907485
ENSG00000267620	1.43109	0.994662	1.32125	-0.173185	-0.634321	-0.154607	-0.60739	-1.19115	-0.986349
GAS5-AS1	0.770743	1.18293	0.670632	0.807191	0.054128	-0.108294	-1.48476	-0.277231	-1.61533
ENSG00000272370	1.44132	0.660596	0.683254	-0.39992	0.0247743	0.569103	-0.715567	-1.98649	-0.277074
ENSG00000272576	1.08273	1.11601	0.894212	0.457141	0.172844	-0.131474	-1.03168	-0.975044	-1.58474
LINC02012	0.880294	0.901009	0.666421	-0.0421586	0.521267	0.894277	-1.35561	-1.32995	-1.13555
ENSG00000273680	0.330562	1.05153	0.716607	1.0479	0.413034	-0.0730891	-0.91484	-0.632512	-1.93919
ENSG00000275895	0.773843	0.679039	1.31914	0.0968669	0.320415	0.556804	-1.02575	-1.47312	-1.24724
ENSG00000276449	1.05028	1.63982	0.616875	0.271972	-0.256119	-1.05587	-0.981126	-1.26888	-0.0169554
CSPG4P10	-0.251815	1.67469	1.00665	-0.140543	-0.010185	0.796143	-0.826399	-0.767865	-1.48068
ENSG00000277589	1.2969	0.676828	0.824108	0.152576	-0.388698	0.810192	-0.754448	-1.73022	-0.887238
ENSG00000278275	0.947487	1.02644	1.0623	0.122439	0.138069	0.366335	-1.54542	-0.812441	-1.30521
ENSG00000278341	1.3017	0.482525	1.06013	0.675207	-0.718095	0.459734	-0.785773	-1.03196	-1.44346
ENSG00000279148	1.24479	1.40575	1.02404	-0.425622	0.152771	-0.4248	-1.00979	-0.77588	-1.19126
ENSG00000279196	0.552982	1.36566	0.853299	0.62587	0.601621	-0.782895	-0.640134	-1.23436	-1.34204
ENSG00000279641	1.3847	0.742244	1.11788	0.325241	0.191482	-0.304283	-1.28182	-1.22492	-0.950528
CCDC28A-AS1	1.14869	0.0147994	0.767033	0.392543	1.01755	0.358469	-0.857227	-1.39813	-1.44373
ENSG00000280193	1.19541	0.65097	1.10583	0.0495871	0.486398	-0.166369	-1.43571	-0.303654	-1.58247
ENSG00000283633	0.879295	0.789302	0.939923	0.555754	0.48574	0.24737	-1.28258	-1.46674	-1.14806
ENSG00000285108	0.928049	1.0981	1.16605	-0.0171321	0.144732	0.159796	-1.59932	-0.62317	-1.2571
ENSG00000285906	1.11102	1.23403	0.90019	0.235866	-0.0925507	0.0657136	-1.19381	-0.692108	-1.56835
ENSG00000286048	0.731534	0.839468	0.483978	0.640131	0.479183	0.732097	-1.04848	-1.71829	-1.13963
ENSG00000286251	0.945935	0.667714	0.947665	0.524329	0.30654	0.441999	-1.46799	-0.834806	-1.53139
ENSG00000287091	0.875454	1.08047	1.15328	-0.324073	0.362235	0.359172	-1.25909	-1.48431	-0.76314
ENSG00000287382	0.21124	0.920974	0.64621	0.583798	0.622825	0.62465	-0.340445	-1.39929	-1.86996
ENSG00000287593	1.07856	-0.0622739	1.05147	0.431835	0.37408	0.534411	-0.707502	-0.654555	-2.04603
DUS4L-BCAP29	1.1107	0.859565	0.911119	0.548366	0.214077	0.127986	-1.0113	-1.35285	-1.40766
MYH16	1.04545	-0.11376	0.673525	-0.0134926	1.03805	0.774773	-0.592519	-0.927672	-1.88436
CYP46A1	0.567915	-0.26343	1.20406	0.666882	0.981349	0.456003	-1.05209	-1.00002	-1.56066
IL4R	0.505134	1.09274	0.484279	0.611704	0.707367	0.531229	-1.36711	-1.2828	-1.28254
HNF4G	1.02659	0.828704	0.487047	0.298622	0.539657	0.73088	-1.36846	-1.24542	-1.29762
SNX32	1.14501	-0.0535261	0.581323	0.695214	0.236417	1.10218	-1.30815	-1.25646	-1.14201
ZBTB44	0.649275	0.923828	0.790958	0.46432	0.335657	0.770334	-1.33563	-1.20702	-1.39172
ENSG00000253500	0.450083	0.724442	0.810045	0.60389	0.635289	0.474482	-1.80841	-0.412481	-1.47734
ENSG00000258674	0.438798	0.954242	0.400999	-0.276786	1.24813	0.609288	-1.35571	-1.66307	-0.355898
ZNF710-AS1	0.798123	0.549854	0.256637	1.19825	0.904175	-0.0424372	-0.83528	-1.27421	-1.55511
ENSG00000273226	0.63722	1.00598	0.394527	0.890009	0.643982	0.0212991	-0.428627	-1.46255	-1.70183
ENSG00000278384	0.808291	0.103626	0.914723	0.979151	0.471882	0.378637	-1.72767	-0.558264	-1.37038
ENSG00000279837	0.169553	1.04252	0.466137	0.661423	0.915534	0.537465	-0.811286	-1.48192	-1.49943
ENSG00000279970	0.421776	0.450808	0.71766	0.852696	0.788403	0.265163	-1.42309	-0.167758	-1.90565

## Sheet: C7
	MSTO_211_DMSO_1	MSTO_211_DMSO_2	MSTO_211_DMSO_3	MSTO_211_7883_1	MSTO_211_7883_2	MSTO_211_7883_3	MSTO_211_R7883_1	MSTO_211_R7883_2	MSTO_211_R7883_3
ANK1	-1.12869	-1.44806	-1.10396	0.172093	0.030533	0.354183	1.06072	1.00963	1.05355
ATP9A	-1.41007	-1.23309	-1.31929	0.721307	0.839182	0.832093	0.44507	0.522997	0.601802
KCNAB2	-1.08907	-1.30624	-1.56067	0.65514	0.4734	0.611032	0.70973	0.696262	0.810421
FRY	-1.6565	-0.671151	-1.11011	0.991361	0.560332	1.42567	0.281669	-0.183225	0.361951
NTN4	-1.31133	-1.32748	-1.30669	0.908823	0.702438	0.885937	0.536819	0.417211	0.494262
EFR3B	-1.11091	-1.21606	-1.4835	0.697471	0.671776	-0.0891758	0.827919	0.796682	0.905794
UNC13D	-1.28957	-1.11209	-1.30939	0.103854	0.198184	0.297733	1.09427	0.92046	1.09654
MISP	-0.976272	-0.97013	-1.49093	0.302127	-0.372009	0.222533	1.04838	1.07303	1.16328
HCN2	-0.568444	-1.74483	-1.36519	0.107068	0.825673	0.671876	0.80835	0.341278	0.924218
SUSD2	-0.746407	-1.96138	-0.599245	0.501177	-0.093418	-0.0176258	0.918708	0.738173	1.26002
KDELR3	-0.962587	-1.12275	-1.53842	0.386663	0.218295	-0.0949415	0.970516	1.09766	1.04556
FA2H	-1.64025	-0.319171	-1.3955	0.924344	0.518953	0.904626	0.634063	-0.464169	0.837101
KCNN4	-0.69293	-1.30001	-1.65157	0.176663	0.267993	0.332164	0.643088	1.13221	1.09239
FCGRT	-0.96434	-1.26677	-1.58184	0.173358	0.420773	0.540701	0.672404	0.995187	1.01052
KCNN1	-1.85393	-0.793888	-0.678553	-0.200535	0.850601	0.518271	-0.033106	0.957234	1.2339
KAZALD1	-1.2962	-1.40403	-1.21018	0.560904	0.341161	0.520696	0.666854	1.10986	0.71093
LHPP	-1.38984	-1.27406	-1.2712	0.534811	0.868916	0.825834	0.287165	0.803483	0.614887
CPZ	-1.40872	-1.38903	-0.941524	0.101086	1.01898	0.101742	0.925896	0.703846	0.887724
LIN7A	-0.48648	-1.96018	-0.0600449	-0.888079	0.553586	1.20569	0.865209	0.787228	-0.0169378
FRK	-1.2755	0.0220735	-1.37157	1.02532	0.62308	1.5774	-0.0756237	0.195712	-0.720886
PDGFRB	-1.34777	-1.38745	-1.21823	0.82072	0.808219	0.84982	0.474374	0.504852	0.495473
TP53I3	-1.10895	-1.43747	-1.36934	0.814097	0.823764	0.933705	0.538945	0.380668	0.424591
FNDC4	-0.913996	-1.48018	-1.34211	0.0726996	0.685727	0.895581	0.46602	1.23913	0.377125
REEP6	-1.05545	-1.66533	-1.19911	0.706629	0.513451	0.42785	0.726484	0.83096	0.714519
NCF2	-1.31338	-1.6149	-0.856985	0.13796	0.46656	0.446866	0.882363	0.968679	0.882837
IFIT3	-1.28361	-1.36337	-1.34504	0.712798	0.537599	0.613423	0.722162	0.680044	0.725996
IFIT2	-1.32314	-1.31303	-1.32222	0.565894	0.432957	0.498776	0.788907	0.818374	0.853478
PYROXD2	-1.18918	-0.938365	-1.38489	-0.0102979	0.21777	0.13853	0.932847	0.694891	1.5387
INHA	-1.21541	-0.559802	-1.28868	0.638865	1.28437	0.746347	-0.604972	-0.23134	1.23062
XG	-1.63621	-1.11846	-0.877038	0.0126202	0.324853	0.374111	1.29781	0.979587	0.642734
SYNGR3	0.0774466	-1.86767	-1.51157	0.348999	0.783294	0.990812	0.298849	0.557251	0.322589
YWHAH-AS1	-0.651439	-0.621641	-1.59772	1.70467	1.07035	-0.174867	-0.10499	0.674015	-0.298381
UNC13A	-0.600684	-1.5845	-1.07971	-0.627429	0.445347	0.379034	0.962983	1.25782	0.847137
ITGB4	-1.17982	-1.22481	-1.25721	0.181489	0.0848067	0.17569	1.06716	1.06173	1.09097
POSTN	-1.42346	-0.702767	-1.52698	0.385564	0.681397	1.28413	0.0597194	0.85668	0.385716
TMTC1	-1.42356	-1.08092	-1.46787	0.582855	0.602789	0.645645	0.733074	0.672962	0.735022
GGACT	-1.18158	-1.58602	-0.840518	0.88283	0.303407	-0.170454	0.957227	1.15545	0.479658
ITGA7	-1.33154	-1.57933	-1.04316	0.585668	0.677275	0.741419	0.518116	0.717058	0.714494
ALPK3	-1.28076	-0.328131	-1.7087	0.957865	1.07637	0.222913	-0.164459	0.149139	1.07576
SORL1	-1.0099	-1.35456	-1.51335	0.290504	0.424589	0.539795	0.850261	0.837034	0.935634
LOXL4	-1.2704	-1.21289	-1.15272	0.254161	0.021759	0.11675	1.06211	1.07382	1.1074
ADAMTS14	-0.359389	-2.21622	-0.779558	0.0632939	0.442503	0.57071	0.526177	0.794103	0.958383
VAMP1	-1.14711	-0.916018	-1.68007	1.08133	0.976327	0.796529	0.315613	0.259749	0.313649
SLC46A3	-1.55043	-0.668347	-1.09295	0.995957	0.697582	1.3927	-0.168054	-0.267506	0.66105
DISP2	-1.05231	-1.22211	-1.54019	0.733876	0.863818	0.911723	0.797369	0.524266	-0.0164461
SCD5	-1.24059	-1.02956	-1.32504	-0.0136009	0.0413427	0.333668	1.17686	0.902903	1.15402
DOCK11	-1.41669	-1.29152	-1.26672	0.682727	0.90963	0.642116	0.621493	0.592778	0.526191
SESN3	-1.21102	-1.29567	-1.1423	0.15358	0.157866	0.101366	1.0764	1.08641	1.07336
TENM4	-1.21242	-1.21242	-1.21242	0.074935	-0.0166663	0.377863	1.13439	1.13072	0.936005
TM7SF2	-1.32534	-1.09937	-1.4005	0.338977	0.336114	0.341533	0.747303	0.878873	1.1824
PDCD4	-1.38295	-1.36438	-1.23785	0.747432	0.744097	0.742379	0.533461	0.65403	0.563779
PRSS23	-1.21032	-1.23092	-1.29213	0.223859	0.195671	0.206931	1.00497	1.05886	1.04307
PLA2R1	-1.39652	-1.55666	-0.958844	0.801117	0.730408	0.880117	0.488161	0.448317	0.563902
SORBS2	-1.5238	-1.51041	-0.651937	0.11021	0.793367	0.179314	0.710768	0.977755	0.914735
GPR78	-1.33236	-1.11522	-1.25599	0.258173	0.140953	0.312463	0.630606	1.31055	1.05082
FZD7	-1.28394	-1.02399	-1.62359	0.532383	0.830265	0.590498	0.578355	0.575623	0.82439
CACNA2D3	-1.16207	-0.891034	-1.5414	0.271966	0.100955	0.0441953	0.929519	1.08411	1.16376
GRHL3	-1.39919	-0.941055	-1.08393	1.38129	0.329422	1.31224	0.145185	-0.179764	0.43581
MRAS	-0.293882	-1.05926	-1.93015	0.163105	0.0332887	0.0770418	1.07222	0.91588	1.02175
STC1	-1.08497	-1.58161	-1.28566	0.544489	0.657674	0.50679	0.791882	0.692264	0.759137
BTG2	-1.20093	-1.3405	-1.4006	0.566898	0.358184	0.576435	0.762231	0.957245	0.721036
LRRC71	-1.27163	-0.50999	-1.00341	1.76087	1.31056	-0.309407	-0.327689	0.304177	0.0465247
ZNF385A	-1.33966	-1.23168	-1.4192	0.684098	0.595484	0.716882	0.657437	0.746165	0.59047
SPATA18	-1.39726	-1.40373	-1.15677	0.771124	0.665822	0.792574	0.424993	0.798428	0.504824
LIPH	-1.25952	-1.33053	-1.12898	0.2344	0.102075	0.284033	0.919652	1.12933	1.04954
PLXNB1	-1.29127	-1.17182	-1.22311	0.0953614	0.252341	0.166004	1.10548	0.984834	1.08218
FAM86FP	-0.344517	-1.3779	-1.63423	-0.409703	0.6231	1.08673	0.36555	0.769412	0.921563
TMEM130	-0.972687	-1.18688	-1.43764	0.060173	0.312682	0.0124746	1.14314	1.15731	0.91143
TMEM92	-1.31443	-1.4993	-0.920288	-0.145839	0.638833	0.888487	0.751556	1.0374	0.563576
DNAAF3	-1.62061	-0.845345	-1.14397	0.571248	1.21793	0.301206	0.392203	-0.0110785	1.13842
SCARA3	-1.31569	-1.24666	-1.40266	0.489363	0.839182	0.501547	0.654312	0.622332	0.858281
HR	-1.30762	-1.05201	-1.55238	0.397323	0.504456	0.485195	0.838411	0.828085	0.858544
GSTM4	-1.52104	-0.896033	-1.45391	0.924583	0.351926	0.497182	0.662132	0.911912	0.523254
INPP5D	-1.25792	-1.28331	-1.20951	0.249006	0.205088	0.221604	1.02457	0.988516	1.06196
IL1RAPL1	-1.52761	-0.647101	-1.57797	0.25901	0.319077	0.880483	0.570339	0.897646	0.826125
TMT1B	-1.13545	-0.712922	-1.82799	1.08663	0.983468	0.521304	0.418301	0.481663	0.185004
PTPRM	-1.13477	-1.37095	-1.42827	0.376639	0.554034	0.515093	0.801173	0.926438	0.760615
CIMAP3	-1.0854	-0.683404	-1.63162	0.915444	-0.00670307	-0.362859	0.892996	0.952104	1.00944
CCDC184	-1.14176	-1.04959	-1.3732	-0.0983733	0.050779	0.413639	1.34274	0.948128	0.907646
KLHDC7A	-0.936953	-1.107	-1.71338	0.720122	-0.0147925	0.854209	0.486886	0.932474	0.778436
PKP3	-1.30715	-1.42456	-1.20796	0.782579	0.295715	0.766911	0.52506	0.723238	0.846174
LCN12	-1.4608	-0.547359	-1.28174	1.12155	0.56551	1.00632	-0.132954	-0.359658	1.08913
MUC1	-1.33142	-0.490897	-1.75659	0.428578	0.319954	0.0719991	0.756495	0.871564	1.13031
PDZD7	-1.03488	-1.32013	-1.53367	0.4271	0.760725	0.567833	0.595851	0.441405	1.09577
EPOR	-0.389908	-1.12552	-1.77874	-0.379146	0.775564	0.228818	0.58194	0.816289	1.2707
ARL4C	-1.29046	-1.19993	-1.22802	0.263114	0.246061	0.115216	1.18087	0.858361	1.05478
CCDC9B	-1.07105	-1.4372	-1.41835	0.784588	0.837864	0.888007	0.483731	0.446922	0.485489
CFAP43	-0.747966	-1.00353	-1.91481	0.94979	0.637897	0.880462	0.65814	0.49782	0.042196
INKA2	-1.33905	-1.29843	-1.14514	0.0977493	0.579492	0.256249	0.749541	1.17772	0.921863
COLGALT2	-0.663468	-1.84812	-1.27184	0.371255	0.622699	0.76179	0.595161	0.858613	0.573904
SCAMP5	-0.285678	-1.54248	-1.76807	0.890708	0.8051	0.688819	0.399529	0.343955	0.468115
ENSG00000203392	-1.43422	-0.00050235	-1.52922	0.579564	0.311427	1.49599	0.387959	0.713078	-0.524073
LRRC73	-0.928927	-0.603585	-1.99137	0.364152	0.0161536	0.680176	0.466918	1.01763	0.97885
HLA-DMA	-1.66617	-1.34971	-0.662648	0.322936	0.622887	0.209643	1.03494	1.09655	0.391565
CARD16	-1.42244	-1.41847	-0.844858	0.248794	0.196037	0.185076	1.02982	1.0534	0.972651
ENSG00000204584	-1.14783	-1.77378	-0.75186	0.029986	0.513589	0.410771	0.690769	0.973965	1.05439
NYNRIN	-1.35001	-1.32848	-1.30637	0.620212	0.709948	0.794571	0.712841	0.474304	0.672976
VGLL3	-1.50513	-0.885173	-1.49733	0.375792	0.564125	0.525499	0.821758	0.706823	0.893632
ATP6V1G2	-1.47355	-1.05171	-1.20226	0.212113	1.29789	0.757084	0.457787	0.139234	0.863409
TTC34	-1.12299	-1.48408	-0.582417	0.156077	0.82978	-0.6828	0.685026	1.35145	0.849949
GPC1-AS1	-2.15497	0.0860128	-0.972889	0.716333	0.685771	1.09695	-0.0966712	0.348791	0.290664
PPP1R3G	-1.1936	-1.16663	-1.11983	0.158042	0.771307	-0.227667	0.236408	1.24061	1.30136
LINC00475	-0.335291	-1.41605	-1.79207	0.342034	1.113	0.129307	0.562097	0.756289	0.640674
MIAT	-1.31371	-1.28348	-1.27141	0.974156	0.964337	0.137956	0.712516	0.64453	0.435102
LENG8-AS1	-1.02187	-1.42846	-1.4714	0.631697	0.877447	0.859606	0.392208	0.666589	0.494184
LBX1-AS1	-1.50559	-0.344087	-1.43623	0.128772	0.094564	1.52427	0.0112828	0.899768	0.627247
TOB1-AS1	-1.29666	-0.995953	-1.05707	0.957729	0.740129	1.6086	0.20594	-0.306166	0.143458
ENSG00000230454	0.132623	-1.0025	-2.17067	0.276748	0.631606	1.05621	-0.0221463	0.737565	0.360562
HCG25	-1.82626	0.115049	-1.46107	0.576396	1.11756	0.48397	0.210905	0.81008	-0.0266368
B4GALT1-AS1	0.0283234	-1.06548	-1.77223	0.867251	0.72744	0.574152	0.406569	1.09666	-0.862686
ENSG00000233820	0.265203	-1.87715	-0.739189	-0.566841	1.08855	1.06918	1.06904	-0.0552688	-0.253527
ENSG00000236829	-1.25075	-0.76456	-1.3141	1.17905	1.32483	0.297655	-0.381001	0.0469514	0.861918
ENSG00000237975	-1.8665	-0.600872	-1.00778	0.421035	-0.192882	0.421584	0.744667	1.15875	0.921998
ENSG00000238260	-1.21911	0.140149	-1.90077	0.820454	-0.086855	0.906709	1.00601	-0.227459	0.560875
WWTR1-AS1	-1.71244	0.11181	-1.63146	0.195659	0.444366	0.940584	0.0584912	0.815367	0.777623
EXTL3-AS1	0.249114	-2.05042	-0.868066	0.346511	0.548297	0.852964	1.00874	0.593054	-0.680198
SIMC1P1	-0.998779	-1.67608	-0.879601	-0.26459	1.0577	0.357568	0.91744	1.02299	0.46335
MIR210HG	-0.258377	-0.694931	-1.63984	-0.480481	1.82834	-0.248613	0.703944	-0.00387417	0.793839
WDR45P1	-1.38849	-1.06429	-1.45672	0.936842	0.509733	0.946354	0.538773	0.399527	0.578263
LUCAT1	-1.45752	0.0855804	-1.92519	0.296871	0.568295	0.840299	0.879717	0.262568	0.449374
COPB2-DT	-0.594463	-0.572026	-2.16651	0.938439	0.777356	1.00845	0.21402	0.194216	0.200522
PURPL	-1.30115	-1.35204	-1.33783	0.532234	0.676028	0.684276	0.651619	0.791853	0.655012
ENSG00000251095	-1.65565	-1.40963	-0.589026	0.152721	0.292784	0.379884	0.963839	0.892415	0.972661
TSKU-AS1	-1.44615	-0.483884	-1.52413	0.000218666	0.199979	0.154955	0.830287	1.24525	1.02347
BCDIN3D-AS1	-0.637073	-0.313914	-1.73831	-0.462657	1.31223	1.45724	-0.262278	0.0600296	0.584735
AJUBA-DT	-1.04223	-1.26826	-1.576	0.687311	0.197894	0.891293	0.565261	0.733896	0.810826
ENSG00000258998	-1.52554	-0.694614	-1.40761	0.290777	0.215376	0.291429	0.675468	1.40548	0.749235
APPBP2-DT	-0.16749	-1.62854	-1.57967	1.19578	0.395049	0.0767052	0.805772	0.747981	0.154412
ENSG00000260912	-1.98725	-0.265126	-1.10371	0.240616	0.630525	1.37561	0.383759	0.408128	0.317447
ENSG00000261655	-1.11072	-1.53325	-1.16756	0.0441285	0.483819	0.527515	0.857228	0.961966	0.936873
ENSG00000261659	-1.12545	-0.924242	-1.50997	-0.246758	0.164048	0.635604	1.22268	0.994282	0.789802
DKFZP434A062	0.259185	-1.84533	-1.50039	0.598404	0.623103	-0.224527	0.818366	0.66706	0.604127
LINC01569	-1.49555	-1.01158	-0.812931	0.736616	0.409399	1.50983	0.332581	-0.513805	0.845443
AKAP1-DT	-1.44006	-0.956527	-0.907578	1.6188	0.936866	-0.441612	0.510957	0.375771	0.30339
ENSG00000263105	-1.0323	-1.00206	-1.79618	0.708676	0.875439	0.268235	0.570622	0.857362	0.550205
ENSG00000264548	-0.147728	-0.895129	-1.88826	0.788669	1.39506	-0.0224363	0.533161	-0.486	0.722661
ENSG00000266680	-0.43311	-1.37552	-1.56463	1.01531	0.120641	0.771565	0.677927	1.12249	-0.334675
DPY19L3-DT	-1.27914	-1.58386	-0.817503	0.745178	0.903553	0.0169956	0.139516	0.801386	1.07387
MAGIX	-0.906253	-0.645017	-2.06357	0.410638	0.718345	1.00205	0.403191	0.354315	0.726301
LINC03073	-0.884202	-1.52482	-1.12488	-0.454768	0.630424	0.808945	0.760475	1.20331	0.585525
ENSG00000273402	-0.427492	-0.146279	-1.81015	0.525026	0.954869	1.09633	-1.23498	0.346589	0.696092
ENSG00000276851	-0.277685	-1.8884	-1.032	0.340718	0.881276	1.32237	0.507318	0.510421	-0.364016
ENSG00000283138	-0.387251	-1.4279	-1.60683	1.07473	0.432995	0.24008	0.972906	0.914835	-0.213564
ENSG00000287725	-0.879409	-1.17502	-1.72836	0.609269	0.241774	0.315093	0.817496	1.04623	0.752929
ENSG00000288018	-0.59125	-1.06125	-1.85621	0.704378	0.171371	0.0935744	0.530365	0.654518	1.35451
IFFO1	-1.09463	-1.6131	-0.845714	0.161178	0.283794	-0.066655	1.05274	1.1416	0.980792
ZBTB32	0.324131	-1.56338	-1.42149	0.454613	0.87767	-0.367021	-0.101326	1.48745	0.309351
CNTN1	-0.681742	-1.14135	-1.2426	-0.713056	-0.113946	0.606394	1.44415	0.828743	1.0134
PLPP1	-1.04461	-1.21045	-1.55913	0.975503	0.0768935	0.485573	0.989069	0.563612	0.723537
RHOBTB1	-0.529531	-2.10329	-0.66193	-0.19532	0.625134	0.416645	0.474326	1.18926	0.784709
TP53INP2	-1.04359	-1.2167	-1.62714	0.267832	0.704435	0.5111	0.928886	0.775658	0.699516
CST3	-1.05927	-1.29535	-1.55477	0.6672	0.375134	0.403648	0.738749	0.840702	0.883952
CORO2A	-1.56929	-0.579781	-1.45337	1.22616	0.366996	-0.0242722	0.459243	0.78335	0.790967
LIFR	-1.23885	-1.10989	-1.18396	-0.294191	0.299237	0.393206	0.90444	1.42843	0.801574
ST3GAL5	-1.20432	-1.4713	-1.01765	0.0912242	0.37726	0.434193	0.594363	1.44819	0.748044
PARD3B	-0.900964	-1.89564	-0.763097	0.404704	0.316952	-0.00447936	0.890034	1.13426	0.818233
MYRF	-1.35057	-0.868184	-1.32394	-0.259341	0.388456	0.23725	1.14034	1.12274	0.913242
NXNL2	-0.386539	-1.31728	-1.54815	-0.00242783	-0.0602767	0.317224	1.606	0.878746	0.512704
ASS1	0.31278	-0.796712	-1.95302	0.832448	-0.284663	-0.181998	0.102541	0.393649	1.57497
REEP2	-1.63801	-1.25148	-0.926986	0.203565	0.415831	0.552452	0.957723	0.717317	0.969585
TET1	-0.985311	-2.27767	0.588473	0.694376	0.42802	0.208095	0.0981763	0.641934	0.603905
PRICKLE1	-1.08209	-1.68765	-1.0287	0.288461	0.43533	0.314815	0.859475	1.00705	0.893315
ARRDC4	-1.27238	-1.81515	-0.323894	0.260837	0.52925	-0.164589	0.856998	0.889182	1.03974
CDH13	-1.35103	-1.19376	-1.19389	-0.0087016	0.459807	0.293289	0.838583	1.073	1.0827
MISP3	0.124834	-1.34757	-1.31242	0.768251	-0.0895232	-0.977809	0.584426	1.0266	1.22321
LHX9	-0.717803	-0.959126	-1.89395	0.290837	0.318797	0.0744383	1.03311	0.908986	0.944707
STAC	-1.3106	-1.41912	-1.05261	0.451795	0.353158	0.118684	0.713934	1.135	1.00975
TNKS1BP1	-1.39317	-1.26211	-1.30601	0.351475	0.648855	0.702432	0.631185	0.812793	0.814554
PAK1	-1.33959	-1.28573	-1.21203	0.227167	0.356245	0.554653	0.823042	1.2207	0.655544
SPEF2	-0.963315	-1.52405	-1.17325	-0.0140349	0.781046	0.154389	0.983381	1.21719	0.538645
RETREG1	-1.68797	-0.795644	-1.26517	0.57058	0.150272	0.340775	0.737409	1.03918	0.910566
TNIK	-1.33633	-1.35185	-1.29137	0.602085	0.815284	0.469909	0.784542	0.669532	0.6382
NHSL3	-1.00585	-1.39018	-1.1845	0.114195	0.26398	-0.0623156	1.17358	1.01063	1.08046
MEGF6	-1.21186	-1.00482	-1.21427	-0.195464	0.1767	0.0766257	1.02474	0.887321	1.46101
TRIM17	-0.230647	-1.24548	-1.23577	-0.788237	-0.248206	0.337707	1.48983	1.02014	0.900663
PRORSD1P	-0.0117296	-2.19126	-0.955454	0.835138	0.681179	0.0862503	0.339404	0.246766	0.969713
CITED2	-1.21695	-1.31912	-1.21698	0.339042	0.142925	0.21489	0.97856	1.02327	1.05437
ZNF641	-0.751319	-1.28781	-1.54546	0.373326	-0.216138	0.428427	0.963786	0.919832	1.11535
IL7R	-1.19388	-1.09732	-1.53182	0.527214	0.208054	0.316488	0.763084	0.959761	1.04843
CHRNB1	-1.30953	-1.02563	-1.52806	0.28502	0.285812	0.692086	0.901512	0.830597	0.868185
PELI3	-1.36693	-1.15112	-0.954022	0.438131	0.649707	-0.575675	0.951788	1.12368	0.884443
MAMSTR	-1.08203	-0.296787	-1.60467	1.09246	0.774015	-0.16664	-0.665919	1.0061	0.94347
PRR36	-0.522051	-1.19339	-1.43531	-0.651336	0.639605	0.634515	0.93288	1.45512	0.139973
PTCH1	-1.45884	-0.905896	-1.46512	0.152157	0.461072	0.558928	0.92119	0.874684	0.861828
MAGI2	-1.30522	-1.7117	-0.389006	0.141259	0.423896	-0.123658	1.19026	0.956469	0.817703
S100A2	-1.29763	-1.19639	-1.34198	1.15753	0.175491	0.32024	0.656084	0.677107	0.849557
ZNF217-AS1	0.187553	-1.30665	-1.86398	1.1277	0.590687	-0.187819	0.255617	0.182771	1.01412
S100A10	-1.2834	-1.33853	-1.35762	0.801488	0.439135	0.680186	0.700724	0.738685	0.619325
TMEM256	-1.38001	-0.999125	-1.43632	0.369611	0.330542	0.271059	0.867776	0.922273	1.0542
ENSG00000223969	-0.581539	-1.93388	-0.273525	0.229881	1.03452	-0.631364	0.887705	1.23959	0.0286057
RPL29P19	-0.450932	-0.649985	-2.04246	0.269138	1.37114	-0.332671	0.587131	0.537341	0.711295
ORMDL1P1	-0.000107797	-1.7353	-0.401919	0.500675	-0.376284	-0.555318	-0.236693	1.14108	1.66387
ZNF737	0.167321	-1.80354	-0.833499	-1.12171	0.374973	0.849432	0.920492	0.650492	0.796044
EOLA1-DT	0.00319403	-1.19173	-1.97589	0.896988	0.0608583	0.547433	0.968008	-0.0970178	0.788159
LINC00882	-1.01678	-0.405992	-1.99558	0.176915	0.269245	0.338359	0.921416	0.478379	1.23404
DPH6-DT	-0.0554736	-0.259296	-2.46914	0.265261	0.216957	0.745608	0.180882	0.386485	0.98872
TILAM	-1.06388	-0.596077	-1.87275	0.779644	0.197548	0.31326	0.137432	0.937088	1.16774
MRGPRF-AS1	-1.28748	-0.762131	-1.10552	1.67602	0.231505	-0.424552	-0.00319566	1.05341	0.621945
ENSG00000257543	-0.189944	-1.38808	-1.34042	-0.0391847	0.825363	0.422409	0.0406141	1.83071	-0.161466
ENSG00000257732	-0.791913	-1.64791	-1.10388	-0.112236	0.607067	0.234396	0.542894	1.38864	0.88294
TGFBR3L	-0.06365	-2.25255	-0.350666	0.553957	0.221138	-0.461	0.554582	0.507664	1.29052
KDM7A-DT	-1.33291	-1.04778	-1.00713	-0.596118	0.633367	0.695029	0.314484	1.04309	1.29796
ENSG00000260267	-1.1468	-1.22412	-1.05829	0.278053	0.194095	1.12646	0.12595	1.63134	0.073314
FIGNL2	0.260526	-2.14994	-0.55162	-0.770842	0.637529	0.522387	0.463195	1.15175	0.437018
ENSG00000262587	0.326496	-0.934671	-2.23613	0.610412	-0.204169	0.319276	0.7095	0.763076	0.646215
KLF14	-0.87815	-0.733512	-1.90936	0.323207	0.073458	0.890472	1.04957	0.180191	1.00413
ZNF56P	-0.533218	-0.187772	-1.68488	0.408471	0.601589	-0.417292	-0.819768	1.29825	1.33463
ENSG00000270061	-0.974504	-0.179731	-1.78923	1.20034	-0.329722	-0.207796	0.384699	1.32125	0.574697
ENSG00000271780	-1.07338	-1.58409	-0.581486	0.179627	0.729624	-0.665822	1.02043	0.969231	1.00586
FGF14-AS2	-0.657004	-0.628973	-1.36512	1.14928	0.447297	-0.388718	-0.82453	0.694608	1.57316
LINC01023	-1.65405	0.680506	-1.59654	0.530404	0.072734	0.211356	-0.168344	1.10638	0.817551
MESTIT1	-1.47428	-1.02766	-0.775786	0.851817	0.0823574	-0.381619	0.38727	1.62045	0.717443
ARHGEF2-AS2	-1.45781	-1.39917	-0.620583	1.21326	0.573562	-0.238914	0.11821	0.807441	1.004
ENSG00000273599	-1.95415	-0.55041	-0.936557	0.168033	0.344648	0.698077	0.340216	1.42716	0.462986
ENSG00000275582	-1.4335	-0.368067	-1.55763	-0.364253	0.724316	0.393596	0.648747	0.635041	1.32175
ENSG00000278434	-0.162099	-1.71856	-0.978518	0.660608	-0.313034	-0.55577	0.802121	1.20489	1.06036
ENSG00000279227	0.242035	-2.07803	-1.24914	0.406453	0.753907	0.000836139	0.850026	0.659632	0.41428
ENSG00000280367	-0.596616	-2.08366	-0.490247	0.267645	-0.199605	0.18114	0.958018	0.791059	1.17227
FOXCUT	-1.60467	-0.30377	-1.02656	0.424518	-0.121916	0.598998	0.038958	1.92852	0.0659182
ENSG00000288538	-1.55302	-1.2147	-0.96478	0.292243	0.519663	0.103864	0.619628	1.00355	1.19355
