# Supplementary material for: Promoter reinforcement supports transcriptional resilience in drug-resistant cancer
Source: Nat Struct Mol Biol. 2026 Jul 6;33(7):1051–61. doi: 10.1038/s41594-026-01829-0 (PMC13372675; doi:10.1038/s41594-026-01829-0)
Supplement: Supplementary file 11 — Statistical source data. [file 41594_2026_1829_MOESM11_ESM.xls]

## Sheet: Extended Data Fig2d
Promoter activity inferred by ProActiv
H226 cell line model
row_id	promoterId	geneId	seqnames	start	strand	geneName	geneId_nov	P_DMSO_1	P_DMSO_2	P_DMSO_3	P_7883_1	P_7883_2	P_7883_3	R_7883_1	R_7883_2	R_7883_3	DMSO_avg	T7883_avg	R7883_avg	pvalue	signif
1786	1786	ENSG00000013810	chr4	1739345	+	TACC3	ENSG00000013810	8.03263	8.083287101315891	7.868125834791848	6.752853080038947	6.645939038138613	7.1127517766570785	7.691796577816539	8.122	8.167393973003144	7.994681458035913	6.837181298278213	7.993731547273228	0.9958
1787	1787	ENSG00000013810	chr4	1744439	+	TACC3	ENSG00000013810	7.902890048251855	8.16021	8.088752908278604	6.942149991332596	7.209646660295239	7.2151391213138165	7.866223062780494	7.876017226185358	8.249888131692384	8.050617475510153	7.122311924313884	7.997376140219412	0.740443
2019	2019	ENSG00000019549	chr8	48921440	-	SNAI2	ENSG00000019549	1.90009	2.114322930923623	2.0114615600020906	3.284483765695303	3.1986989365655383	3.0192899535699196	4.139989328320228	4.749405409878689	4.394583571852465	2.0086261776419048	3.16749	4.427992770017127	0.00243543	*
2295	2295	ENSG00000026025	chr10	17229278	+	VIM	ENSG00000026025	8.253448858989364	8.221032510286857	8.31731	8.076066087212617	8.077360427203129	8.365356025934783	10.011283396367872	9.996885635709814	9.857730830746407	8.263930201425406	8.172927513450176	9.955299954274698	4.992980295052077e-5	*
2296	2296	ENSG00000026025	chr10	17230004	+	VIM	ENSG00000026025	10.1789	10.098322294108591	10.185184574426223	10.0387	9.927584936536025	10.008606349578889	11.531021956875616	11.455297132125487	11.386506834382876	10.154151281178272	9.991629122038304	11.457608641127994	4.0154017642784696e-5	*
2297	2297	ENSG00000026025	chr10	17233225	+	VIM	ENSG00000026025	11.271677262318912	11.268373613108531	11.453268916646678	10.845721844549509	11.18533523334508	11.135470679777471	12.612037445508369	12.667853133964456	12.655074850490806	11.33110659735804	11.055509252557354	12.644988476654543	0.00114054	*
2321	2321	ENSG00000026508	chr11	35205715	+	CD44	ENSG00000026508	6.321150386995424	5.9834351297586545	6.022124698824695	5.3534245458058125	4.824332273938911	5.346318771709145	6.7851109518657156	6.5943	6.400476213539872	6.108903405192924	5.174691863817956	6.593294901135196	0.034742153258230615	*
2322	2322	ENSG00000026508	chr11	35214666	+	CD44	ENSG00000026508	11.245151781435776	11.193140683799896	11.318583693116722	10.995195099738195	11.085570262673528	11.001485753274329	11.778955939945805	11.732581139137489	11.617672702633405	11.252292052784131	11.027417038562017	11.709736593905566	0.00211819	*
2323	2323	ENSG00000026508	chr11	35218929	+	CD44	ENSG00000026508	10.783074563302836	10.744569380200872	10.822088977328104	11.05060806008198	11.129394314961134	10.941516092000937	11.944474614759732	11.55114451340626	11.381941143891058	10.783244306943937	11.040506155681351	11.625853424019017	0.0349435	*
17959	17959	ENSG00000110092	chr11	69641156	+	CCND1	ENSG00000110092	7.081008216135232	7.303400616778214	7.3801085018029164	6.568136323713711	6.462308200008646	6.41737	7.647497737029822	7.794405777243832	7.364904994700467	7.254839111572121	6.482606413907452	7.602269502991374	0.0952336
17960	17960	ENSG00000110092	chr11	69643712	+	CCND1	ENSG00000110092	5.968854160199721	6.622720436806882	6.19213	6.356247674146845	6.538587408861768	6.63985	6.694842375406226	6.931903566233179	6.602365731356108	6.2612343300022015	6.511562924669538	6.743037224331838	0.11205359020143744
17961	17961	ENSG00000110092	chr11	69647957	+	CCND1	ENSG00000110092	8.07958	7.776286524586623	8.151953980708136	7.519269752131878	7.385171918431525	7.517233489661868	8.6791	8.574101161700842	8.83311	8.002607387431587	7.47389	8.695436468041871	0.010710100236963435	*
18495	18495	ENSG00000111206	chr12	2864854	-	FOXM1	ENSG00000111206	8.917671389146836	8.953812857506152	8.947552058499006	7.70995	7.984963020085055	7.5011106481246115	9.63913	9.029087113508519	9.051738556486923	8.939678768383999	7.732007044403222	9.23999	0.27128933641033626
18496	18496	ENSG00000111206	chr12	2868581	-	FOXM1	ENSG00000111206	9.097237340277196	9.16918	9.126038211665447	8.132682547004752	8.152105269433688	7.991243825991624	9.281987854597888	9.158758116288356	9.130060036356149	9.130819676647548	8.092010547476688	9.190268669080798	0.3347385499337668
18497	18497	ENSG00000111206	chr12	2874214	-	FOXM1	ENSG00000111206	7.701498149933113	7.713864179341386	7.431957185393059	6.137038611867378	6.213311059668055	6.154219131747187	7.786759179751626	7.906484631269367	7.962486317184125	7.615773171555853	6.168189601094206	7.885243376068373	0.0797119
18643	18643	ENSG00000111424	chr12	47879115	-	VDR	ENSG00000111424	3.414389438485988	3.236735868197654	3.6040148241074297	3.678161733806082	3.1986989365655383	2.602121818914085	5.185342211534868	4.959530313009557	4.9821679962780365	3.4183800435970237	3.1596608297619015	5.042346840274154	4.641879200663708e-4	*
20090	20090	ENSG00000114019	chr3	134366841	-	AMOTL2	ENSG00000114019	5.195643077977994	5.2033	5.343627777936295	4.687158885881448	5.049586349047517	5.111628866011386	6.896250387092589	6.993267849987083	6.963837283716034	5.24752	4.949458033646784	6.951118506931902	4.0462697126590205e-5	*
21814	21814	ENSG00000116761	chr1	70411218	+	CTH	ENSG00000116761	6.155729201205169	5.541004762736136	5.545409484881946	5.9654256036046105	5.049586349047517	5.668501429982999	4.9863	3.881443083983751	4.774910880455012	5.74738	5.561171127545042	4.547552917479588	0.049893675122121145	*
21815	21815	ENSG00000116761	chr1	70434851	+	CTH	ENSG00000116761	5.195643077977994	5.357185782230798	5.191498729841632	4.80333	5.332718080422657	5.416768714004951	4.57788	4.049405409878688	3.386689088748911	5.248109196683474	5.184270889142536	4.004658658542533	0.0655921
22121	22121	ENSG00000117395	chr1	43171121	-	EBNA1BP2	ENSG00000117395	8.9073	9.022380578438796	8.784279617065911	7.19703	7.425908295901994	7.16831	8.835555356091447	8.956962864285286	9.057476164239294	8.90465	7.2637497279673315	8.949998128205342	0.6549585152191052
22122	22122	ENSG00000117395	chr1	43172570	-	EBNA1BP2	ENSG00000117395	7.549701140987184	7.726566589925566	7.212346990095693	6.152286888287025	5.83432	6.194881313691556	7.442395050189389	7.3730469724096155	7.269258526920341	7.496204907002815	6.0604971763261934	7.3615668498397815	0.47204891280400174
22201	22201	ENSG00000117525	chr1	94536164	-	F3	ENSG00000117525	9.510957185091515	9.515034301141284	9.817197625395478	6.723663009749187	6.611035255498466	6.753103492333016	8.552920344474867	8.63912	8.642335064948629	9.614396370542758	6.695933919193557	8.611459089132856	0.00648317	*
22596	22596	ENSG00000118523	chr6	131951372	-	CCN2	ENSG00000118523	2.4501556304034486	1	1	1	1	1	1.8331067136073944	1	1	1.4833852101344829	1	1.2777022378691314	0.7352991144913521
22749	22749	ENSG00000119042	chr2	199458745	-	SATB2	ENSG00000119042	1.90009	1.9473472198989539	1.9334505246354134	3.084145619315811	3.1986989365655383	2.902121818914085	3.044768397954115	2.9578532608681387	2.9391298660466294	1.926963928844789	3.061655458265145	2.980583841622961	1.6998526855340913e-4	*
23624	23624	ENSG00000120875	chr8	29350684	-	DUSP4	ENSG00000120875	1.90009	1	1	1	1	1	2.3578532608681386	2.495529743811724	1	1.3000313473333334	1	1.951127668226621	0.32340520981538445
24701	24701	ENSG00000123374	chr12	55966781	+	CDK2	ENSG00000123374	8.40122	8.2597	8.448965825246777	6.500906164949727	6.645939038138613	6.78008	8.664559416318259	8.82211	8.937812816679894	8.369962347164652	6.642308211029447	8.808159283736915	0.013552044993322705	*
24702	24702	ENSG00000123374	chr12	55971120	+	CDK2	ENSG00000123374	8.115934182619625	8.13246	8.041849258895251	6.967273368842655	6.869141613620363	6.697589552680938	8.668447906822525	8.404247072300102	8.713332149178543	8.096746932143196	6.844668178381319	8.59534	0.027727871386616403	*
24961	24961	ENSG00000124102	chr20	45174902	+	PI3	ENSG00000124102	6.469540277218739	7.086342690187579	6.379832165740966	8.24993	8.246097985112431	8.383059942670755	5.121999166986258	4.199836438166665	3.060797493396111	6.645238377715762	8.293029413317893	4.127544366183011	0.0387254	*
26951	26951	ENSG00000128342	chr22	30246759	-	LIF	ENSG00000128342	4.575005510634111	4.486915157181302	4.721528903072404	3.678161733806082	4.049586349047517	4.145045280575214	4.913350570225026	5.872589940635254	5.536375038654896	4.594483190295939	3.9575977878096045	5.4407718498383915	0.0873327
27514	27514	ENSG00000129474	chr14	22982551	-	AJUBA	ENSG00000129474	6.289548831357141	6.180955370951319	6.481749465067327	5.862058166258906	6.162308200008646	6.094881313691556	6.557947240304323	5.96814	5.98479	6.317417889125262	6.039749226653036	6.170291772101441	0.5426173851046702
30433	30433	ENSG00000134057	chr5	69167135	+	CCNB1	ENSG00000134057	8.133976578863866	8.719738904623572	8.36254	6.78146	6.462308200008646	6.725613523440849	8.047614204434844	7.819030934145058	7.974666609951577	8.405419475429738	6.6564619881498315	7.947103916177159	0.10024944757308862
30434	30434	ENSG00000134057	chr5	69174257	+	CCNB1	ENSG00000134057	9.541462535354848	9.850025941909193	9.673828119538522	7.968196364755651	8.137554641363792	8.282884628636165	9.903504591605861	9.47138	9.48967	9.688438865600855	8.129545211585203	9.621517061868621	0.7126396124225531
30435	30435	ENSG00000134057	chr5	69177061	+	CCNB1	ENSG00000134057	8.922830242872573	9.285348696731655	8.899253327720404	7.70995	7.137898238124531	7.87093	8.727986765660065	8.835795160547827	8.626982668363178	9.035810755774877	7.57293	8.730254864857024	0.11852942557069136
32226	32226	ENSG00000136158	chr13	80341126	-	SPRY2	ENSG00000136158	2.8474208668943275	1.9473472198989539	3.6040148241074297	3.903130500566307	2.762887823592643	4.192759036375591	4.139989328320228	3.881443083983751	3.9523597917445814	2.79959	3.6195924535115136	3.9912640680161866	0.12715671766627987
32838	32838	ENSG00000136997	chr8	127735434	+	MYC	ENSG00000136997	8.548670423980063	8.674565738970768	8.823631093493699	7.585668852991136	7.764467542054209	7.434754701187417	8.684801936941323	8.50102	8.47236	8.68229	7.594963698744254	8.552728398313775	0.2814080748392772
34521	34521	ENSG00000139178	chr12	7099960	-	C1RL	ENSG00000139178	6.008215907113235	5.704027495411445	5.976298162085641	6.900611914238934	7.113166637331914	6.832563678539624	4.9863	4.575077519142431	5.163356473265243	5.896180521536774	6.948780743370158	4.908246260135892	0.014315350120580545	*
34523	34523	ENSG00000139178	chr12	7108601	-	C1RL	ENSG00000139178	7.204762067815751	7.142092233917492	6.666235837977536	7.94309	8.077360427203129	8.225162344000001	6.176653514949035	5.51325	6.165664999372171	7.004363379903593	8.081870655734377	5.951854722107069	0.021456048345209793	*
34524	34524	ENSG00000139178	chr12	7109238	-	C1RL	ENSG00000139178	3.9872300820624655	4.707989368302345	5.021416269621923	5.691636508002213	5.7724898241949125	6.234428783311079	4.006057072536013	3.691317529006984	4.394583571852465	4.572211906662244	5.899518371836068	4.030652724465154	0.2248997120987024
35255	35255	ENSG00000140443	chr15	98648539	+	IGF1R	ENSG00000140443	6.985625865345605	5.704027495411445	6.481749465067327	6.991966720745216	6.611035255498466	6.3104129074480815	2.7418132849086394	4.199836438166665	4.532802638398579	6.390467608608126	6.637804961230588	3.8248174538246276	0.023012123858888588	*
35256	35256	ENSG00000140443	chr15	98707831	+	IGF1R	ENSG00000140443	6.008215907113235	4.899644997549551	5.976298162085641	6.393794694879525	6.575266048780924	5.60957	3.5082018177643235	3.4722776416072723	3.060797493396111	5.628053022249476	6.192875353553483	3.3470923175892358	0.014718670063050582	*
35265	35265	ENSG00000140443	chr15	98916485	+	IGF1R	ENSG00000140443	7.5091180323686295	6.622720436806882	7.530378464447668	7.601801883343079	7.425908295901994	7.610360561393489	5.466038075208559	4.460509529647835	4.532802638398579	7.220738977874393	7.546023580212854	4.819783414418324	0.00561792	*
35266	35266	ENSG00000140443	chr15	98923782	+	IGF1R	ENSG00000140443	6.773564738962319	6.025161908452541	7.131028894693547	7.175629591241319	6.575266048780924	7.175051864314301	4.262537385812834	5.119114609706272	4.882258053808181	6.643251847369469	6.975315834778848	4.754636683109096	0.011743547089618224	*
35267	35267	ENSG00000140443	chr15	98924600	+	IGF1R	ENSG00000140443	7.187719712296644	6.981799808666878	7.622512067027693	7.467384740282851	7.465525945055009	7.347273152890199	5.466038075208559	5.2627914404235625	4.882258053808181	7.264010529330405	7.42673	5.203695856480101	0.00132451	*
36891	36891	ENSG00000142871	chr1	85580761	+	CCN1	ENSG00000142871	9.65432	9.88727	9.70226	8.052782385434913	8.386870047745848	8.073737581917719	10.0837	9.806487191086758	9.965265571181414	9.747948948333333	8.171130005032827	9.951825290422724	0.13106117905478004
38606	38606	ENSG00000145604	chr5	36166556	+	SKP2	ENSG00000145604	9.912093336938101	9.55119	9.777667843925258	8.270260912108686	8.188073950356173	8.123509450559997	8.960515040121347	8.734657689358237	8.642335064948629	9.746982716287786	8.193948104341619	8.779169264809404	0.00249308	*
38614	38614	ENSG00000145632	chr5	58455116	-	PLK2	ENSG00000145632	9.497189411691496	9.85871	9.644827103590783	7.838048774327138	8.279824289436839	8.17523	9.613821820347955	9.87519	9.669018235756964	9.666907785094093	8.097701362921326	9.719342161368306	0.7122234557193721
38615	38615	ENSG00000145632	chr5	58456413	-	PLK2	ENSG00000145632	10.073880511398963	10.2416	10.128700175701704	8.561737529884477	8.561561109983133	8.662159839888727	10.3296	10.331489599151624	10.318782090690222	10.14805982236689	8.595152826585446	10.326620169280615	0.0677739
38616	38616	ENSG00000145632	chr5	58457421	-	PLK2	ENSG00000145632	9.527984171004668	9.60033	9.321968882482214	8.300229512089889	8.152105269433688	8.310902202272445	9.628140651373613	9.696885635709814	9.73136	9.483426145828961	8.254412327932007	9.685463393361141	0.1239485092840036
38617	38617	ENSG00000145632	chr5	58457737	-	PLK2	ENSG00000145632	9.215465865364129	9.241769595182474	9.152034891258813	7.69499	7.971266727420857	7.967970737431826	9.442917800687257	9.622235486125811	9.38404	9.203090117268472	7.8780743642842275	9.483064406271023	0.0461189	*
38618	38618	ENSG00000145632	chr5	58458573	-	PLK2	ENSG00000145632	9.527984171004668	9.298169803941839	9.494444181903615	8.310082284489003	8.533875665144528	8.273423205515288	9.622430161444145	10.003486949702138	9.695017076612281	9.440199385616708	8.372460385049607	9.773644729252855	0.0848567
38619	38619	ENSG00000145632	chr5	58458895	-	PLK2	ENSG00000145632	9.150982805564006	8.82979	9.045113463614886	7.649145967884794	7.541639617556743	7.579981273860666	9.317763755678264	9.60885	9.38404	9.00863	7.590255619767401	9.436884291559421	0.0297324	*
38620	38620	ENSG00000145632	chr5	58459505	-	PLK2	ENSG00000145632	9.483288984198358	9.396832358780387	9.28955	8.121535607399018	8.025288604729738	8.254312151066523	9.700390578139189	9.66166	9.716934864758366	9.389889037659582	8.133712121065093	9.692996779632518	0.024999220481894985	*
38621	38621	ENSG00000145632	chr5	58460139	-	PLK2	ENSG00000145632	8.393812686463109	8.522618882883393	8.31731	7.131859035765407	6.869141613620363	7.23477	8.759547686226332	8.783136018266863	8.861510747901026	8.411246934782167	7.0785910957952565	8.801398150798073	0.0103429	*
40135	40135	ENSG00000148677	chr10	90921087	-	ANKRD1	ENSG00000148677	4.396168243590433	3.236735868197654	3.34022	2.0566388079999998	1	2.002121818914085	3.044768397954115	2.933450524635414	2.6391298660466296	3.657709082929362	1.686253542304695	2.8724495962120526	0.15879368850431105
42583	42583	ENSG00000154127	chr11	122655722	+	UBASH3B	ENSG00000154127	4.396168243590433	2.5143229309236235	3.6040148241074297	1	2.762887823592643	2.01289	4.669340175198382	3.913923733449933	4.070685902392903	3.5048353328738284	1.9252588026283377	4.217983270347073	0.32359784630664346
42586	42586	ENSG00000154127	chr11	122775634	+	UBASH3B	ENSG00000154127	3.1585795579302505	2.5143229309236235	3.34022	2.659997331444956	2.762887823592643	2.602121818914085	3.6939046244338756	4.575077519142431	2.6391298660466296	3.004375208617958	2.675002324650561	3.6360373365409786	0.3843143435583795
42587	42587	ENSG00000154127	chr11	122779377	+	UBASH3B	ENSG00000154127	5.6583973657568265	3.715880622896871	3.0171583735299277	4.422329532786063	3.5329491202411902	2.01289	4.480230015618708	5.51325	4.882258053808181	4.130478787394542	3.3227224124398744	4.958577907142296	0.4103867749154724
42588	42588	ENSG00000154127	chr11	122782364	+	UBASH3B	ENSG00000154127	5.754119398159904	4.807	5.976298162085641	4.80333	3.5329491202411902	5.346318771709145	6.176653514949035	6.326359322364905	6.287842539745032	5.512471660081848	4.560864588316779	6.263618459019657	0.16929104751292479
42589	42589	ENSG00000154127	chr11	122794778	+	UBASH3B	ENSG00000154127	4.136796533901791	3.9065569300870586	4.190238578168987	3.4115126975025385	3.5329491202411902	3.606379947691836	5.185342211534868	4.336052451407538	4.394583571852465	4.077864014052612	3.516947255145188	4.63866	0.16859832841359815
45169	45169	ENSG00000159403	chr12	7087844	-	C1R	ENSG00000159403	10.073880511398963	10.182896567757968	10.0726	11.331426439907784	11.473402507117518	11.40502231555748	8.785331082107888	8.35633	8.603643335465435	10.109805222385644	11.40328375419426	8.581767894524441	0.00387039	*
45170	45170	ENSG00000159403	chr12	7088848	-	C1R	ENSG00000159403	10.520934721294584	10.732025179660358	10.757515812222806	11.697908013665495	11.822322574046748	11.774679646918036	9.037867504884273	8.886599710870712	8.974995722232872	10.670158571059249	11.764970078210093	8.966487645995953	1.8217145539605232e-4	*
45173	45173	ENSG00000159403	chr12	7092540	-	C1R	ENSG00000159403	9.177122892653463	9.30665	9.126038211665447	10.222080006145893	10.497294937118294	10.383176274305868	7.38958	7.842096260960139	7.709072470765696	9.20327	10.367517072523352	7.646916795908611	0.00304381	*
46979	46979	ENSG00000162772	chr1	212615022	+	ATF3	ENSG00000162772	5.886754571098821	6.387026126118352	6.19213	5.427707688812363	5.8936152223173135	5.9317055197902775	6.581684291789628	6.224716902627008	6.722526376389942	6.155303030072391	5.751009476973318	6.509642523602192	0.16323902277839625
47487	47487	ENSG00000163435	chr1	202007945	+	ELF3	ENSG00000163435	5.843883576857555	5.704027495411445	4.605906290872325	6.864043085507964	7.209646660295239	6.932129642430264	3.044768397954115	2.8989880361229234	3.060797493396111	5.384605787713776	7.0019397960778225	3.0015179758243833	0.024305	*
47488	47488	ENSG00000163435	chr1	202012445	+	ELF3	ENSG00000163435	1.90009	3.4961090569096993	2.60022	4.560812395511987	3.804140169180146	4.608504308369454	1.8331067136073944	1	1	2.6654758445616267	4.324485624353862	1.2777022378691314	0.0751123
47489	47489	ENSG00000163435	chr1	202013778	+	ELF3	ENSG00000163435	5.928388293041576	6.180955370951319	6.379832165740966	7.601801883343079	7.484934124743176	7.133818814753242	3.858406890737811	2.495529743811724	3.6523597917445816	6.163058609911287	7.406851607613166	3.335432142098039	0.015220166862556327	*
49978	49978	ENSG00000165891	chr12	77050746	-	E2F7	ENSG00000165891	4.136796533901791	3.715880622896871	4.342493790020383	4.269128565961308	1	2.01289	4.906057072536013	5.329597606978374	4.658929535167027	4.065056982273015	2.4273390500845595	4.964861404893805	0.028854913696462346	*
49979	49979	ENSG00000165891	chr12	77065569	-	E2F7	ENSG00000165891	1	1	1	1	1	1	1.8331067136073944	1.9334505246354134	2.6391298660466296	1	1	2.135229034763146	0.0464573	*
56295	56295	ENSG00000173432	chr11	18266260	+	SAA1	ENSG00000173432	1	1.9473472198989539	1	2.0566388079999998	2.1354586009124894	1	1	1	1	1.3157824066329846	1.730699136304163	1	0.42264973081037427
57625	57625	ENSG00000175592	chr11	65900573	-	FOSL1	ENSG00000175592	1	1	1	1	1	1	1	1	1	1	1	1	NA	NA
57741	57741	ENSG00000175832	chr17	43530434	-	ETV4	ENSG00000175832	1.90009	3.715880622896871	3.8269479176113967	1	2.762887823592643	2.602121818914085	4.375485848871563	4.681212928498589	4.532802638398579	3.147640860836089	2.121669880835576	4.529833805256243	0.15490419166654826
57742	57742	ENSG00000175832	chr17	43545402	-	ETV4	ENSG00000175832	1.90009	2.5143229309236235	3.0171583735299277	2.0566388079999998	2.762887823592643	2.01289	4.480230015618708	2.995529743811724	3.6523597917445816	2.4771917821511837	2.2774717386283374	3.7093731837250044	0.0887154
58788	58788	ENSG00000177606	chr1	58784048	-	JUN	ENSG00000177606	1	1	1	1	1	1	1	1	1	1	1	1	NA	NA
59360	59360	ENSG00000178718	chr15	74956772	-	RPP25	ENSG00000178718	NA	NA	NA	NA	NA	NA	NA	NA	NA	NA	NA	NA	NA	NA
59523	59523	ENSG00000178999	chr17	8206698	-	AURKB	ENSG00000178999	7.827874793082087	8.169542669917423	7.622512067027693	6.466078518948158	6.982718936724716	6.024867946330878	7.505803946090465	7.49448	7.834669298210941	7.873309843342401	6.491221800667917	7.611651791767136	0.2577980369839196
59524	59524	ENSG00000178999	chr17	8207367	-	AURKB	ENSG00000178999	6.985625865345605	7.303400616778214	7.231979991196563	5.010879697598822	6.205803636745572	5.832109247111281	6.839689187493496	6.995006075539403	6.833943733393261	7.173668824440127	5.682930860485225	6.889546332142054	0.0784684
59525	59525	ENSG00000178999	chr17	8208225	-	AURKB	ENSG00000178999	7.005213501004682	6.871746746046454	6.022124698824695	5.19229	5.9505662284090715	5.111628866011386	6.779383507112149	6.673587760971967	6.570618999428607	6.633028315291943	5.418163299473486	6.674530089170908	0.9060930856729541
59526	59526	ENSG00000178999	chr17	8210254	-	AURKB	ENSG00000178999	5.555870026675265	5.9834351297586545	5.928968076640817	4.269128565961308	3.804140169180146	4.831199954607872	5.7851109518657156	5.775330403414071	5.662203221846849	5.8227577443582454	4.301489563249776	5.740881525708879	0.6102025302992796
72249	72249	ENSG00000204856	chr12	110486891	+	FAM216A	ENSG00000204856	5.608044287473904	5.541004762736136	6.231673771454111	3.903130500566307	5.049586349047517	4.192759036375591	5.940057145575395	6.037572952391458	6.165664999372171	5.7935742738880505	4.381825295329805	6.047765032446342	0.3682532042351023
94776	94776	ENSG00000243649	chr6	31945975	+	CFB	ENSG00000243649	9.500643692165916	9.747808739541657	9.50659	12.019474742212592	12.111684317413136	12.111123798407354	7.601795466079106	7.7475362497005245	7.752164467835213	9.58501	12.080760952677695	7.700498727871614	1.5357458744975777e-4	*
94777	94777	ENSG00000243649	chr6	31947281	+	CFB	ENSG00000243649	9.265054358991984	9.392853355374786	9.022744289142482	11.402223105190537	11.174916849675949	11.367718116269954	7.636207180196233	7.222976571615892	7.364904994700467	9.22688	11.314952690378814	7.4080295821708635	3.891650580427346e-4	*
94778	94778	ENSG00000243649	chr6	31947797	+	CFB	ENSG00000243649	10.019535689023964	9.94276	9.823681887764689	11.888332140670771	12.025675832161848	11.996475272409164	7.786759179751626	7.941556348687117	8.279646576440072	9.928658691262884	11.97016108174726	8.002654034959605	0.00224031	*
94779	94779	ENSG00000243649	chr6	31948358	+	CFB	ENSG00000243649	10.2647	10.198937442740355	10.157218792069408	12.13414762352368	12.367700134986826	12.30003092909404	8.394417766022094	8.265407274014683	8.489437259159356	10.206965596603254	12.267292895868183	8.383087433065377	1.782859768748772e-4	*
94780	94780	ENSG00000243649	chr6	31948956	+	CFB	ENSG00000243649	9.305114605383274	9.620882936338083	9.415082781743232	11.615883144598715	11.764931490293987	11.690094656978658	7.530407210013978	7.508967274115354	7.694417619651929	9.4470267744881955	11.690303097290453	7.577930701260421	2.1259190110767541e-4	*
94781	94781	ENSG00000243649	chr6	31948998	+	CFB	ENSG00000243649	10.341870907368769	10.608794225643804	10.4043	12.458718097780936	12.637488866167836	12.614837756023684	8.434076611165118	8.703510092011019	8.69482	10.451668967337524	12.57034823999082	8.610801329492025	1.1005854037061727e-4	*
94782	94782	ENSG00000243649	chr6	31949731	+	CFB	ENSG00000243649	9.685004302640776	9.948191592852615	9.670234714283165	11.995251698239308	12.20094375064438	12.088371920326756	7.8170733529419945	8.093453615325249	7.847972775693422	9.767810203258852	12.094855789736814	7.919499914653555	1.2526915746832328e-4	*
94783	94783	ENSG00000243649	chr6	31950874	+	CFB	ENSG00000243649	9.551489310708394	9.747808739541657	9.423645194198897	12.013457003301877	12.240019338719812	12.034779492651026	7.024240788703173	8.004247072300103	7.780193614595853	9.574314414816316	12.096085278224239	7.602893825199709	0.0149914	*
94784	94784	ENSG00000243649	chr6	31951415	+	CFB	ENSG00000243649	9.336380681097092	9.593407251201473	9.18262	11.726699236853978	11.993006523088248	11.71739118534229	7.362431795582628	7.606484631269367	7.505860975876112	9.370804280099522	11.812365648428171	7.4915924675760355	5.815345415891843e-4	*
95251	95251	ENSG00000244405	chr3	186064560	-	ETV5	ENSG00000244405	5.125780430449029	4.601682718771599	4.721528903072404	5.565699143131324	4.557281992739699	5.194174234749203	6.2074949749671235	6.510394810439938	6.400476213539872	4.816330684097677	5.105718456873409	6.372788666315644	0.00280947	*
95252	95252	ENSG00000244405	chr3	186065970	-	ETV5	ENSG00000244405	5.195643077977994	4.074948805769836	4.828568719424744	4.269128565961308	5.415963158460406	5.272251192434288	6.694842375406226	6.4516200190109325	6.69362	4.6997202010575245	4.985780972285334	6.613360116805719	0.0231675	*
95254	95254	ENSG00000244405	chr3	186079906	-	ETV5	ENSG00000244405	4.136796533901791	3.9065569300870586	4.721528903072404	3.678161733806082	5.049586349047517	3.606379947691836	5.940057145575395	6.481306701575973	5.93579	4.2549607890204175	4.111376010181812	6.119049747383789	0.00453788	*
95255	95255	ENSG00000244405	chr3	186105490	-	ETV5	ENSG00000244405	4.272303376223812	3.715880622896871	4.480203559700297	4.0977	5.1502650966534205	4.192759036375591	5.516172272242287	5.393446642802115	5.398514672685424	4.15613	4.480242985343004	5.436044529243275	0.027304487587147114	*
95256	95256	ENSG00000244405	chr3	186105724	-	ETV5	ENSG00000244405	3.414389438485988	4.899644997549551	4.928212381714359	4.0977	3.5329491202411902	4.3450452805752136	6.011705966532143	5.454589279477623	5.721227703981461	4.4140822725832995	3.9918997412721344	5.729174316663743	0.10800698180912585
MSTO cell line model
row_id	promoterId	geneId	seqnames	start	strand	geneName	geneId_nov	P_DMSO_1	P_DMSO_2	P_DMSO_3	P_7883_1	P_7883_2	P_7883_3	R_7883_1	R_7883_2	R_7883_3	DMSO_avg	T7883_avg	R7883_avg	pvalue	signif
1780	1780	ENSG00000013810	chr4	1721500	+	TACC3	ENSG00000013810	6.595916123260057	6.5497346453256435	5.603676165468781	5.549139376297139	5.218011098855662	6.027526880031295	6.536876197221308	6.7567833773490715	6.818646391612578	6.249775644684827	5.5982257850613655	6.704101988727652	0.2931554938549418
1784	1784	ENSG00000013810	chr4	1727605	+	TACC3	ENSG00000013810	6.853970475237502	7.268255122825044	7.464596040923764	6.989048467119589	6.755022812067443	6.323931591079441	7.415546999357745	7.096860759879017	7.202526116927402	7.195607212995437	6.689334290088825	7.238311292054721	0.8467551638322066
1785	1785	ENSG00000013810	chr4	1730803	+	TACC3	ENSG00000013810	6.133538640631704	5.720249668729858	6.346563349573977	5.474556342522384	5.583089475620636	5.654049857518144	6.280043408454482	5.840017546104666	5.637874333492802	6.066783886311846	5.570565225220388	5.919311762683983	0.6063581476133759
1786	1786	ENSG00000013810	chr4	1739345	+	TACC3	ENSG00000013810	7.609197718814128	7.6225854139394205	7.767572785920334	7.343571718688589	7.655726845144138	7.339332756853997	7.651132609083451	7.8715089582609545	7.622021826892294	7.666451972891294	7.446210440228908	7.71489	0.636754
1787	1787	ENSG00000013810	chr4	1744439	+	TACC3	ENSG00000013810	8.131913818856122	8.072801676405767	7.98205	7.727644427136372	7.655726845144138	7.664321453328168	7.853594000702638	7.924995549517819	7.755643050085101	8.062253759087296	7.682564241869559	7.844744200101853	0.0301799	*
2019	2019	ENSG00000019549	chr8	48921440	-	SNAI2	ENSG00000019549	3.259804582898129	1.9821187999999998	2.7575925119740994	3.182260787096849	3.655467809307209	1.9485223086767476	1	1	1	2.6665052982907427	2.9287503016936016	1	0.046303967284186946	*
2295	2295	ENSG00000026025	chr10	17229278	+	VIM	ENSG00000026025	10.569476903402892	10.715599521749798	10.6214	11.840834391876564	11.958936748055956	11.946711260222912	10.652156933949357	10.660401080551797	10.426820289435332	10.635485992050898	11.915494133385144	10.579792767978828	0.5685341597047167
2296	2296	ENSG00000026025	chr10	17230004	+	VIM	ENSG00000026025	10.865979806097194	10.905097865642084	10.6644	11.372464360818224	11.360454476492372	11.2768	10.626723117365374	10.672179779598448	10.6848	10.811810435246425	11.336560982436865	10.661241455321274	0.17548552476281817
2297	2297	ENSG00000026025	chr10	17233225	+	VIM	ENSG00000026025	11.268493793926622	11.268963665339779	11.365737624701476	11.890045550285064	11.98112226791761	11.959259508027705	11.199180505459882	11.319696005165586	11.22839940122846	11.301065027989292	11.943475775410127	11.249091970617975	0.3459630786092938
2312	2312	ENSG00000026508	chr11	35138882	+	CD44	ENSG00000026508	8.07223	8.12414	8.08685	8.937616978037045	8.979969123933397	8.889919531505797	7.359639337167961	7.165135036259677	7.164581323755644	8.094406657893773	8.935835211158746	7.229785232394427	0.00385943	*
2313	2313	ENSG00000026508	chr11	35176575	+	CD44	ENSG00000026508	7.33225	7.593737838034507	7.588764973671227	8.855927351482379	8.752685129387007	8.995613006156415	6.969247938180755	7.119979719283869	6.550943418865951	7.5049185992352445	8.868075162341933	6.8800570254435245	0.0474229	*
2314	2314	ENSG00000026508	chr11	35180279	+	CD44	ENSG00000026508	8.389977212676616	8.304088110090287	8.268651015531015	9.298106644088138	9.410376788353936	9.217407573578127	7.220090867613789	7.428523384498795	7.5649040400865255	8.320905446099307	9.308630335340068	7.404506097399703	0.00634963	*
2315	2315	ENSG00000026508	chr11	35186843	+	CD44	ENSG00000026508	8.314713361186897	8.258866018483163	8.31972	9.259756368847762	9.268796370822075	9.04527	7.378516978369123	7.35248	7.411356421081765	8.29777	9.19127	7.380784093150296	4.532368746872951e-6	*
2323	2323	ENSG00000026508	chr11	35218929	+	CD44	ENSG00000026508	8.893781611657296	8.883026995630733	8.79227	9.729476389107907	9.701155136753657	9.787152291868104	7.957687862821567	8.155047819277671	7.968806115008395	8.856360051820909	9.739261272576556	8.027180599035878	0.00149633	*
4253	4253	ENSG00000059758	chr12	96286750	-	CDK17	ENSG00000059758	5.679774483826685	5.9651514721366015	5.325578661187859	5.312720265959386	4.536178878834088	4.988986278085066	4.424149098772947	4.299415853024239	4.263449195444823	5.656834872383715	4.94596	4.329004715747336	0.0141525	*
4254	4254	ENSG00000059758	chr12	96295403	-	CDK17	ENSG00000059758	5.679774483826685	6.357197956855716	6.1669657022478495	5.312720265959386	5.314219387459181	4.901921488999999	4.689009823081064	4.942364205107895	4.400349762071887	6.06798	5.176287047472855	4.677241263420282	0.00654667	*
8141	8141	ENSG00000081041	chr4	74099196	-	CXCL2	ENSG00000081041	6.053492012901569	5.772668932609922	6.229349019308016	6.037723990946015	5.734390685273287	5.5433398793239705	1	3.4389805221618293	1	6.018503321606502	5.771818185181091	1.8129935073872765	0.0325407	*
14253	14253	ENSG00000104332	chr8	41309473	-	SFRP1	ENSG00000104332	6.92317	6.7720186690457265	7.194437688584279	6.361228391423603	6.682427549588396	6.357041067582993	5.277011059634308	5.147312809872157	5.061330142481081	6.963209298543335	6.466899002864998	5.161884670662515	0.00104145	*
14337	14337	ENSG00000104419	chr8	133244660	-	NDRG1	ENSG00000104419	1.9614873964862327	1	1	3.7861231528052617	1.9133530297599404	3.9086716184602013	5.01276	4.59173	5.260129808433732	1.3204957988287442	3.2027159336751345	4.954875408811244	0.00154671	*
14342	14342	ENSG00000104419	chr8	133250902	-	NDRG1	ENSG00000104419	3.931912886016576	2.561071308951595	3.061814880705519	5.224442536128173	4.297804392095801	4.489137543597126	5.56762	5.385543441094525	6.258467246531517	3.1849330252245633	4.670461490607034	5.737210591542014	0.00888557	*
14444	14444	ENSG00000104549	chr8	124998497	+	SQLE	ENSG00000104549	5.782663445699839	5.425100194910504	5.92456	4.921680931433595	4.6420581323857455	4.3644252638284655	5.863995834246208	5.783221140480324	6.024295525426261	5.710776151536781	4.642721442549269	5.890504166717598	0.3581530913677816
14445	14445	ENSG00000104549	chr8	125009280	+	SQLE	ENSG00000104549	6.011739151504378	5.609326219980022	6.229349019308016	5.224442536128173	4.833018202811202	5.071094522296814	6.432349386528885	6.1851	6.490880223711815	5.950138130264139	5.0428517537453965	6.369443309080233	0.1327130945636161
14446	14446	ENSG00000104549	chr8	125010945	+	SQLE	ENSG00000104549	6.094070419900627	6.212899316550079	6.198494522737483	5.3959063853508145	5.289227513733153	4.809263076733184	6.754822513557131	6.567944914324216	6.690995306305526	6.168488086396063	5.1648	6.671254244728957	0.00264673	*
14447	14447	ENSG00000104549	chr8	125017942	+	SQLE	ENSG00000104549	4.926924317241042	5.053617934516114	5.267303097198424	4.210518539905165	3.1806796986617996	4.077099318043175	5.806326974066658	5.783221140480324	5.692227385742286	5.082615116318527	3.82277	5.760591833429756	0.013130461677225456	*
15968	15968	ENSG00000106366	chr7	101127104	+	SERPINE1	ENSG00000106366	9.160588826666359	9.024845592568468	9.073054130683634	8.269979098050412	8.522522479284973	8.05577	7.281557196114491	7.409884725694408	7.179396883850155	9.08616	8.282757645683128	7.290279601886351	9.926691607855707e-5	*
16143	16143	ENSG00000106624	chr7	44104345	+	AEBP1	ENSG00000106624	5.7321359894543695	5.720249668729858	6.068021428050682	5.7522156935948665	6.147847696395267	6.183328006026493	4.424149098772947	4.452966236207408	4.263449195444823	5.840135695411637	6.027797132005542	4.380188176808392	0.00146063	*
16145	16145	ENSG00000106624	chr7	44108931	+	AEBP1	ENSG00000106624	5.096293966975892	5.720249668729858	5.206574127358191	5.029816524678016	5.15258	5.756866280789604	3.413142368989328	3.59173	2.951433682187547	5.341039254354647	5.3130889271558734	3.318770180725625	0.00172004	*
16146	16146	ENSG00000106624	chr7	44109107	+	AEBP1	ENSG00000106624	5.568980391182447	5.772668932609922	5.325578661187859	4.921680931433595	5.635306261929619	4.988986278085066	3.90487	3.7066919132782674	2.951433682187547	5.5557426616600765	5.181991157149427	3.5209982101552715	0.00987347	*
16147	16147	ENSG00000106624	chr7	44110264	+	AEBP1	ENSG00000106624	5.318051438768077	4.873331035834779	4.857406366999999	5.814016664700385	5.0016312808910195	5.292627071762652	3.90487	2.683153875681879	2.951433682187547	5.016262947200952	5.369425005784685	3.1798188642898086	0.025434392644045928	*
16148	16148	ENSG00000106624	chr7	44110731	+	AEBP1	ENSG00000106624	4.734992948944586	5.053617934516114	4.395794361892007	4.383549397068071	5.079081046998493	4.227903450130986	2.661369279084524	3.4389805221618293	2.5418738850000002	4.728135081784235	4.56351	2.8807412287487844	0.00799305	*
16149	16149	ENSG00000106624	chr7	44111507	+	AEBP1	ENSG00000106624	5.014093175393806	4.773968581121606	5.325578661187859	5.312720265959386	5.15258	5.599756570022524	3.90487	3.7066919132782674	3.27007	5.0378801392344235	5.355020270660637	3.6272086977594222	0.00496333	*
17959	17959	ENSG00000110092	chr11	69641156	+	CCND1	ENSG00000110092	7.112841663980795	7.4073754688856965	7.6355871068829195	7.790484185861381	7.78847	7.466139678760224	7.53814	7.728415408518166	7.755643050085101	7.385268079916471	7.6816993918738685	7.6740672295344226	0.18741225577172516
17960	17960	ENSG00000110092	chr11	69643712	+	CCND1	ENSG00000110092	5.318051438768077	4.773968581121606	5.325578661187859	4.210518539905165	5.635306261929619	4.7102426506822095	4.689009823081064	5.136248026488325	5.397331190674285	5.139199560359181	4.852022484172331	5.074196346747891	0.8254846864387899
17961	17961	ENSG00000110092	chr11	69647957	+	CCND1	ENSG00000110092	7.262758634988203	7.008959315990923	6.881316946104487	6.877690860350129	7.071598175447718	7.025975597110725	7.451650298179224	7.000491861020018	6.794003789475996	7.051011632361204	6.991754877636191	7.082048649558413	0.8981605749591659
18495	18495	ENSG00000111206	chr12	2864854	-	FOXM1	ENSG00000111206	7.729989550887014	7.593737838034507	7.588764973671227	6.962004469947284	7.249644600150195	7.305809587256596	7.880330013088245	7.635210175337768	7.459160550602653	7.637497454197582	7.172486219118025	7.658233579676222	0.8855072197678213
18496	18496	ENSG00000111206	chr12	2868581	-	FOXM1	ENSG00000111206	7.566576737489373	7.48797	7.528015956494748	6.877690860350129	6.993734588441888	6.851089149845536	7.681557196114491	7.371869074597755	7.59324	7.527521288661374	6.907504866212518	7.548888376237415	0.8406847636211487
18497	18497	ENSG00000111206	chr12	2874214	-	FOXM1	ENSG00000111206	6.281426024200092	5.9651514721366015	6.428619232740552	5.474556342522384	5.781492563361831	6.145926547989097	6.063826059770842	5.99811	6.106648976829133	6.225065576359082	5.800658484624438	6.056194752866658	0.34172215571206555
18643	18643	ENSG00000111424	chr12	47879115	-	VDR	ENSG00000111424	3.9614873964862327	3.9685609392422148	3.561814880705519	3.5155584863092644	2.468236870130381	1	2.0576810924881945	1	1.9678047859700714	3.8306210721446554	2.327931785479882	1.6751619594860887	0.014033610126975538	*
18923	18923	ENSG00000111799	chr6	75088540	-	COL12A1	ENSG00000111799	4.251847622859838	3.293210818294878	4.159916512067265	3.182260787096849	1.9133530297599404	1.9485223086767476	4.270927173995593	4.718318469589266	4.8462	3.9016583177406603	2.3480453751778456	4.61182	0.1315692949850269
18924	18924	ENSG00000111799	chr6	75090459	-	COL12A1	ENSG00000111799	4.628516775535013	4.289580630452825	5.206574127358191	4.210518539905165	4.140695380176254	3.717949362333101	5.931967209994656	6.047177787659127	5.992227385742286	4.708223844448677	4.023054427471506	5.9904574611320225	0.0391207	*
18927	18927	ENSG00000111799	chr6	75119473	-	COL12A1	ENSG00000111799	4.013551591571424	3.7765643710535737	4.025737894254801	2.1240285986558938	3.1806796986617996	2.922077862570453	4.96265	4.718318469589266	4.8462	3.9386179522932663	2.7422620532960487	4.842389057473269	0.00118998	*
18928	18928	ENSG00000111799	chr6	75146285	-	COL12A1	ENSG00000111799	3.5201915418796528	3.5550361761725338	3.8777881959970384	2.1240285986558938	1	1.9485223086767476	4.099477183936951	3.4389805221618293	3.7517151454206576	3.651005304683075	1.6908503024442139	3.7633909505064795	0.6451242573115084
18929	18929	ENSG00000111799	chr6	75152189	-	COL12A1	ENSG00000111799	3.7406899508851095	3.293210818294878	3.312923584696223	2.1240285986558938	1.9133530297599404	1.9485223086767476	2.961369279084524	4.299415853024239	3.27007	3.44894	1.9953013123641938	3.5102834257029207	0.8972206127900831
18930	18930	ENSG00000111799	chr6	75188464	-	COL12A1	ENSG00000111799	1.9614873964862327	2.561071308951595	1.8430013409069894	1	1	1	2.661369279084524	3.1100083970663825	3.5308976036502595	2.1218533487816056	1	3.1007584266003887	0.0440429	*
18931	18931	ENSG00000111799	chr6	75202792	-	COL12A1	ENSG00000111799	2.9418385712964543	1	3.312923584696223	1	1.9133530297599404	1.9485223086767476	3.6798550230301452	3.7066919132782674	3.7517151454206576	2.4182540519975593	1.6206251128122293	3.7127540272430233	0.21274681731702544
18932	18932	ENSG00000111799	chr6	75206267	-	COL12A1	ENSG00000111799	1.9614873964862327	2.561071308951595	2.3715900708128332	2.1240285986558938	1.9133530297599404	1.9485223086767476	3.413142368989328	3.4389805221618293	3.27007	2.2980495920835535	1.9953013123641938	3.3740626787170522	0.019138213576446787	*
19620	19620	ENSG00000113083	chr5	122077223	-	LOX	ENSG00000113083	5.318051438768077	5.489158598505602	5.206574127358191	5.029816524678016	4.833018202811202	4.988986278085066	6.783434404665991	6.897222011165344	6.958267007279585	5.33793	4.950607001858095	6.8796411410369736	2.8325023766140995e-4	*
19621	19621	ENSG00000113083	chr5	122078413	-	LOX	ENSG00000113083	5.247852625083914	5.287762105347033	5.586137914989113	4.8047786200000004	4.833018202811202	4.227903450130986	6.502868502655179	6.426752803490848	6.636594929415473	5.3739175484733535	4.6219	6.52207	0.0020225	*
19650	19650	ENSG00000113161	chr5	75337180	+	HMGCR	ENSG00000113161	3.5201915418796528	2.973094397636145	3.061814880705519	2.1240285986558938	2.468236870130381	2.515909146053504	2.661369279084524	3.4389805221618293	3.27007	3.185033606740439	2.369391538279926	3.1234716487487844	0.8436341330123907
19654	19654	ENSG00000113161	chr5	75349863	+	HMGCR	ENSG00000113161	4.834148021289868	4.4267536839999995	4.159916512067265	4.013870368826605	3.1806796986617996	3.717949362333101	4.689009823081064	4.452966236207408	5.1084959131445595	4.473606072452378	3.637499809940502	4.750157324144344	0.3702339313326489
19655	19655	ENSG00000113161	chr5	75354308	+	HMGCR	ENSG00000113161	5.782663445699839	5.720249668729858	5.6784729626999555	4.8047786200000004	4.833018202811202	5.148780299021182	6.468039774619045	6.140575271610636	5.936954971773251	5.727128692376551	4.928859040610795	6.181856672667644	0.0937533
19656	19656	ENSG00000113161	chr5	75355180	+	HMGCR	ENSG00000113161	3.259804582898129	5.489158598505602	5.14318	4.210518539905165	4.297804392095801	4.3644252638284655	4.91271	5.224220629577078	4.400349762071887	4.630713080801244	4.290916065276477	4.845758578549655	0.7921098578779828
19657	19657	ENSG00000113161	chr5	75358682	+	HMGCR	ENSG00000113161	4.734992948944586	4.873331035834779	5.14318	4.383549397068071	4.012093414750822	3.9086716184602013	5.993565530021208	5.724096798945139	6.024295525426261	4.917166681926455	4.101438143426365	5.913985951464203	0.00340731	*
19658	19658	ENSG00000113161	chr5	75359917	+	HMGCR	ENSG00000113161	4.251847622859838	4.773968581121606	4.500689108689625	4.383549397068071	4.012093414750822	4.3644252638284655	4.970927173995593	5.307135760241439	5.026250884211864	4.50884	4.253356025215786	5.101437939482965	0.0377512	*
20090	20090	ENSG00000114019	chr3	134366841	-	AMOTL2	ENSG00000114019	5.878700597348059	5.720249668729858	5.765252202724394	5.029816524678016	5.072619424509142	4.809263076733184	6.902868502655179	6.863367260193799	6.935915196646172	5.7880674896007704	4.970566341973448	6.9007169864983835	3.679548636493457e-4	*
20094	20094	ENSG00000114019	chr3	134374562	-	AMOTL2	ENSG00000114019	4.513551591571424	4.4267536839999995	4.59847	4.538032369893932	2.867996557472048	4.489137543597126	5.277011059634308	5.840017546104666	5.1084959131445595	4.512925567857141	3.9650554903210353	5.408508172961178	0.049919642017343814	*
20606	20606	ENSG00000115008	chr2	112784493	-	IL1A	ENSG00000115008	1.9614873964862327	1.9821187999999998	1.8430013409069894	1	1	1	1	1	1	1.928869179131074	1	1	0.00217047	*
22016	22016	ENSG00000117152	chr1	163069361	+	RGS4	ENSG00000117152	5.679774483826685	5.9651514721366015	5.454965844416033	5.174556342522384	4.421909330739928	5.071094522296814	6.866015277415458	6.967944914324216	6.935915196646172	5.699963933459773	4.889186731853042	6.923291796128615	0.011678066761164113	*
22121	22121	ENSG00000117395	chr1	43171121	-	EBNA1BP2	ENSG00000117395	8.63655	8.347935666146794	8.587218664268978	7.279296388111844	7.481263009368289	7.481234654546853	8.538776328838306	8.788056343749158	8.505080856400447	8.523900099754337	7.413931350675662	8.61064	0.529437
22122	22122	ENSG00000117395	chr1	43172570	-	EBNA1BP2	ENSG00000117395	8.544377476001719	8.29516	8.587218664268978	7.593104860354239	7.181039671822639	7.163338012392638	8.580135004342512	8.46596	8.527676836614084	8.475584174160483	7.312494181523172	8.524589227652198	0.6538
22201	22201	ENSG00000117525	chr1	94536164	-	F3	ENSG00000117525	5.014093175393806	5.489158598505602	5.998075490633944	3.5155584863092644	4.6420581323857455	3.238658399808665	9.667443799571666	9.382837781402914	9.5011	5.500442421511117	3.7987583395012248	9.517128683991526	0.00283314	*
22202	22202	ENSG00000117525	chr1	94541759	-	F3	ENSG00000117525	5.318051438768077	4.9662888566807295	5.14318	2.1240285986558938	2.468236870130381	2.922077862570453	8.894009381477872	8.527768174298322	8.275135835785228	5.142505452149602	2.504781110452243	8.56564	3.5258829814910624e-4	*
22596	22596	ENSG00000118523	chr6	131951372	-	CCN2	ENSG00000118523	5.384992418058527	5.137981342592069	5.14318	3.383549397068071	3.437517724504222	4.603921734541974	4.689009823081064	4.834686168534179	4.746980165322153	5.222049940550199	3.8083296187047555	4.756892052312465	0.014772623428401086	*
22748	22748	ENSG00000119042	chr2	199456088	-	SATB2	ENSG00000119042	1.9614873964862327	1.9821187999999998	2.061814880705519	3.5155584863092644	3.655467809307209	2.515909146053504	3.0856792581519215	1	3.5308976036502595	2.0018070257305838	3.228978480556659	2.5388589539340605	0.5623832085290531
22749	22749	ENSG00000119042	chr2	199458745	-	SATB2	ENSG00000119042	2.533380459447656	2.5550361761725338	2.3715900708128332	3.182260787096849	2.9682368701303816	2.922077862570453	2.661369279084524	2.110008397066382	1.9678047859700714	2.486668902144341	3.0241918399325614	2.246394154040326	0.37464984057913536
23608	23608	ENSG00000120833	chr12	93572675	+	SOCS2	ENSG00000120833	4.888625605735062	4.6672532192548974	4.690044896812115	4.104778619999999	4.16201	4.489137543597126	3.6798550230301452	2.683153875681879	3.5308976036502595	4.7486412406006915	4.251975435199042	3.2979688341207614	0.0372885	*
24702	24702	ENSG00000123374	chr12	55971120	+	CDK2	ENSG00000123374	7.112841663980795	6.918797113085867	7.130492000410151	6.248454604290771	6.468826666628102	6.597669469642416	7.042096671495462	7.0494808150689385	7.1256115121664685	7.054043592492271	6.4383169135204295	7.0724	0.8197053646569694
25690	25690	ENSG00000125538	chr2	112833575	-	IL1B	ENSG00000125538	4.628516775535013	5.287762105347033	5.586137914989113	4.8047786200000004	4.16201	3.717949362333101	3.413142368989328	3.1100083970663825	2.5418738850000002	5.167472265290386	4.2282460414443666	3.021674883685237	0.00504927	*
25691	25691	ENSG00000125538	chr2	112836816	-	IL1B	ENSG00000125538	6.011739151504378	6.094336957241617	6.101762485406752	4.921680931433595	5.0016312808910195	4.7102426506822095	2.0576810924881945	3.1100083970663825	1.9678047859700714	6.069279531384249	4.877851621002275	2.3784980918415495	0.00939056	*
26951	26951	ENSG00000128342	chr22	30246759	-	LIF	ENSG00000128342	3.931912886016576	2.561071308951595	3.8777881959970384	5.224442536128173	4.6420581323857455	4.901921488999999	2.661369279084524	2.683153875681879	1	3.4569241303217364	4.922807385837973	2.114841051588801	0.1371428294718533
27511	27511	ENSG00000129474	chr14	22975295	-	AJUBA	ENSG00000129474	6.17196	6.134950042149721	5.6784729626999555	5.312720265959386	5.414041348995335	5.654049857518144	6.944123997636123	7.230323763569148	6.794003789475996	5.995126270949892	5.460270490824288	6.989483850227089	0.00913284	*
27512	27512	ENSG00000129474	chr14	22977223	-	AJUBA	ENSG00000129474	5.068980391182447	5.287762105347033	5.206574127358191	4.538032369893932	5.15258	5.852840233921466	6.60258	6.533921080630233	6.664051515228977	5.187772207962557	5.181152193271799	6.600183268286403	1.9506869271728282e-4	*
27514	27514	ENSG00000129474	chr14	22982551	-	AJUBA	ENSG00000129474	6.447223540899403	6.16458	6.201434984162725	6.659382077052736	6.468826666628102	6.027526880031295	7.98687	7.9118086535200405	7.877930681995081	6.271080322687376	6.3852452079040445	7.9255371548383735	0.00106929	*
30433	30433	ENSG00000134057	chr5	69167135	+	CCNB1	ENSG00000134057	8.817073277136467	8.86503	8.750338897999999	8.376226473017281	8.392025027328973	8.124683237220436	8.66715	8.964458447237718	8.793142783081187	8.810814877116785	8.29764	8.808251841439635	0.9798604300408283
30434	30434	ENSG00000134057	chr5	69174257	+	CCNB1	ENSG00000134057	8.847061082532997	8.738966630139588	8.712620612393158	8.376226473017281	8.392025027328973	8.171965573189294	8.926441854961583	8.80955	9.033149864085278	8.766216108355248	8.313405691178517	8.923045993704283	0.12231660460265853
30435	30435	ENSG00000134057	chr5	69177061	+	CCNB1	ENSG00000134057	8.365322971392747	8.586249969349245	8.290760610416342	8.106719978804458	8.089190022423274	8.171965573189294	8.321862293999999	8.501600777872524	8.344657423000001	8.414111183719445	8.122625191472341	8.38937	0.8275560562226025
32226	32226	ENSG00000136158	chr13	80341126	-	SPRY2	ENSG00000136158	3.5201915418796528	2.973094397636145	4.025737894254801	4.538032369893932	3.955467809307209	3.238658399808665	3.6798550230301452	1	3.7517151454206576	3.506341277923533	3.9107195263366017	2.810523389483601	0.5297603350793921
32534	32534	ENSG00000136630	chr1	220879431	+	HLX	ENSG00000136630	3.5333804594476566	2.973094397636145	4.025737894254801	1	2.468236870130381	1.9485223086767476	2.0576810924881945	2.683153875681879	3.27007	3.5107375837795343	1.8055863929357097	2.670300037723358	0.1455196842495126
36891	36891	ENSG00000142871	chr1	85580761	+	CCN1	ENSG00000142871	9.776960101692579	9.800143279149147	9.653388475203677	7.7594064199604755	7.2990387656609865	7.703465340815665	9.70905	9.510793998171888	9.666350441455693	9.743497285348468	7.587303508812376	9.628732457209194	0.2084035697852457
38093	38093	ENSG00000144583	chr2	216372483	-	MARCHF4	ENSG00000144583	4.1007308063658225	3.7765643710535737	4.776151141809512	3.5155584863092644	1	2.515909146053504	4.689009823081064	4.706691913278267	4.963449195444824	4.217815439742969	2.343822544120923	4.786383643934719	0.18599175705286894
38604	38604	ENSG00000145604	chr5	36151989	+	SKP2	ENSG00000145604	6.478213370232763	6.847273724269254	6.480839928609664	5.214016664700385	5.528911556004447	6.107529602848026	7.3014774793450465	6.970206711225786	7.105724621246963	6.602109007703894	5.61682	7.125802937272598	0.030754932656755808	*
38605	38605	ENSG00000145604	chr5	36163372	+	SKP2	ENSG00000145604	4.388625605735062	4.289580630452825	3.061814880705519	2.1240285986558938	3.655467809307209	3.717949362333101	4.099477183936951	3.932415779803867	4.263449195444823	3.913340372297802	3.165815256765401	4.098447386395214	0.7099037999932292
38606	38606	ENSG00000145604	chr5	36166556	+	SKP2	ENSG00000145604	5.831480997728932	6.357197956855716	6.229349019308016	5.224442536128173	5.685698947341975	4.988986278085066	6.811489874749396	6.7859860977719055	6.842875133915514	6.139342657964221	5.299709253851738	6.813450368812272	0.0495751	*
38614	38614	ENSG00000145632	chr5	58455116	-	PLK2	ENSG00000145632	8.798776762966598	8.593553835892187	8.817873726198924	8.503593271992237	8.436848609229195	8.346972120952795	9.01958	8.938684356166496	9.043640476387004	8.736734775019237	8.429138000724743	9.00064	0.04961	*
38615	38615	ENSG00000145632	chr5	58456413	-	PLK2	ENSG00000145632	9.429933483212023	9.636527841650215	9.449018760205282	9.220358747507413	9.205441927287481	9.194692890897475	9.877765800460649	9.777537498599989	9.85388	9.50516	9.206831188564124	9.836392947020213	0.022724935410561992	*
38616	38616	ENSG00000145632	chr5	58457421	-	PLK2	ENSG00000145632	9.009676225039538	8.784353379868218	9.09835	8.646332005139108	8.429474056889063	8.728506603163975	9.277672103723168	9.237141678196723	9.43091	8.964125203302585	8.601437555064049	9.315242668306631	0.0426409	*
38617	38617	ENSG00000145632	chr5	58457737	-	PLK2	ENSG00000145632	8.170373705748613	8.231036330942853	7.907692246569084	7.67865	7.833870103121181	7.754057949193984	8.312076268648994	8.561935716600125	8.535130862735782	8.103034094420183	7.755526198438388	8.469714282661634	0.047290927631984496	*
38618	38618	ENSG00000145632	chr5	58458573	-	PLK2	ENSG00000145632	8.650217302328985	8.578908937619184	8.423429146759148	8.334661680190262	8.361349764344777	8.355189097935735	9.123949800895563	9.144350993266972	8.990407527556224	8.550851795569105	8.350400180823591	9.086236107239586	0.00402348	*
38619	38619	ENSG00000145632	chr5	58458895	-	PLK2	ENSG00000145632	8.864759058625527	8.87705	8.95341	8.522227250102002	8.55677	8.690045344014996	9.327097067771861	9.324323237907599	9.283807159894597	8.89841	8.589681167446479	9.311742488524686	9.876741434791396e-4	*
38620	38620	ENSG00000145632	chr5	58459505	-	PLK2	ENSG00000145632	9.344217102211882	9.286055153703646	9.371609575595562	8.78395	8.844267612718024	8.939945677424836	9.820243165863062	9.660212721909483	9.493472078615532	9.333960610503697	8.856055451380954	9.657975988796025	0.0666725
40135	40135	ENSG00000148677	chr10	90921087	-	ANKRD1	ENSG00000148677	3.3886256057350623	1.9821187999999998	3.71291	1	3.1806796986617996	1.9485223086767476	4.424149098772947	4.899415853024238	4.263449195444823	3.027886127245021	2.043067335779516	4.529004715747336	0.0923372
40828	40828	ENSG00000150457	chr13	21061586	-	LATS2	ENSG00000150457	1	1	1	1	2.468236870130381	1.9485223086767476	3.0856792581519215	1	3.9678047859700714	1	1.8055863929357097	2.6844946813739976	0.1956656843409613
42583	42583	ENSG00000154127	chr11	122655722	+	UBASH3B	ENSG00000154127	3.5201915418796528	3.9685609392422148	3.8777881959970384	4.013870368826605	3.8447721350319557	2.515909146053504	4.099477183936951	4.452966236207408	4.263449195444823	3.788846892372969	3.4581838833040215	4.271964205196394	0.0518699
42589	42589	ENSG00000154127	chr11	122794778	+	UBASH3B	ENSG00000154127	4.628516775535013	3.293210818294878	3.8777881959970384	3.1155584863092645	2.867996557472048	2.515909146053504	3.913142368989328	4.12755	3.7517151454206576	3.93317	2.8331547299449387	3.9308039724230452	0.9957639238011313
46977	46977	ENSG00000162772	chr1	212608628	+	ATF3	ENSG00000162772	3.1406899508851094	1.9821187999999998	3.061814880705519	2.1240285986558938	3.1806796986617996	3.717949362333101	4.805188855534619	4.834686168534179	4.64043	2.7282078771968763	3.0075525532169314	4.760101588984486	0.029528161103183497	*
46979	46979	ENSG00000162772	chr1	212615022	+	ATF3	ENSG00000162772	3.259804582898129	3.137981342592069	3.8777881959970384	3.182260787096849	3.1806796986617996	1.9485223086767476	4.91271	4.452966236207408	4.746980165322153	3.4251913738290787	2.770487598145132	4.7042172485098535	0.014339922418086369	*
47840	47840	ENSG00000163661	chr3	157436850	+	PTX3	ENSG00000163661	9.639785427135259	9.455967503521244	9.598312643752987	8.822051711514794	8.609931510751444	8.7158	7.587654595501911	7.518267189127509	7.3279849434259035	9.564688524803163	8.71593	7.477968909351774	5.554507604159031e-5	*
49978	49978	ENSG00000165891	chr12	77050746	-	E2F7	ENSG00000165891	5.318051438768077	4.973968581121607	4.857406366999999	4.677561720029725	3.1806796986617996	4.489137543597126	4.805188855534619	4.834686168534179	3.7517151454206576	5.049808795629894	4.1157929874295505	4.463863389829819	0.23652792351989366
53342	53342	ENSG00000169429	chr4	73740541	+	CXCL8	ENSG00000169429	8.876438234014556	8.82215	8.712620612393158	8.736865530421348	8.68617	8.473137794507249	2.0576810924881945	3.1100083970663825	2.5418738850000002	8.803736696514974	8.632058026108352	2.5698544581848592	0.00192141	*
54484	54484	ENSG00000170989	chr1	101236865	+	S1PR1	ENSG00000170989	2.533380459447656	1	2.7575925119740994	2.1240285986558938	2.468236870130381	1	1	1	2.5418738850000002	2.0969909904739183	1.864088489595425	1.5139579616666667	0.4829790726884512
57625	57625	ENSG00000175592	chr11	65900573	-	FOSL1	ENSG00000175592	7.742807254841028	7.797222812778458	7.849299128168566	7.117149584669279	6.890095737730488	7.10606	7.619742700083522	7.371869074597755	7.663423457461237	7.796443065262684	7.037769122466589	7.551678410714171	0.10227449417056328
58788	58788	ENSG00000177606	chr1	58784048	-	JUN	ENSG00000177606	1	1	1	1	1	1	1	1	1	1	1	1	NA	NA
59523	59523	ENSG00000178999	chr17	8206698	-	AURKB	ENSG00000178999	7.262758634988203	7.503563769565523	7.411773091061608	7.165366218923313	7.127356441093901	6.7549946672640715	7.018220159792714	7.552657817529441	7.4274677739268755	7.3926984985384445	7.015905775760428	7.33278	0.7579820053909827
59524	59524	ENSG00000178999	chr17	8207367	-	AURKB	ENSG00000178999	7.052347189041202	7.2864	6.9934130802589065	5.873278647946827	6.439757823942252	6.290044376874298	7.39715	7.000491861020018	7.023316851310263	7.110718991766703	6.201026949587792	7.140319835110094	0.8603724452517171
59525	59525	ENSG00000178999	chr17	8208225	-	AURKB	ENSG00000178999	6.053492012901569	5.665853743232756	6.1669657022478495	4.383549397068071	4.6420581323857455	5.599756570022524	5.96737	5.5306276609820015	5.981286095785155	5.962103819460725	4.875121366492113	5.8264272652557185	0.5568563509040139
59526	59526	ENSG00000178999	chr17	8210254	-	AURKB	ENSG00000178999	6.5673784004353175	6.519377139911152	6.318140429102915	5.873278647946827	5.079081046998493	5.599756570022524	7.13384	6.665451643235723	6.550943418865951	6.468298656483128	5.517372088322614	6.7834107077005585	0.21230328020993242
59527	59527	ENSG00000178999	chr17	8210600	-	AURKB	ENSG00000178999	1.9614873964862327	2.973094397636145	2.3715900708128332	1	2.468236870130381	2.515909146053504	2.661369279084524	2.07426	1.9678047859700714	2.4353906216450705	1.9947153387279617	2.234478997684865	0.6132375856063165
72247	72247	ENSG00000204856	chr12	110468415	+	FAM216A	ENSG00000204856	5.174062582708617	4.773968581121606	5.722514964303521	5.312720265959386	5.0016312808910195	4.901921488999999	5.429621132944537	5.459908577241441	5.692227385742286	5.223515376044581	5.072091011950135	5.527252365309422	0.3862694313744224
72249	72249	ENSG00000204856	chr12	110486891	+	FAM216A	ENSG00000204856	6.877408252748267	6.96458	6.9006149724360055	6.137785291082458	6.035757569590352	6.145926547989097	6.60258	7.2089198127423835	6.5212243723478895	6.914201889394757	6.106489802887302	6.777573798030091	0.5940516947395785
95251	95251	ENSG00000244405	chr3	186064560	-	ETV5	ENSG00000244405	4.926924317241042	5.358064779601922	4.934328132927962	4.921680931433595	5.583089475620636	5.706373801535813	5.96737	5.947312809872157	5.581393108454913	5.073105743256975	5.403714736196681	5.832024652442357	0.0166779	*
95252	95252	ENSG00000244405	chr3	186065970	-	ETV5	ENSG00000244405	5.968741820132392	5.720249668729858	5.765252202724394	5.984964473511847	5.781492563361831	5.852840233921466	5.631967209994656	5.99811	5.74461	5.818081230528882	5.873099090265048	5.791561088998218	0.8522008024972049
95254	95254	ENSG00000244405	chr3	186079906	-	ETV5	ENSG00000244405	4.834148021289868	5.358064779601922	4.857406366999999	5.224442536128173	6.2849198772527215	4.901921488999999	4.805188855534619	5.459908577241441	4.746980165322153	5.016539722630597	5.470427967460298	5.0040258660327375	0.9672855953855637
95255	95255	ENSG00000244405	chr3	186105490	-	ETV5	ENSG00000244405	4.628516775535013	4.289580630452825	4.395794361892007	4.210518539905165	3.437517724504222	4.227903450130986	5.277011059634308	3.932415779803867	4.525377987316128	4.437963922626615	3.958646571513458	4.578268275584768	0.7567534570611698
95256	95256	ENSG00000244405	chr3	186105724	-	ETV5	ENSG00000244405	5.096293966975892	4.873331035834779	4.500689108689625	5.029816524678016	5.352983784231989	4.7102426506822095	4.270927173995593	5.459908577241441	3.5308976036502595	4.823438037166765	5.031014319864071	4.420577784962431	0.5540250282939908
95260	95260	ENSG00000244405	chr3	186109089	-	ETV5	ENSG00000244405	4.251847622859838	3.293210818294878	4.025737894254801	4.210518539905165	3.655467809307209	3.4981167234241157	4.270927173995593	3.7066919132782674	4.263449195444823	3.8569321118031725	3.7880343575454964	4.080356094239561	0.557461
