# Supplementary material for: Promoter reinforcement supports transcriptional resilience in drug-resistant cancer
Source: Nat Struct Mol Biol. 2026 Jul 6;33(7):1051–61. doi: 10.1038/s41594-026-01829-0 (PMC13372675; doi:10.1038/s41594-026-01829-0)
Supplement: Supplementary file 12 — Statistical source data. [file 41594_2026_1829_MOESM12_ESM.xls]

## Sheet: Extended Data Fig3a
CCN1
PARENTAL			RESISTANT
Control	Promoter	Minus 2.2kb RE	Control	Promoter	Minus 2.2kb RE
0.094315	0.03919	0.062126	0.0597212	0.0311696	0.0523008
0.099129	0.036755	0.05197	0.0532667	0.0332686	0.0503697
0.0842024	0.028906	0.0471905	0.0607723	0.0241146	0.0731882
0.0872014	0.0340845	0.051973	0.0601849	0.0316443	0.0639907

## Sheet: Extended Data Fig 3b
CDK2
PARENTAL			RESISTANT
Control	Minus 10kb RE	Promoter	Control	Minus 10kb RE	Promoter
0.00533157	0.00321534	0.00223557	0.00651526	0.00452967	0.00249417
0.00556786	0.00271948	0.00286675	0.00511605	0.00469582	0.00223765
0.00706542	0.00321468	0.00221736	0.00563492	0.00388093	0.00279811
0.00541356	0.00286723	0.00300427	0.00592039	0.00485418	0.00250612

## Sheet: Extended Data Fig 3c
PRCP mRNA levels
PARENTAL		RESISTANT
Control	Minus 183kb RE	Control	Minus 183kb RE
0.0238141	0.010983	0.0916547	0.032075
0.0243662	0.0117445	0.0982828	0.0335353
0.0185229	0.0116636	0.0859121	0.0408099
0.0204405	0.0123537	0.0900686	0.0441301
DDIAS mRNA levels
PARENTAL		RESISTANT
Control	Minus 183kb RE	Control	Minus 183kb RE
0.00691923	0.00255656	0.0448877	0.01567
0.00579733	0.00285946	0.0461297	0.015959
0.00564077	0.0035959	0.0484403	0.0183196
0.00594988	0.00377694	0.0504524	0.0183472

## Sheet: Extended Data Fig 3d
H226
PARENTAL
DMSO Control	DMSO Promoter	DMSO Minus 15kb RE	G7883 Control	G7883 Promoter	G7883 Minus 15kb RE
0.0608765	0.0254966	0.0100844	0.0153334	0.0147352	0.00660698
0.0601152	0.0270101	0.0099381	0.0149221	0.0136918	0.00649412
0.0533967	0.0259015	0.0116609	0.0135716	0.0154877	0.00692075
0.0550174	0.0229163	0.0111118	0.0140662	0.0148519	0.0073055
MSTO
PARENTAL
DMSO Control	DMSO Promoter	DMSO Minus 15kb RE	G7883 Control	G7883 Promoter	G7883 Minus 15kb RE
0.37948	0.0886948	0.074181	0.0613967	0.0934612	0.0869613
0.373021	0.0887562	0.0677884	0.0616839	0.095787	0.086541
0.28635	0.099628	0.0983357	0.0516637	0.0868342	0.083432
0.287969	0.100667	0.092572	0.054637	0.0776167	0.0817804
