# Supplementary material for: Promoter reinforcement supports transcriptional resilience in drug-resistant cancer
Source: Nat Struct Mol Biol. 2026 Jul 6;33(7):1051–61. doi: 10.1038/s41594-026-01829-0 (PMC13372675; doi:10.1038/s41594-026-01829-0)
Supplement: Supplementary file 15 — Statistical source data. [file 41594_2026_1829_MOESM15_ESM.xls]

## Sheet: Extended Data Fig 8a
CCN1 mRNA levels
PDMSO	P7883	R7883
0.0560806	0.0146146	0.0474665
0.0635743	0.0124008	0.0499355
0.0615566	0.0123977	0.0410441
CCN1 promoter transcript levels
PDMSO	P7883	R7883
3.2686e-05	2.6904e-05	6.3997e-05
4.092e-05	2.0193e-05	6.6076e-05
4.0058e-05	2.2367e-05	5.6767e-05

## Sheet: Extended Data Fig 8d
ChIP-qPCR
CCN1 promoter
PDMSO	P7883	R7883
267.452	251.231	1324.52
296.07	264.305	1783.2
220.098	278.664	1393.89
271.179	248.397	1593.89
