# Supplementary material for: Promoter reinforcement supports transcriptional resilience in drug-resistant cancer
Source: Nat Struct Mol Biol. 2026 Jul 6;33(7):1051–61. doi: 10.1038/s41594-026-01829-0 (PMC13372675; doi:10.1038/s41594-026-01829-0)
Supplement: Supplementary file 16 — Statistical source data. [file 41594_2026_1829_MOESM16_ESM.xls]

## Sheet: Sheet1
ATAC sites closing and opening in H226 resistant cells compared to parental cells and their annotations to genomic features
Closing (n=5,737) % of sites falling into each category	Opening (n=16,212) % of sites falling into each category
1.13	1.83	3' UTR
Below 0.1	0.26	5' UTR
42.21	28.51	Intergenic
Below 0.1	0.14	Downstream
2.96	3.84	Exon
44.2	39.85	Intron
9.37	25.53	Promoter (+/-2kb)
