# Supplementary material for: Promoter reinforcement supports transcriptional resilience in drug-resistant cancer
Source: Nat Struct Mol Biol. 2026 Jul 6;33(7):1051–61. doi: 10.1038/s41594-026-01829-0 (PMC13372675; doi:10.1038/s41594-026-01829-0)
Supplement: Supplementary file 17 — Statistical source data. [file 41594_2026_1829_MOESM17_ESM.xls]

## Sheet: Extended Data Fig 8a
CCN1 mRNA levels
PDMSO	P7883	R7883
0.0560806	0.0146146	0.0474665
0.0635743	0.0124008	0.0499355
0.0615566	0.0123977	0.0410441
CCN1 promoter transcript levels
PDMSO	P7883	R7883
3.2686e-05	2.6904e-05	6.3997e-05
4.092e-05	2.0193e-05	6.6076e-05
4.0058e-05	2.2367e-05	5.6767e-05

## Sheet: Extended Data Fig 8c
Gene Expression after FOSL1 KD			Gene Expression after ETV4 KD
ANKRD1			ANKRD1
Parental_PRMT8	0.000732769		Parental_PRMT8	0.000732769
Parental_PRMT8	0.00075544		Parental_PRMT8	0.00075544
Parental_FOSL1	0.000662899		Parental_ETV4	0.000612525
Parental_FOSL1	0.000685338		Parental_ETV4	0.000633356
Resistant_PRMT8	0.000700206		Resistant_PRMT8	0.000700206
Resistant_PRMT8	0.000728297		Resistant_PRMT8	0.000728297
Resistant_FOSL1	0.000982507		Resistant_ETV4	0.000385062
Resistant_FOSL1	0.000958992		Resistant_ETV4	0.000427952
AURKB			AURKB
Parental_PRMT8	0.00730427		Parental_PRMT8	0.00730427
Parental_PRMT8	0.00799218		Parental_PRMT8	0.00799218
Parental_FOSL1	0.00702127		Parental_ETV4	0.00654095
Parental_FOSL1	0.00738808		Parental_ETV4	0.00777379
Resistant_PRMT8	0.0154725		Resistant_PRMT8	0.0154725
Resistant_PRMT8	0.0173996		Resistant_PRMT8	0.0173996
Resistant_FOSL1	0.0138392		Resistant_ETV4	0.0137282
Resistant_FOSL1	0.0129486		Resistant_ETV4	0.0132338
CCN1			CCN1
Parental_PRMT8	0.0796779		Parental_PRMT8	0.0796779
Parental_PRMT8	0.084712		Parental_PRMT8	0.084712
Parental_FOSL1	0.0742138		Parental_ETV4	0.0532756
Parental_FOSL1	0.0796435		Parental_ETV4	0.0580329
Resistant_PRMT8	0.0598527		Resistant_PRMT8	0.0598527
Resistant_PRMT8	0.0620618		Resistant_PRMT8	0.0620618
Resistant_FOSL1	0.0631693		Resistant_ETV4	0.0418204
Resistant_FOSL1	0.0651358		Resistant_ETV4	0.0427842
CCN2			CCN2
Parental_PRMT8	0.00290616		Parental_PRMT8	0.00290616
Parental_PRMT8	0.00340625		Parental_PRMT8	0.00340625
Parental_FOSL1	0.00470934		Parental_ETV4	0.00349307
Parental_FOSL1	0.0041791		Parental_ETV4	0.0034042
Resistant_PRMT8	0.00298391		Resistant_PRMT8	0.00298391
Resistant_PRMT8	0.00307305		Resistant_PRMT8	0.00307305
Resistant_FOSL1	0.00567943		Resistant_ETV4	0.00237421
Resistant_FOSL1	0.00458959		Resistant_ETV4	0.00266787
CCNB1			CCNB1
Parental_PRMT8	0.0347401		Parental_PRMT8	0.0347401
Parental_PRMT8	0.0329323		Parental_PRMT8	0.0329323
Parental_FOSL1	0.0360149		Parental_ETV4	0.0381936
Parental_FOSL1	0.0357927		Parental_ETV4	0.0366786
Resistant_PRMT8	0.0559761		Resistant_PRMT8	0.0559761
Resistant_PRMT8	0.0591902		Resistant_PRMT8	0.0591902
Resistant_FOSL1	0.0498408		Resistant_ETV4	0.0593664
Resistant_FOSL1	0.0510958		Resistant_ETV4	0.0492168
CD44			CD44
Parental_PRMT8	0.0461197		Parental_PRMT8	0.0461197
Parental_PRMT8	0.0433492		Parental_PRMT8	0.0433492
Parental_FOSL1	0.0419792		Parental_ETV4	0.0336903
Parental_FOSL1	0.0379513		Parental_ETV4	0.0206438
Resistant_PRMT8	0.0571266		Resistant_PRMT8	0.0571266
Resistant_PRMT8	0.0516439		Resistant_PRMT8	0.0516439
Resistant_FOSL1	0.0427435		Resistant_ETV4	0.0446439
Resistant_FOSL1	0.0440351		Resistant_ETV4	0.0509137
CDK2			CDK2
Parental_PRMT8	0.0117068		Parental_PRMT8	0.0117068
Parental_PRMT8	0.0130414		Parental_PRMT8	0.0130414
Parental_FOSL1	0.0116402		Parental_ETV4	0.0104155
Parental_FOSL1	0.0105004		Parental_ETV4	0.0135115
Resistant_PRMT8	0.0110292		Resistant_PRMT8	0.0110292
Resistant_PRMT8	0.0111827		Resistant_PRMT8	0.0111827
Resistant_FOSL1	0.0106718		Resistant_ETV4	0.00820922
Resistant_FOSL1	0.0102042		Resistant_ETV4	0.00987631
E2F7			E2F7
Parental_PRMT8	0.00236391		Parental_PRMT8	0.00236391
Parental_PRMT8	0.00209543		Parental_PRMT8	0.00209543
Parental_FOSL1	0.00169119		Parental_ETV4	0.00227525
Parental_FOSL1	0.00192322		Parental_ETV4	0.00215114
Resistant_PRMT8	0.00371263		Resistant_PRMT8	0.00371263
Resistant_PRMT8	0.00361798		Resistant_PRMT8	0.00361798
Resistant_FOSL1	0.00293928		Resistant_ETV4	0.00319174
Resistant_FOSL1	0.00283893		Resistant_ETV4	0.0030157
ETV4			ETV4
Parental_PRMT8	0.00040442		Parental_PRMT8	0.00040442
Parental_PRMT8	0.000374613		Parental_PRMT8	0.000374613
Parental_FOSL1	0.000521923		Parental_ETV4	1.06458e-05
Parental_FOSL1	0.000544414		Parental_ETV4	1.13812e-05
Resistant_PRMT8	0.000975833		Resistant_PRMT8	0.000975833
Resistant_PRMT8	0.00088547		Resistant_PRMT8	0.00088547
Resistant_FOSL1	0.000851676		Resistant_ETV4	4.67789e-06
Resistant_FOSL1	0.00092113		Resistant_ETV4	8.52538e-06
FOSL1			FOSL1
Parental_PRMT8	0.00384107		Parental_PRMT8	0.00384107
Parental_PRMT8	0.00423638		Parental_PRMT8	0.00423638
Parental_FOSL1	0.00282793		Parental_ETV4	0.00258975
Parental_FOSL1	0.00153459		Parental_ETV4	0.00200142
Resistant_PRMT8	0.0152196		Resistant_PRMT8	0.0152196
Resistant_PRMT8	0.0148395		Resistant_PRMT8	0.0148395
Resistant_FOSL1	0.00770283		Resistant_ETV4	0.00687358
Resistant_FOSL1	0.00704912		Resistant_ETV4	0.00637411
FOXM1			FOXM1
Parental_PRMT8	0.0283627		Parental_PRMT8	0.0283627
Parental_PRMT8	0.0262458		Parental_PRMT8	0.0262458
Parental_FOSL1	0.0220632		Parental_ETV4	0.0238613
Parental_FOSL1	0.0251195		Parental_ETV4	0.0254857
Resistant_PRMT8	0.0564999		Resistant_PRMT8	0.0564999
Resistant_PRMT8	0.0532467		Resistant_PRMT8	0.0532467
Resistant_FOSL1	0.0474399		Resistant_ETV4	0.0506847
Resistant_FOSL1	0.0456046		Resistant_ETV4	0.0446464
JUN			JUN
Parental_PRMT8	0.0157091		Parental_PRMT8	0.0157091
Parental_PRMT8	0.0146293		Parental_PRMT8	0.0146293
Parental_FOSL1	0.011177		Parental_ETV4	0.013324
Parental_FOSL1	0.010845		Parental_ETV4	0.0121014
Resistant_PRMT8	0.017367		Resistant_PRMT8	0.017367
Resistant_PRMT8	0.016717		Resistant_PRMT8	0.016717
Resistant_FOSL1	0.0169906		Resistant_ETV4	0.0151344
Resistant_FOSL1	0.0173934		Resistant_ETV4	0.0152689
KLF4			KLF4
Parental_PRMT8	0.000275163		Parental_PRMT8	0.000275163
Parental_PRMT8	0.00026387		Parental_PRMT8	0.00026387
Parental_FOSL1	0.000271061		Parental_ETV4	0.000232837
Parental_FOSL1	0.000207727		Parental_ETV4	0.000261401
Resistant_PRMT8	0.000558386		Resistant_PRMT8	0.000558386
Resistant_PRMT8	0.000558905		Resistant_PRMT8	0.000558905
Resistant_FOSL1	0.000899102		Resistant_ETV4	0.000452294
Resistant_FOSL1	0.000842183		Resistant_ETV4	0.000477115
LMNA			LMNA
Parental_PRMT8	0.0308906		Parental_PRMT8	0.0308906
Parental_PRMT8	0.0330995		Parental_PRMT8	0.0330995
Parental_FOSL1	0.0348044		Parental_ETV4	0.0240112
Parental_FOSL1	0.0258185		Parental_ETV4	0.0252169
Resistant_PRMT8	0.0362499		Resistant_PRMT8	0.0362499
Resistant_PRMT8	0.033694		Resistant_PRMT8	0.033694
Resistant_FOSL1	0.0312115		Resistant_ETV4	0.026408
Resistant_FOSL1	0.0322424		Resistant_ETV4	0.0320128
MAP2K3			MAP2K3
Parental_PRMT8	0.00840169		Parental_PRMT8	0.00840169
Parental_PRMT8	0.0072691		Parental_PRMT8	0.0072691
Parental_FOSL1	0.00647874		Parental_ETV4	0.00763306
Parental_FOSL1	0.00551055		Parental_ETV4	0.00706413
Resistant_PRMT8	0.0193742		Resistant_PRMT8	0.0193742
Resistant_PRMT8	0.0202198		Resistant_PRMT8	0.0202198
Resistant_FOSL1	0.0130117		Resistant_ETV4	0.0191687
Resistant_FOSL1	0.014187		Resistant_ETV4	0.0195939
SNAI2			SNAI2
Parental_PRMT8	0.000139463		Parental_PRMT8	0.000139463
Parental_PRMT8	0.000131408		Parental_PRMT8	0.000131408
Parental_FOSL1	7.32534e-05		Parental_ETV4	9.55187e-05
Parental_FOSL1	6.83027e-05		Parental_ETV4	7.67775e-05
Resistant_PRMT8	0.000337038		Resistant_PRMT8	0.000337038
Resistant_PRMT8	0.00033491		Resistant_PRMT8	0.00033491
Resistant_FOSL1	0.000251834		Resistant_ETV4	0.000292626
Resistant_FOSL1	0.000226182		Resistant_ETV4	0.000296932
TACC3			TACC3
Parental_PRMT8	0.00292031		Parental_PRMT8	0.00292031
Parental_PRMT8	0.00268238		Parental_PRMT8	0.00268238
Parental_FOSL1	0.00253405		Parental_ETV4	0.00200647
Parental_FOSL1	0.00191139		Parental_ETV4	0.00218698
Resistant_PRMT8	0.00358019		Resistant_PRMT8	0.00358019
Resistant_PRMT8	0.00341893		Resistant_PRMT8	0.00341893
Resistant_FOSL1	0.00353132		Resistant_ETV4	0.00322921
Resistant_FOSL1	0.00371794		Resistant_ETV4	0.00330495
UBASH3B			UBASH3B
Parental_PRMT8	0.00170382		Parental_PRMT8	0.00170382
Parental_PRMT8	0.00164663		Parental_PRMT8	0.00164663
Parental_FOSL1	0.00140198		Parental_ETV4	0.00162114
Parental_FOSL1	0.0015102		Parental_ETV4	0.00159304
Resistant_PRMT8	0.00298752		Resistant_PRMT8	0.00298752
Resistant_PRMT8	0.00304679		Resistant_PRMT8	0.00304679
Resistant_FOSL1	0.00265085		Resistant_ETV4	0.00313268
Resistant_FOSL1	0.00257976		Resistant_ETV4	0.00288432
VDR			VDR
Parental_PRMT8	0.000216471		Parental_PRMT8	0.000216471
Parental_PRMT8	0.000211023		Parental_PRMT8	0.000211023
Parental_FOSL1	0.000187712		Parental_ETV4	0.000185574
Parental_FOSL1	0.000150712		Parental_ETV4	0.000108945
Resistant_PRMT8	0.000787419		Resistant_PRMT8	0.000787419
Resistant_PRMT8	0.000886273		Resistant_PRMT8	0.000886273
Resistant_FOSL1	0.000659475		Resistant_ETV4	0.000685869
Resistant_FOSL1	0.000674285		Resistant_ETV4	0.000639481
VIM			VIM
Parental_PRMT8	0.122762		Parental_PRMT8	0.122762
Parental_PRMT8	0.123085		Parental_PRMT8	0.123085
Parental_FOSL1	0.0528348		Parental_ETV4	0.0981024
Parental_FOSL1	0.0510931		Parental_ETV4	0.10695
Resistant_PRMT8	0.16661		Resistant_PRMT8	0.16661
Resistant_PRMT8	0.174371		Resistant_PRMT8	0.174371
Resistant_FOSL1	0.148866		Resistant_ETV4	0.129174
Resistant_FOSL1	0.140501		Resistant_ETV4	0.135005
p-values Resistant control vs Resistant FOSL1 edited			p-values Resistant control vs Resistant ETV4 edited
Statistical test results (unpaired two-tailed t test):			Statistical test results (unpaired two-tailed t test):
Gene			Gene
1 ANKRD1 0.00506			1 ANKRD1 0.00687
2 AURKB 0.103			2 AURKB 0.0971
3 CCN1 0.163			3 CCN1 0.00415
4 CCN2 0.0613			4 CCN2 0.0805
5 CCNB1 0.0541			5 CCNB1 0.599
6 CD44 0.0598			6 CD44 0.254
7 CDK2 0.113			7 CDK2 0.133
8 E2F7 0.00780			8 E2F7 0.0302
9 ETV4 0.519			9 ETV4 0.00239
10 FOSL1 0.00243			10 FOSL1 0.00139
11 FOXM1 0.0465			11 FOXM1 0.170
12 JUN 0.733			12 JUN 0.031
13 KLF4 0.00822			13 KLF4 0.017
14 LMNA 0.143			14 LMNA 0.202
15 MAP2K3 0.0134			15 MAP2K3 0.472
16 SNAI2 0.0172			16 SNAI2 0.00338
17 TACC3 0.417			17 TACC3 0.121
18 UBASH3B 0.0130			18 UBASH3B 0.952
19 VDR 0.0767			19 VDR 0.0858
20 VIM 0.0456			20 VIM 0.0156

## Sheet: Extended Data Fig 8d
KLF4 ChIP-qPCR
CCN1 promoter
PDMSO	P7883	R7883
267.452	251.231	1324.52
296.07	264.305	1783.2
220.098	278.664	1393.89
271.179	248.397	1593.89
CCN1 promoter transcript levels
Control	KLF4 KD
8.9246e-06	3.31706e-06
1.07612e-05	3.82465e-06
1.06541e-05	4.4037e-06
9.47865e-06	4.83132e-06
